# Supplementary material for: High-coverage metabolomics uncovers microbiota-driven biochemical landscape of interorgan transport and gut-brain communication in mice
Source: Nat Commun. 2021 Oct 19;12:6000. doi: 10.1038/s41467-021-26209-8 (PMC8526691; doi:10.1038/s41467-021-26209-8)
Supplement: Supplementary file 3 — Supplementary Data 1 [file 41467_2021_26209_MOESM3_ESM.xlsx]

## Sheet: Supplementary Data 1
Supplementary Data 1. List of microbial products, neurotransmitters, and canonical metabolites (n=423 compounds): an in-house library and detected GF/CONV-R difference ("yes") in feces, blood sera, and cortical brain tissues.
Name_reference chemical standard	Formula_free form	HESI mode	SMILES	Exact mass (µ)_free form	ESI adduct type	Accurate m/z	Retention time (min)	Feces	Sera	Brain
Spermidine	C7H19N3	Pos	C(CCNCCCN)CN	145.158	proton	146.166	0.49	yes	yes
Putrescine	C4H12N2	Pos	C(CCN)CN	88.1	proton	89.1079	0.52
Histamine	C5H9N3	Pos	C1=C(NC=N1)CCN	111.08	proton	112.087	0.54	yes	yes
Spermine	C10H26N4	Pos	C(CCNCCCN)CNCCCN	202.216	proton	203.224	0.56
L-Histidine	C6H9N3O2	Neg	C1=C(NC=N1)C[C@@H](C(=O)O)N	155.069	proton	154.062	0.57	yes
L-Lysine	C6H14N2O2	Neg	C(CCN)C[C@@H](C(=O)O)N	146.106	proton	145.098	0.57	yes	yes
L-Histidine	C6H9N3O2	Pos	C1=C(NC=N1)C[C@@H](C(=O)O)N	155.069	proton	156.077	0.57	yes
L-Lysine	C6H14N2O2	Pos	C(CCN)C[C@@H](C(=O)O)N	146.106	proton	147.113	0.57	yes	yes
L-Arginine	C6H14N4O2	Neg	C(C[C@@H](C(=O)O)N)CN=C(N)N	174.112	proton	173.104	0.58	yes	yes
L-Arginine	C6H14N4O2	Pos	C(C[C@@H](C(=O)O)N)CN=C(N)N	174.112	proton	175.119	0.58	yes	yes
1-Methyl-L-histidine	C7H11N3O2	Pos	CN1C=C(N=C1)C[C@@H](C(=O)O)N	169.085	proton	170.093	0.59		yes
3-Methyl-Histidine	C7H11N3O2	Pos	CC(C1=CN(C=N1)[Si](C)(C)C)C(C(=O)O[Si](C)(C)C)N[Si](C)(C)C	169.085	proton	170.093	0.59
Ethanolamine Hydrochloride	C2H7NO	Pos	C(CO)N	61.0528	proton	62.0606	0.59
Gly-Gly	C4H8N2O3	Neg	C(C(=O)NCC(=O)O)N	132.053	proton	131.046	0.6
L-Cystathionine	C7H14N2O4S	Neg	C(CSC[C@@H](C(=O)O)N)[C@@H](C(=O)O)N	222.067	proton	221.06	0.6
3-Aminopiperidine-2,6-dione	C5H8N2O2	Pos	C1CC(=O)NC(=O)C1N	128.059	proton	129.066	0.6
Gly-Gly	C4H8N2O3	Pos	C(C(=O)NCC(=O)O)N	132.053	proton	133.061	0.6
L-Cystathionine	C7H14N2O4S	Pos	C(CSC[C@@H](C(=O)O)N)[C@@H](C(=O)O)N	222.067	proton	223.075	0.6	yes
L-Glycine	C2H5NO2	Neg	C(C(=O)O)N	75.032	proton	74.0242	0.61	yes
O-Phosphorylethanolamine	C2H8NO4P	Neg	C(COP(=O)(O)O)N	141.019	proton	140.011	0.61
L-Cysteine	C3H7NO2S	Pos	C([C@@H](C(=O)O)N)S	121.02	proton	122.028	0.61
L-Glycine	C2H5NO2	Pos	C(C(=O)O)N	75.032	proton	76.0399	0.61		yes
O-Phosphorylethanolamine	C2H8NO4P	Pos	C(COP(=O)(O)O)N	141.019	proton	142.027	0.61
Pyridoxamine dihydrochloride	C8H12N2O2	Pos	CC1=NC=C(C(=C1O)CN)CO	168.09	proton	169.098	0.61
β-Alanine	C3H7NO2	Pos	C(CN)C(=O)O	89.0477	proton	90.0555	0.61
L-Serine	C3H7NO3	Neg	C([C@@H](C(=O)O)N)O	105.043	proton	104.035	0.62
Myo-Inositol	C6H12O6	Neg	C1(C(C(C(C(C1O)O)O)O)O)O	180.063	proton	179.056	0.62
L-Serine	C3H7NO3	Pos	C([C@@H](C(=O)O)N)O	105.043	proton	106.05	0.62
L-Alanine	C3H7NO2	Neg	C[C@@H](C(=O)O)N	89.0477	proton	88.0399	0.63	yes	yes
Choline	C5H14NO, +	Pos	C[N+](C)(C)CCO	104.108	M+	104.108	0.63	yes	yes
Imidazole	C3H4N2	Pos	C1=CN=CN1	68.0374	proton	69.0453	0.63
L-Alanine	C3H7NO2	Pos	C[C@@H](C(=O)O)N	89.0477	proton	90.0555	0.63	yes
Sarcosine	C3H7NO2	Pos	CNCC(=O)O	89.0477	proton	90.0555	0.63	yes	yes
Thiamine	C12H17N4OS, +	Pos	CC1=C(SC=[N+]1CC2=CN=C(N=C2N)C)CCO	265.112	M+	265.112	0.63	yes
Hydroxy-Proline	C5H9NO3	Neg	C1[C@H](CN[C@@H]1C(=O)O)O	131.058	proton	130.05	0.64
L-Aspartic acid	C4H7NO4	Neg	C([C@@H](C(=O)O)N)C(=O)O	133.038	proton	132.03	0.64	yes		yes
L-Glutamine	C5H10N2O3	Neg	C(CC(=O)N)[C@@H](C(=O)O)N	146.069	proton	145.061	0.64	yes
L-Threonine	C4H9NO3	Neg	C[C@H]([C@@H](C(=O)O)N)O	119.058	proton	118.05	0.64	yes
Taurine	C2H7NO3S	Neg	C(CS(=O)(=O)O)N	125.015	proton	124.007	0.64	yes
Hydroxy-Proline	C5H9NO3	Pos	C1[C@H](CN[C@@H]1C(=O)O)O	131.058	proton	132.066	0.64
L-Aspartic acid	C4H7NO4	Pos	C([C@@H](C(=O)O)N)C(=O)O	133.038	proton	134.045	0.64			yes
L-Glutamine	C5H10N2O3	Pos	C(CC(=O)N)[C@@H](C(=O)O)N	146.069	proton	147.077	0.64	yes
L-Threonine	C4H9NO3	Pos	C[C@H]([C@@H](C(=O)O)N)O	119.058	proton	120.066	0.64	yes
sn-Glycero-3-phosphocholine	C8H20NO6P	Pos	C[N+](C)(C)CCOP(=O)([O-])OC[C@@H](CO)O	257.103	proton	258.111	0.64		yes
Taurine	C2H7NO3S	Pos	C(CS(=O)(=O)O)N	125.015	proton	126.022	0.64	yes
D-myo-inositol-3-phosphate	C6H13O9P	Neg	[C@H]1([C@@H](C([C@H]([C@@H](C1O)O)O)OP(=O)(O)O)O)O	260.03	proton	259.022	0.65
Glyphosate	C3H8NO5P	Neg	C(C(=O)O)NCP(=O)(O)O	169.014	proton	168.006	0.65
Guanidineacetic acid	C3H7N3O2	Neg	C(C(=O)O)N=C(N)N	117.054	proton	116.046	0.65
Homocysteic acid	C4H9NO5S	Neg	C(CS(=O)(=O)O)C(C(=O)O)N	183.02	proton	182.012	0.65	yes
L-Glutamic acid	C5H9NO4	Neg	C(CC(=O)O)[C@@H](C(=O)O)N	147.053	proton	146.045	0.65	yes
sn-Glycerol-3-phosphate	C3H9O6P	Neg	C([C@H](COP(=O)(O)O)O)O	172.014	proton	171.006	0.65
Guanidineacetic acid	C3H7N3O2	Pos	C(C(=O)O)N=C(N)N	117.054	proton	118.062	0.65
Homocysteic acid	C4H9NO5S	Pos	C(CS(=O)(=O)O)C(C(=O)O)N	183.02	proton	184.028	0.65
L-Carnitine	C7H16NO3, +	Pos	C[N+](C)(C)C[C@@H](CC(=O)[O-])O	162.113	M+	162.113	0.65	yes	yes
L-Glutamic acid	C5H9NO4	Pos	C(CC(=O)O)[C@@H](C(=O)O)N	147.053	proton	148.061	0.65	yes
N,N-Dimethylglycine	C4H9NO2	Pos	CN(C)CC(=O)O	103.063	proton	104.071	0.65
Phosphocholine	C5H15NO4P, +	Pos	C[N+](C)(C)CCOP(=O)(O)O	184.074	M+	184.074	0.65
sn-Glycerol-3-phosphate	C3H9O6P	Pos	C([C@H](COP(=O)(O)O)O)O	172.014	proton	173.021	0.65		yes
Trimethylamine N-oxide	C3H9NO	Pos	C[N+](C)(C)[O-]	75.0684	proton	76.0762	0.65	yes	yes	yes
γ-Aminobutyric acid	C4H9NO2	Pos	C(CC(=O)O)CN	103.063	proton	104.071	0.65	yes	yes
6-phospho-D-gluconate	C6H13O10P	Neg	C([C@H]([C@H]([C@@H]([C@H](C(=O)O)O)O)O)O)OP(=O)(O)O	276.025	proton	275.017	0.66	yes
Argininosuccinic acid disodium salt hydrate	C10H18N4O6	Neg	C(C[C@@H](C(=O)O)N)CN=C(N)N[C@@H](CC(=O)O)C(=O)O	290.123	proton	289.115	0.66
L-Methionine sulfoxide	C5H11NO3S	Neg	CS(=O)CC[C@@H](C(=O)O)N	165.046	proton	164.038	0.66			yes
Nα-Acetyl-L-ornithine	C7H14N2O3	Neg	CC(=O)N[C@@H](CCC[NH3+])C(=O)[O-]	174.1	proton	173.093	0.66
β-Glycerophosphate	C3H9O6P	Neg	C(C(CO)OP(=O)(O)O)O	172.014	proton	171.006	0.66
β-Hydroxy pyruvic acid	C3H4O4	Neg	C(C(=O)C(=O)O)O	104.011	proton	103.003	0.66			yes
Argininosuccinic acid disodium salt hydrate	C10H18N4O6	Pos	C(C[C@@H](C(=O)O)N)CN=C(N)N[C@@H](CC(=O)O)C(=O)O	290.123	proton	291.13	0.66
Creatinine	C4H7N3O	Pos	CN1CC(=O)N=C1N	113.059	proton	114.067	0.66	yes	yes
Cytosine	C4H5N3O	Pos	C1=C(NC(=O)N=C1)N	111.043	proton	112.051	0.66	yes
L-Methionine sulfoxide	C5H11NO3S	Pos	CS(=O)CC[C@@H](C(=O)O)N	165.046	proton	166.054	0.66			yes
Nα-Acetyl-L-ornithine	C7H14N2O3	Pos	CC(=O)N[C@@H](CCC[NH3+])C(=O)[O-]	174.1	proton	175.108	0.66
Thiamine pyrophosphate	C12H19N4O7P2S, +	Pos	CC1=C(SC=[N+]1CC2=CN=C(N=C2N)C)CCOP(=O)(O)OP(=O)(O)O.[Cl-]	425.045	M+	425.045	0.66
β-Glycerophosphate	C3H9O6P	Pos	C(C(CO)OP(=O)(O)O)O	172.014	proton	173.021	0.66
3,7-Dimethyluric acid	C7H8N4O3	Neg	CN1C2=C(NC1=O)N(C(=O)NC2=O)C	196.06	proton	195.052	0.67
D-Arabinonic acid sodium salt	C5H10O6	Neg	C([C@H]([C@H]([C@@H](C(=O)O)O)O)O)O	166.048	proton	165.04	0.67	yes
D-Gluconic acid	C6H12O7	Neg	C([C@H]([C@H]([C@@H]([C@H](C(=O)O)O)O)O)O)O	196.058	proton	195.05	0.67	yes	yes
Glucose-1-phosphate	C6H13O9P	Neg	C([C@@H]1[C@H]([C@@H]([C@H]([C@H](O1)OP(=O)(O)O)O)O)O)O	260.03	proton	259.022	0.67
glucose-6-phosphate	C6H13O9P	Neg	C([C@@H]1[C@H]([C@@H]([C@H]([C@H](O1)O)O)O)O)OP(=O)(O)O	260.03	proton	259.022	0.67
Glucose-1-phosphate	C6H13O9P	Pos	C([C@@H]1[C@H]([C@@H]([C@H]([C@H](O1)OP(=O)(O)O)O)O)O)O	260.03	proton	261.038	0.67
Urea	NH2CONH2	Pos	C(=O)(N)N	60.0324	proton	61.0402	0.67
D-(+)-Cellobiose	C12H22O11	Neg	C([C@@H]1[C@H]([C@@H]([C@H]([C@@H](O1)O[C@@H]2[C@H](O[C@H]([C@@H]([C@H]2O)O)O)CO)O)O)O)O	342.116	proton	341.108	0.68	yes
D-Erythrose-4-P, Na	C4H9O7P	Neg	C([C@H]([C@H](C=O)O)O)OP(=O)(O)O	200.009	proton	199.001	0.68			yes
D-ribose-5-P-2Na+	C5H11O8P	Neg	C([C@@H]1[C@H]([C@H](C(O1)O)O)O)OP(=O)(O)O	230.019	proton	229.011	0.68
Betaine	C5H11NO2	Pos	C[N+](C)(C)CC(=O)[O-]	117.079	proton	118.087	0.68			yes
O-Methyl-DL-serine	C4H9NO3	Pos	COCC(C(=O)O)N	119.058	proton	120.066	0.68		yes
Creatine	C4H9N3O2	Neg	CN(CC(=O)O)C(=N)N	131.069	proton	130.062	0.69		yes
L-Threonic acid	C4H8O5	Neg	C([C@@H]([C@H](C(=O)O)O)O)O	136.037	proton	135.029	0.69	yes		yes
N-acetyl-glucosamine-1-phosphate	C8H16NO9P	Neg	CC(=O)N[C@@H]1[C@H]([C@@H]([C@H](OC1OP(=O)(O)O)CO)O)O	301.056	proton	300.048	0.69			yes
Creatine	C4H9N3O2	Pos	CN(CC(=O)O)C(=N)N	131.069	proton	132.077	0.69		yes
Allantoin	C4H6N4O3	Neg	C1(C(=O)NC(=O)N1)NC(=O)N	158.044	proton	157.036	0.7	yes	yes	yes
L-(-)-Norepinephrine	C8H11NO3	Neg	C1=CC(=C(C=C1[C@H](CN)O)O)O	169.074	proton	168.066	0.7
L-Cysteine-glutathione disulfide	C13H22N4O8S2	Neg	C(CC(=O)N[C@@H](CSSC[C@@H](C(=O)O)N)C(=O)NCC(=O)O)[C@@H](C(=O)O)N	426.088	proton	425.08	0.7		yes
L-(-)-Norepinephrine	C8H11NO3	Pos	C1=CC(=C(C=C1[C@H](CN)O)O)O	169.074	proton	170.082	0.7	yes
L-Cysteine-glutathione disulfide	C13H22N4O8S2	Pos	C(CC(=O)N[C@@H](CSSC[C@@H](C(=O)O)N)C(=O)NCC(=O)O)[C@@H](C(=O)O)N	426.088	proton	427.096	0.7		yes
N-Acetylneuraminic acid	C11H19NO9	Neg	CC(=O)N[C@@H]1[C@H](CC(O[C@H]1[C@@H]([C@@H](CO)O)O)(C(=O)O)O)O	309.106	proton	308.098	0.71	yes		yes
N-Acetyl-D-galactosamine	C8H15NO6	Pos	CC(=O)N[C@@H]1[C@H]([C@H]([C@H](OC1O)CO)O)O	221.09	proton	222.098	0.71	yes
N-Acetylneuraminic acid	C11H19NO9	Pos	CC(=O)N[C@@H]1[C@H](CC(O[C@H]1[C@@H]([C@@H](CO)O)O)(C(=O)O)O)O	309.106	proton	310.114	0.71	yes		yes
L-Proline	C5H9NO2	Neg	C1C[C@H](NC1)C(=O)O	115.063	proton	114.056	0.72	yes
N-Acetyl-glucosamine	C8H15NO6	Neg	CC(=O)N[C@@H]1[C@H]([C@@H]([C@H](OC1O)CO)O)O	221.09	proton	220.082	0.72
L-Proline	C5H9NO2	Pos	C1C[C@H](NC1)C(=O)O	115.063	proton	116.071	0.72	yes
N-Acetyl-glucosamine	C8H15NO6	Pos	CC(=O)N[C@@H]1[C@H]([C@@H]([C@H](OC1O)CO)O)O	221.09	proton	222.098	0.72
2-Deoxyribose-5-p-Na+	C5H11O7P	Neg	C1[C@@H]([C@H](O[C@H]1O)COP(=O)(O)O)O	214.024	proton	213.016	0.73
D-(-)-Quinic acid	C7H12O6	Neg	C1[C@H](C([C@@H](CC1(C(=O)O)O)O)O)O	192.063	proton	191.056	0.73		yes
Ectoine	C6H10N2O2	Neg	CC1=NCC[C@H](N1)C(=O)O	142.074	proton	141.066	0.73
L-2-Aminoadipic acid	C6H11NO4	Neg	C(C[C@@H](C(=O)O)N)CC(=O)O	161.069	proton	160.061	0.73	yes
D-(-)-Quinic acid	C7H12O6	Pos	C1[C@H](C([C@@H](CC1(C(=O)O)O)O)O)O	192.063	proton	193.071	0.73
Ectoine	C6H10N2O2	Pos	CC1=NCC[C@H](N1)C(=O)O	142.074	proton	143.082	0.73	yes	yes
L-2-Aminoadipic acid	C6H11NO4	Pos	C(C[C@@H](C(=O)O)N)CC(=O)O	161.069	proton	162.077	0.73	yes
Na-Acetyl-lysine	C8H16N2O3	Neg	CC(=O)NC(CCCCN)C(=O)O	188.116	proton	187.108	0.74	yes	yes	yes
Tetrahydrobiopterin	C9H15N5O3	Neg	CC(C(C1CNC2=C(N1)C(=O)NC(=N2)N)O)O	241.117	proton	240.11	0.74
Na-Acetyl-lysine	C8H16N2O3	Pos	CC(=O)NC(CCCCN)C(=O)O	188.116	proton	189.124	0.74		yes
Tetrahydrobiopterin	C9H15N5O3	Pos	CC(C(C1CNC2=C(N1)C(=O)NC(=N2)N)O)O	241.117	proton	242.125	0.74
glycolic acid	C2H4O3	Neg	C(C(=O)O)O	76.016	proton	75.0082	0.76	yes	yes
α-(Methylamino)isobutyric acid	C5H11NO2	Pos	CC(C)(C(=O)O)NC	117.079	proton	118.087	0.76
S-Methyl-L-cysteine	C4H9NO2S	Neg	CSC[C@@H](C(=O)O)N	135.035	proton	134.028	0.77
1-Methyl-4-imidazoleacetic acid	C6H8N2O2	Pos	CN1C=C(N=C1)CC(=O)O	140.059	proton	141.066	0.77		yes	yes
S-Methyl-L-cysteine	C4H9NO2S	Pos	CSC[C@@H](C(=O)O)N	135.035	proton	136.043	0.77
N-epsilon-Formyl-lysine	C7H14N2O3	Neg	C(CCNC=O)C[C@@H](C(=O)O)N	174.1	proton	173.093	0.78	yes
L-Homocysteine	C4H9NO3	Pos	C(CS)[C@@H](C(=O)O)N	119.058	proton	120.066	0.78	yes
N-epsilon-Formyl-lysine	C7H14N2O3	Pos	C(CCNC=O)C[C@@H](C(=O)O)N	174.1	proton	175.108	0.78
Acetylcholine chloride	C7H16NO2, +	Pos	CC(=O)OCC[N+](C)(C)C	146.118	M+	146.118	0.81	yes
(±)-Epinephrine	C9H13NO3	Neg	CNC[C@@H](C1=CC(=C(C=C1)O)O)O	183.09	proton	182.082	0.82
(±)-Epinephrine	C9H13NO3	Pos	CNC[C@@H](C1=CC(=C(C=C1)O)O)O	183.09	proton	184.097	0.82	yes
Pyruvic Acid	C3H4O3	Neg	CC(=O)C(=O)O	88.016	proton	87.0082	0.85	yes
CDP	C9H15N3O11P2	Neg	C1=CN(C(=O)N=C1N)[C@H]2[C@@H]([C@@H]([C@H](O2)COP(=O)(O)OP(=O)(O)O)O)O	403.018	proton	402.01	0.86
L-(-)-Malic acid	C4H6O5	Neg	C([C@@H](C(=O)O)O)C(=O)O	134.022	proton	133.014	0.86	yes
Orotic acid	C5H4N2O4	Neg	C1=C(NC(=O)NC1=O)C(=O)O	156.017	proton	155.009	0.86			yes
Shikimate	C7H10O5	Neg	C1[C@H]([C@@H]([C@@H](C=C1C(=O)O)O)O)O	174.053	proton	173.045	0.86	yes		yes
Uridine 5'-monophosphate (UMP)	C9H13N2O9P	Neg	C1=CN(C(=O)NC1=O)[C@H]2[C@@H]([C@@H]([C@H](O2)COP(=O)(O)O)O)O	324.036	proton	323.028	0.86
CDP	C9H15N3O11P2	Pos	C1=CN(C(=O)N=C1N)[C@H]2[C@@H]([C@@H]([C@H](O2)COP(=O)(O)OP(=O)(O)O)O)O	403.018	proton	404.026	0.86
Uridine 5'-monophosphate (UMP)	C9H13N2O9P	Pos	C1=CN(C(=O)NC1=O)[C@H]2[C@@H]([C@@H]([C@H](O2)COP(=O)(O)O)O)O	324.036	proton	325.044	0.86
Isocitric acid	C6H8O7	Neg	C(C(C(C(=O)O)O)C(=O)O)C(=O)O	192.027	proton	191.019	0.87
L-Valine	C5H11NO2	Neg	CC(C)[C@@H](C(=O)O)N	117.079	proton	116.071	0.88		yes
N-Acetyl-serine	C5H9NO4	Neg	CC(=O)N[C@@H](CO)C(=O)O	147.053	proton	146.045	0.88	yes
L-Valine	C5H11NO2	Pos	CC(C)[C@@H](C(=O)O)N	117.079	proton	118.087	0.88		yes
N-Acetyl-serine	C5H9NO4	Pos	CC(=O)N[C@@H](CO)C(=O)O	147.053	proton	148.061	0.88
Cytidine	C9H13N3O5	Neg	C1=CN(C(=O)N=C1N)[C@H]2[C@@H]([C@@H]([C@H](O2)CO)O)O	243.086	proton	242.078	0.89	yes
L-Ascorbic acid	C6H8O6	Neg	C([C@@H]([C@@H]1C(=C(C(=O)O1)O)O)O)O	176.032	proton	175.024	0.89
Cytidine	C9H13N3O5	Pos	C1=CN(C(=O)N=C1N)[C@H]2[C@@H]([C@@H]([C@H](O2)CO)O)O	243.086	proton	244.093	0.89	yes
Adenine	C5H5N5	Neg	C1=NC2=NC=NC(=C2N1)N	135.054	proton	134.047	0.9	yes		yes
Adenine	C5H5N5	Pos	C1=NC2=NC=NC(=C2N1)N	135.054	proton	136.062	0.9	yes		yes
Malonic acid	C3H4O4	Neg	C(C(=O)O)C(=O)O	104.011	proton	103.003	0.91	yes
Pipecolinic acid	C6H11NO2	Pos	C1CCNC(C1)C(=O)O	129.079	proton	130.087	0.91	yes
L-Pipecolic acid	C6H11NO2	Pos	C1CCN[C@@H](C1)C(=O)O	129.079	proton	130.087	0.92
Guanine	C5H5N5O	Neg	C1=NC2=C(N1)C(=O)NC(=N2)N	151.049	proton	150.042	0.93	yes
Guanine	C5H5N5O	Pos	C1=NC2=C(N1)C(=O)NC(=N2)N	151.049	proton	152.057	0.93
Adenosine 5'-monophosphate	C10H14N5O7P	Neg	C1=NC(=C2C(=N1)N(C=N2)[C@H]3[C@@H]([C@@H]([C@H](O3)COP(=O)(O)O)O)O)N	347.063	proton	346.055	0.94
Adenosine 5'-monophosphate	C10H14N5O7P	Pos	C1=NC(=C2C(=N1)N(C=N2)[C@H]3[C@@H]([C@@H]([C@H](O3)COP(=O)(O)O)O)O)N	347.063	proton	348.071	0.94
3-Ureidopropionic acid	C4H8N2O3	Neg	C(CNC(=O)N)C(=O)O	132.053	proton	131.046	0.95		yes
phosphoenolpyruvate	C3H5O6P	Neg	C=C(C(=O)O)OP(=O)(O)O	167.982	proton	166.975	0.95
3-Ureidopropionic acid	C4H8N2O3	Pos	C(CNC(=O)N)C(=O)O	132.053	proton	133.061	0.95		yes
β-Pseudouridine	C9H12N2O6	Neg	C1=C(C(=O)NC(=O)N1)[C@H]2[C@@H]([C@@H]([C@H](O2)CO)O)O	244.07	proton	243.062	0.96	yes
β-Pseudouridine	C9H12N2O6	Pos	C1=C(C(=O)NC(=O)N1)[C@H]2[C@@H]([C@@H]([C@H](O2)CO)O)O	244.07	proton	245.077	0.96
Guanosine 5'-monophosphate	C10H14N5O8P	Neg	C1=NC2=C(N1[C@H]3[C@@H]([C@@H]([C@H](O3)COP(=O)(O)O)O)O)N=C(NC2=O)N	363.058	proton	362.05	0.97
Nα-Acetyl-L-glutamine	C7H12N2O4	Neg	CC(=O)N[C@@H](CCC(=O)N)C(=O)O	188.08	proton	187.072	0.97
α-ketoglutaric acid	C5H6O5	Neg	C(CC(=O)O)C(=O)C(=O)O	146.022	proton	145.014	0.97	yes	yes	yes
Guanosine 5'-monophosphate	C10H14N5O8P	Pos	C1=NC2=C(N1[C@H]3[C@@H]([C@@H]([C@H](O3)COP(=O)(O)O)O)O)N=C(NC2=O)N	363.058	proton	364.066	0.97
Nα-Acetyl-L-glutamine	C7H12N2O4	Pos	CC(=O)N[C@@H](CCC(=O)N)C(=O)O	188.08	proton	189.088	0.97
trans-3'-Hydroxycotinine	C10H12N2O2	Pos	CN1[C@@H](C[C@H](C1=O)O)C2=CN=CC=C2	192.09	proton	193.098	0.97
2'-Deoxycytidine (dC)	C9H13N3O4	Neg	C1[C@@H]([C@H](O[C@H]1N2C=CC(=NC2=O)N)COP(=O)(O)O)O	227.091	proton	226.083	0.98	yes
dCDP	C9H15N3O10P2	Neg	C1[C@@H]([C@H](O[C@H]1N2C=CC(=NC2=O)N)COP(=O)(O)OP(=O)(O)O)O	387.023	proton	386.015	0.98
Inosine 5'-monophosphate (IMP)	C10H13N4O8P	Neg	C[Si](C)(C)OC1C(OC(C1O[Si](C)(C)C)N2C=NC3=C2N=CN=C3O[Si](C)(C)C)COP(=O)(O[Si](C)(C)C)O[Si](C)(C)C	348.047	proton	347.039	0.98
β-Nicotinamide adenine dinucleotide hydrate (NAD)	C21H27N7O14P2	Neg	C1=CC(=C[N+](=C1)[C@H]2[C@@H]([C@@H]([C@H](O2)COP(=O)(O)OP(=O)(O)OC[C@@H]3[C@H]([C@H]([C@@H](O3)N4C=NC5=C(N=CN=C54)N)O)O)O)O)C(=O)N	663.109	proton	662.101	0.98
2'-Deoxycytidine (dC)	C9H13N3O4	Pos	C1[C@@H]([C@H](O[C@H]1N2C=CC(=NC2=O)N)COP(=O)(O)O)O	227.091	proton	228.098	0.98	yes
Acetyl-DL-Carnitine	C9H18NO4, +	Pos	CC(=O)OC(CC(=O)[O-])C[N+](C)(C)C	204.124	M+	204.124	0.98
dCDP	C9H15N3O10P2	Pos	C1[C@@H]([C@H](O[C@H]1N2C=CC(=NC2=O)N)COP(=O)(O)OP(=O)(O)O)O	387.023	proton	388.031	0.98
Inosine 5'-monophosphate (IMP)	C10H13N4O8P	Pos	C[Si](C)(C)OC1C(OC(C1O[Si](C)(C)C)N2C=NC3=C2N=CN=C3O[Si](C)(C)C)COP(=O)(O[Si](C)(C)C)O[Si](C)(C)C	348.047	proton	349.055	0.98
3-Aminophenol	C6H7NO	Pos	C1=CC(=CC(=C1)O)N	109.053	proton	110.061	0.99	yes
L-Acetylcarnitine	C9H18NO4, +	Pos	CC(=O)O[C@H](CC(=O)[O-])C[N+](C)(C)C	204.124	M+	204.124	0.99		yes
NADH	C21H28N7O14P2, +	Pos	C1C=CN(C=C1C(=O)N)[C@H]2[C@@H]([C@@H]([C@H](O2)COP(=O)(O)OP(=O)(O)OC[C@@H]3[C@H]([C@H]([C@@H](O3)N4C=NC5=C(N=CN=C54)N)O)O)O)O	664.117	M+	664.117	0.99
trans-Urocanic acid	C6H6N2O2	Neg	C1=C(NC=N1)/C=C/C(=O)O	138.043	proton	137.035	1	yes
2-Picolinic acid	C6H5NO2	Pos	C1=CC=NC(=C1)C(=O)O	123.032	proton	124.04	1	yes
Metformin	C4H11N5	Pos	CN(C)C(=N)N=C(N)N	129.101	proton	130.109	1
trans-Urocanic acid	C6H6N2O2	Pos	C1=C(NC=N1)/C=C/C(=O)O	138.043	proton	139.051	1	yes
Cimetidine	C10H16N6S	Neg	CC1=C(N=CN1)CSCCNC(=NC)NC#N	252.116	proton	251.108	1.02
Nicotinic acid	C6H5NO2	Neg	C1=CC(=CN=C1)C(=O)O	123.032	proton	122.024	1.02	yes
Cimetidine	C10H16N6S	Pos	CC1=C(N=CN1)CSCCNC(=NC)NC#N	252.116	proton	253.124	1.02
Nicotinic acid	C6H5NO2	Pos	C1=CC(=CN=C1)C(=O)O	123.032	proton	124.04	1.02	yes
L-(+)-Lactate	C3H6O3	Neg	C[C@H](C(=O)O)O	90.0317	proton	89.0239	1.03		yes
L-Glutathione reduced (GSH)	C10H17N3O6S	Neg	C(CC(=O)N[C@@H](CS)C(=O)NCC(=O)O)[C@@H](C(=O)O)N	307.084	proton	306.076	1.03			yes
L-Methionine	C5H11NO2S	Neg	CSCC[C@@H](C(=O)O)N	149.051	proton	148.043	1.03	yes	yes	yes
L-Glutathione reduced (GSH)	C10H17N3O6S	Pos	C(CC(=O)N[C@@H](CS)C(=O)NCC(=O)O)[C@@H](C(=O)O)N	307.084	proton	308.092	1.03			yes
L-Methionine	C5H11NO2S	Pos	CSCC[C@@H](C(=O)O)N	149.051	proton	150.059	1.03	yes	yes	yes
Uric acid	C5H4N4O3	Neg	C12=C(NC(=O)N1)NC(=O)NC2=O	168.028	proton	167.021	1.06	yes
Nicotinamide	C6H6N2O	Pos	C1=CC(=CN=C1)C(=O)N	122.048	proton	123.056	1.06		yes	yes
Quinine	C20H24O2N2	Pos	COC1=CC2=C(C=CN=C2C=C1)[C@H]([C@@H]3C[C@@H]4CCN3C[C@@H]4C=C)O	324.184	proton	325.192	1.06
α-Hydroxyglutaric acid	C5H8O5	Neg	C(CC(=O)O)C(C(=O)O)O	148.037	proton	147.029	1.07
N-(3-Aminopropyl)-2-pyrrolidinone	C7H14N2O	Pos	C1CC(=O)N(C1)CCCN	142.111	proton	143.118	1.07		yes
Triamterene	C12H11N7	Pos	C1=CC=C(C=C1)C2=NC3=C(N=C(N=C3N=C2N)N)N	253.108	proton	254.115	1.07
2-Phenylglycine	C8H9NO2	Pos	C1=CC=C(C=C1)C(C(=O)O)N	151.063	proton	152.071	1.08
2'-Deoxyadenosine 5'-monophosphate (dAMP)	C10H14N5O6P	Neg	C1[C@@H]([C@H](O[C@H]1N2C=NC3=C(N=CN=C32)N)COP(=O)(O)O)O	331.068	proton	330.06	1.1	yes
3,4-Dihydroxy-L-phenylalanine (L-DOPA)	C9H11NO4	Neg	C1=CC(=C(C=C1C[C@@H](C(=O)O)N)O)O	197.069	proton	196.061	1.1	yes
Citric acid	C6H8O7	Neg	C(C(=O)O)C(CC(=O)O)(C(=O)O)O	192.027	proton	191.019	1.1	yes
2'-Deoxyadenosine 5'-monophosphate (dAMP)	C10H14N5O6P	Pos	C1[C@@H]([C@H](O[C@H]1N2C=NC3=C(N=CN=C32)N)COP(=O)(O)O)O	331.068	proton	332.076	1.1
3,4-Dihydroxy-L-phenylalanine (L-DOPA)	C9H11NO4	Pos	C1=CC(=C(C=C1C[C@@H](C(=O)O)N)O)O	197.069	proton	198.077	1.1	yes
hypoxanthine	C5H4N4O	Neg	C1=NC2=C(N1)C(=O)NC=N2	136.039	proton	135.031	1.11	yes	yes
hypoxanthine	C5H4N4O	Pos	C1=NC2=C(N1)C(=O)NC=N2	136.039	proton	137.046	1.11		yes
Dopamine	C8H11NO2	Neg	C1=CC(=C(C=C1CCN)O)O	153.079	proton	152.071	1.12
Paracetamol β-D-glucuronide	C14H17NO8	Neg	CC(=O)NC1=CC=C(C=C1)O[C@H]2[C@@H]([C@H]([C@@H]([C@H](O2)C(=O)O)O)O)O	327.095	proton	326.088	1.12
Dopamine	C8H11NO2	Pos	C1=CC(=C(C=C1CCN)O)O	153.079	proton	154.087	1.12
Paracetamol β-D-glucuronide	C14H17NO8	Pos	CC(=O)NC1=CC=C(C=C1)O[C@H]2[C@@H]([C@H]([C@@H]([C@H](O2)C(=O)O)O)O)O	327.095	proton	328.103	1.12
Pyridoxine	C8H11NO3	Neg	CC1=NC=C(C(=C1O)CO)CO	169.074	proton	168.066	1.15
Pyridoxine	C8H11NO3	Pos	CC1=NC=C(C(=C1O)CO)CO	169.074	proton	170.082	1.15	yes
L-Pyroglutamic acid	C5H7NO3	Neg	C1CC(=O)N[C@@H]1C(=O)O	129.043	proton	128.035	1.17
L-Pyroglutamic acid	C5H7NO3	Pos	C1CC(=O)N[C@@H]1C(=O)O	129.043	proton	130.05	1.17
2'-Deoxyguanosine 5'-monophosphate sodium salt hydrate (dGMP)	C10H14N5O7P	Neg	C1[C@@H]([C@H](O[C@H]1N2C=NC3=C2N=C(NC3=O)N)COP(=O)(O)O)O	347.063	proton	346.055	1.21
L-Glutathione oxidized	C20H32N6O12S2	Neg	C(CC(=O)NC(CSSCC(C(=O)NCC(=O)O)NC(=O)CCC(C(=O)O)N)C(=O)NCC(=O)O)C(C(=O)O)N	612.152	proton	611.144	1.21		yes
2'-Deoxyguanosine 5'-monophosphate sodium salt hydrate (dGMP)	C10H14N5O7P	Pos	C1[C@@H]([C@H](O[C@H]1N2C=NC3=C2N=C(NC3=O)N)COP(=O)(O)O)O	347.063	proton	348.071	1.21
L-Glutathione oxidized	C20H32N6O12S2	Pos	C(CC(=O)NC(CSSCC(C(=O)NCC(=O)O)NC(=O)CCC(C(=O)O)N)C(=O)NCC(=O)O)C(C(=O)O)N	612.152	proton	613.16	1.21		yes
Lidocaine	C14H22N2O	Pos	CCN(CC)CC(=O)NC1=C(C=CC=C1C)C	234.173	proton	235.181	1.21
(±)-Sodium 2,3-dihydroxyisovalerate hydrate	C5H10O4	Neg	CC(C)(C(C(=O)[O-])O)O	134.058	proton	133.05	1.23	yes
Pioglitazone	C19H20N2O3S	Neg	CCC1=CN=C(C=C1)CCOC2=CC=C(C=C2)CC3C(=O)NC(=O)S3	356.119	proton	355.112	1.23
Pioglitazone	C19H20N2O3S	Pos	CCC1=CN=C(C=C1)CCOC2=CC=C(C=C2)CC3C(=O)NC(=O)S3	356.119	proton	357.127	1.23
4-Hydroxybutyric acid (GHB)	C4H8O3	Neg	C(CC(=O)O)CO	104.047	proton	103.04	1.24
S-(5′-Adenosyl)-L-homocysteine	C14H20N6O5S	Neg	C1=NC(=C2C(=N1)N(C=N2)[C@H]3[C@@H]([C@@H]([C@H](O3)CSCC[C@@H](C(=O)O)N)O)O)N	384.122	proton	383.114	1.24			yes
4-Hydroxybutyric acid (GHB)	C4H8O3	Pos	C(CC(=O)O)CO	104.047	proton	105.055	1.24
S-(5′-Adenosyl)-L-homocysteine	C14H20N6O5S	Pos	C1=NC(=C2C(=N1)N(C=N2)[C@H]3[C@@H]([C@@H]([C@H](O3)CSCC[C@@H](C(=O)O)N)O)O)N	384.122	proton	385.129	1.24		yes	yes
(-)-Cotinine	C10H12N2O	Pos	CN1[C@@H](CCC1=O)C2=CN=CC=C2	176.095	proton	177.103	1.25
7,8-dihydro-L-Biopterin	C9H13N5O3	Pos	C[C@@H]([C@@H](C1=NC2=C(NC1)N=C(NC2=O)N)O)O	239.102	proton	240.11	1.26
uridine	C9H12N2O6	Neg	C1=CN(C(=O)NC1=O)[C@H]2[C@@H]([C@@H]([C@H](O2)CO)O)O	244.07	proton	243.062	1.27	yes	yes
Paroxetine	C19H20FNO3	Pos	C1CNC[C@H]([C@@H]1C2=CC=C(C=C2)F)COC3=CC4=C(C=C3)OCO4	329.143	proton	330.151	1.27
uridine	C9H12N2O6	Pos	C1=CN(C(=O)NC1=O)[C@H]2[C@@H]([C@@H]([C@H](O2)CO)O)O	244.07	proton	245.077	1.27	yes	yes
Ethyl-β-D-glucuronide	C8H14O7	Neg	CCOC1[C@@H]([C@H]([C@@H]([C@H](O1)C(=O)O)O)O)O	222.074	proton	221.066	1.29	yes
2,3-pyridinedicarboxylic acid	C7H5NO4	Neg	C1=CC(=C(N=C1)C(=O)O)C(=O)O	167.022	proton	166.014	1.3		yes
Purine	C5H4N4	Neg	C1=C2C(=NC=N1)N=CN2	120.044	proton	119.036	1.3
2,3-pyridinedicarboxylic acid	C7H5NO4	Pos	C1=CC(=C(N=C1)C(=O)O)C(=O)O	167.022	proton	168.03	1.3
Purine	C5H4N4	Pos	C1=C2C(=NC=N1)N=CN2	120.044	proton	121.051	1.3
cis-Aconitic acid	C6H6O6	Neg	C(/C(=C/C(=O)O)/C(=O)O)C(=O)O	174.016	proton	173.009	1.31		yes
Fumaric acid	C4H4O4	Neg	C(=C/C(=O)O)\C(=O)O	116.011	proton	115.003	1.31			yes
Thymidine 5'-monophosphate disodium salt hydrate (dTMP)	C10H15N2O8P	Neg	CC1=CN(C(=O)NC1=O)[C@H]2C[C@@H]([C@H](O2)COP(=O)([O-])[O-])O	322.057	proton	321.049	1.31	yes
Thymidine 5'-monophosphate disodium salt hydrate (dTMP)	C10H15N2O8P	Pos	CC1=CN(C(=O)NC1=O)[C@H]2C[C@@H]([C@H](O2)COP(=O)([O-])[O-])O	322.057	proton	323.064	1.31
L-Tyrosine	C9H11NO3	Neg	C1=CC(=CC=C1C[C@@H](C(=O)O)N)O	181.074	proton	180.066	1.35	yes		yes
L-Tyrosine	C9H11NO3	Pos	C1=CC(=CC=C1C[C@@H](C(=O)O)N)O	181.074	proton	182.082	1.35	yes		yes
9-Methyluric acid	C6H6N4O3	Neg	CN1C2=C(C(=O)NC(=O)N2)NC1=O	182.044	proton	181.036	1.38
Succinic acid	C4H6O4	Neg	C(CC(=O)O)C(=O)O	118.027	proton	117.019	1.38	yes
9-Methyluric acid	C6H6N4O3	Pos	CN1C2=C(C(=O)NC(=O)N2)NC1=O	182.044	proton	183.052	1.38
Dexamethasone	C22H29FO5	Pos	C[C@@H]1C[C@H]2[C@@H]3CCC4=CC(=O)C=C[C@@]4([C@]3([C@H](C[C@@]2([C@]1(C(=O)CO)O)C)O)F)C	392.2	proton	393.208	1.38
L-Isoleucine	C6H13NO2	Neg	CC[C@H](C)[C@@H](C(=O)O)N	131.095	proton	130.087	1.4
L-Leucine	C6H13NO2	Neg	CC(C)C[C@@H](C(=O)O)N	131.095	proton	130.087	1.4		yes
Oxipurinol	C5H4N4O2	Neg	C1=NNC2=C1C(=O)NC(=O)N2	152.033	proton	151.026	1.4
L-Isoleucine	C6H13NO2	Pos	CC[C@H](C)[C@@H](C(=O)O)N	131.095	proton	132.102	1.4
L-Leucine	C6H13NO2	Pos	CC(C)C[C@@H](C(=O)O)N	131.095	proton	132.102	1.4		yes
Phenobarbital (CRM)	C12H12N2O3	Neg	CCC1(C(=O)NC(=O)NC1=O)C2=CC=CC=C2	232.085	proton	231.077	1.43
Phenobarbital (CRM)	C12H12N2O3	Pos	CCC1(C(=O)NC(=O)NC1=O)C2=CC=CC=C2	232.085	proton	233.093	1.43
N-Acetyl-L-alanine	C5H9NO3	Neg	C[C@@H](C(=O)O)NC(=O)C	131.058	proton	130.05	1.45	yes	yes
(±)-Sodium 3-hydroxybutyrate	C4H8O3	Neg	CC(CC(=O)[O-])O	104.047	proton	103.04	1.46
(R)-3-Hydroxybutyric acid	C4H8O3	Neg	C[C@H](CC(=O)O)O	104.047	proton	103.04	1.46		yes	yes
DL-3-Hydroxybutyric acid	C4H8O3	Neg	CC(CC(=O)O)O	104.047	proton	103.04	1.47
Lansoprazole	C16H14F3N3O2S	Neg	CC1=C(C=CN=C1CS(=O)C2=NC3=CC=CC=C3N2)OCC(F)(F)F	369.076	proton	368.068	1.48
Lansoprazole	C16H14F3N3O2S	Pos	CC1=C(C=CN=C1CS(=O)C2=NC3=CC=CC=C3N2)OCC(F)(F)F	369.076	proton	370.084	1.48
2-Pyrrolidinone	C4H7NO	Pos	C1CC(=O)NC1	85.0528	proton	86.0606	1.5
Tyramine	C8H11NO	Pos	C1=CC(=CC=C1CCN)O	137.084	proton	138.092	1.51	yes
Methylmalonic acid	C4H6O4	Neg	CC(C(=O)O)C(=O)O	118.027	proton	117.019	1.61
Adenosine	C10H13N5O4	Neg	C1=NC(=C2C(=N1)N(C=N2)[C@H]3[C@@H]([C@@H]([C@H](O3)CO)O)O)N	267.097	proton	266.089	1.66			yes
Adenosine	C10H13N5O4	Pos	C1=NC(=C2C(=N1)N(C=N2)[C@H]3[C@@H]([C@@H]([C@H](O3)CO)O)O)N	267.097	proton	268.105	1.66			yes
Disodium (2RS)-2-hydroxyadipate	C6H10O5	Neg	C(CC(C(=O)O)O)CC(=O)O	162.053	proton	161.045	1.69		yes
2’-deoxyuridine	C9H12N2O5	Neg	C1[C@@H]([C@H](O[C@H]1N2C=CC(=O)NC2=O)CO)O	228.075	proton	227.067	1.73		yes	yes
2’-deoxyuridine	C9H12N2O5	Pos	C1[C@@H]([C@H](O[C@H]1N2C=CC(=O)NC2=O)CO)O	228.075	proton	229.082	1.73		yes
Thymine	C5H6N2O2	Neg	CC1=CNC(=O)NC1=O	126.043	proton	125.035	1.76	yes
Topiramate	C12H21NO8S	Neg	CC1(O[C@@H]2CO[C@@]3([C@H]([C@@H]2O1)OC(O3)(C)C)COS(=O)(=O)N)C	339.099	proton	338.091	1.76
Thymine	C5H6N2O2	Pos	CC1=CNC(=O)NC1=O	126.043	proton	127.051	1.76	yes
Topiramate	C12H21NO8S	Pos	CC1(O[C@@H]2CO[C@@]3([C@H]([C@@H]2O1)OC(O3)(C)C)COS(=O)(=O)N)C	339.099	proton	340.107	1.76
2-Hydroxybutyric acid sodium salt	C4H8O3	Neg	CCC(C(=O)O)O	104.047	proton	103.04	1.79		yes	yes
(S)-2-Hydroxybutyric acid	C4H8O3	Neg	CC[C@@H](C(=O)O)O	104.047	proton	103.04	1.84	yes
2'-Deoxyadenosine (dA)	C10H13N5O3	Pos	C1[C@@H]([C@H](O[C@H]1N2C=NC3=C(N=CN=C32)N)CO)O	251.102	proton	252.11	1.89
Guanosine	C10H13N5O5	Neg	C1=NC2=C(N1[C@H]3[C@@H]([C@@H]([C@H](O3)CO)O)O)N=C(NC2=O)N	283.092	proton	282.084	1.95	yes
Guanosine	C10H13N5O5	Pos	C1=NC2=C(N1[C@H]3[C@@H]([C@@H]([C@H](O3)CO)O)O)N=C(NC2=O)N	283.092	proton	284.099	1.95	yes
Inosine	C10H12N4O5	Neg	C1=NC2=C(C(=O)N1)N=CN2[C@H]3[C@@H]([C@@H]([C@H](O3)CO)O)O	268.081	proton	267.073	1.97
Inosine	C10H12N4O5	Pos	C1=NC2=C(C(=O)N1)N=CN2[C@H]3[C@@H]([C@@H]([C@H](O3)CO)O)O	268.081	proton	269.089	1.97			yes
Nudifloramide	C7H8N2O2	Pos	CN1C=C(C=CC1=O)C(=O)N	152.059	proton	153.066	2	yes	yes
Citraconic acid	C5H6O4	Neg	C/C(=C/C(=O)O)/C(=O)O	130.027	proton	129.019	2.05
N-Acetyl-L-cysteine	C5H9NO3S	Neg	CC(=O)N[C@@H](CS)C(=O)O	163.03	proton	162.022	2.1		yes
N-Acetyl-L-cysteine	C5H9NO3S	Pos	CC(=O)N[C@@H](CS)C(=O)O	163.03	proton	164.038	2.1
Acesulfame K	C4H5NO4S	Neg	CC1=CC(=O)[N-]S(=O)(=O)O1.[K+]	162.994	proton	161.986	2.41
Xanthine	C5H4N4O2	Pos	C1=NC2=C(N1)C(=O)NC(=O)N2	152.033	proton	153.041	2.41	yes
Glutaric acid	C5H8O4	Neg	C(CC(=O)O)CC(=O)O	132.042	proton	131.034	2.42	yes	yes
Serotonin	C10H12N2O	Pos	C1=CC2=C(C=C1O)C(=CN2)CCN	176.095	proton	177.103	2.42	yes
7-Methylxanthine	C6H6N4O2	Pos	CN1C=NC2=C1C(=O)NC(=O)N2	166.049	proton	167.057	2.47
3-Methyl-2-oxobutanoic acid	C5H8O3	Neg	CC(C)C(=O)C(=O)O	116.047	proton	115.04	2.52	yes
GDP	C10H15N5O11P2	Neg	C1=NC2=C(N1[C@H]3[C@@H]([C@@H]([C@H](O3)COP(=O)(O)OP(=O)(O)O)O)O)N=C(NC2=O)N	443.024	proton	442.017	2.77
GDP	C10H15N5O11P2	Pos	C1=NC2=C(N1[C@H]3[C@@H]([C@@H]([C@H](O3)COP(=O)(O)OP(=O)(O)O)O)O)N=C(NC2=O)N	443.024	proton	444.032	2.77
Kynurenine	C10H12N2O3	Neg	C1=CC=C(C(=C1)C(=O)CC(C(=O)O)N)N	208.085	proton	207.077	2.83		yes
Kynurenine	C10H12N2O3	Pos	C1=CC=C(C(=C1)C(=O)CC(C(=O)O)N)N	208.085	proton	209.093	2.83	yes	yes
N-Isobutylrylglycine	C6H11NO3	Neg	CC(C)C(=O)NCC(=O)O	145.074	proton	144.066	2.85
N-Isobutylrylglycine	C6H11NO3	Pos	CC(C)C(=O)NCC(=O)O	145.074	proton	146.082	2.85
L-Phenylalanine	C9H11NO2	Neg	C1=CC=C(C=C1)C[C@@H](C(=O)O)N	165.079	proton	164.071	3
L-Phenylalanine	C9H11NO2	Pos	C1=CC=C(C=C1)C[C@@H](C(=O)O)N	165.079	proton	166.087	3
3-Methylxanthine	C6H6N4O2	Neg	CN1C2=C(C(=O)NC1=O)NC=N2	166.049	proton	165.041	3.03	yes
3-Methylxanthine	C6H6N4O2	Pos	CN1C2=C(C(=O)NC1=O)NC=N2	166.049	proton	167.057	3.03
5-hydroxy-Nω-methyl tryptamine (oxalate)	C11H14N2O	Pos	[2H]C([2H])([2H])NCCC1=CNC2=C1C=C(C=C2)O	190.111	proton	191.118	3.03
N-Butyrylglycine	C6H11NO3	Neg	CCCC(=O)NCC(=O)O	145.074	proton	144.066	3.11		yes
N-Butyrylglycine	C6H11NO3	Pos	CCCC(=O)NCC(=O)O	145.074	proton	146.082	3.11		yes
3-Chloro-L-tyrosine	C9H10ClNO3	Neg	C1=CC(=C(C=C1C[C@@H](C(=O)O)N)Cl)O	215.035	proton	214.027	3.28
3-Chloro-L-tyrosine	C9H10ClNO3	Pos	C1=CC(=C(C=C1C[C@@H](C(=O)O)N)Cl)O	215.035	proton	216.043	3.28
Thymidine	C10H14N2O5	Neg	C1=CC=C2C(=C1)NC=N2	242.09	proton	241.082	3.44	yes	yes	yes
Thymidine	C10H14N2O5	Pos	C1=CC=C2C(=C1)NC=N2	242.09	proton	243.098	3.44	yes	yes	yes
dGDP	C10H15N5O10P2	Neg	C1[C@@H]([C@H](O[C@H]1N2C=NC3=C2N=C(NC3=O)N)COP(=O)(O)OP(=O)(O)O)O	427.029	proton	426.022	3.5
dGDP	C10H15N5O10P2	Pos	C1[C@@H]([C@H](O[C@H]1N2C=NC3=C2N=C(NC3=O)N)COP(=O)(O)OP(=O)(O)O)O	427.029	proton	428.037	3.5
Acetaminophen sulfate	C8H9NO5S	Neg	CC(=O)NC1=CC=C(C=C1)OS(=O)(=O)O	231.02	proton	230.012	3.6
Acetaminophen sulfate	C8H9NO5S	Pos	CC(=O)NC1=CC=C(C=C1)OS(=O)(=O)O	231.02	proton	232.028	3.6
2-Phenethylamine	C8H11N	Pos	C1=CC=C(C=C1)CCN	121.089	proton	122.097	3.65
D-Pantothenic acid hemicalcium salt	C9H17NO5	Neg	CC(C)(CO)[C@H](C(=O)NCCC(=O)O)O	219.111	proton	218.103	3.68	yes	yes	yes
D-Pantothenic acid hemicalcium salt	C9H17NO5	Pos	CC(C)(CO)[C@H](C(=O)NCCC(=O)O)O	219.111	proton	220.118	3.68	yes	yes	yes
4-Aminobenzoic acid	C7H7NO2	Pos	C1=CC(=CC=C1C(=O)O)N	137.048	proton	138.056	3.69
3-Nitro-L-tyrosine	C9H10N2O5	Neg	C1=CC(=C(C=C1C[C@@H](C(=O)O)N)[N+](=O)[O-])O	226.059	proton	225.051	3.71	yes
3-Nitro-L-tyrosine	C9H10N2O5	Pos	C1=CC(=C(C=C1C[C@@H](C(=O)O)N)[N+](=O)[O-])O	226.059	proton	227.067	3.71
3-Hydroxy anthranilic acid	C7H7NO3	Neg	C1=CC(=C(C(=C1)O)N)C(=O)O	153.043	proton	152.035	3.72	yes
3-Hydroxy anthranilic acid	C7H7NO3	Pos	C1=CC(=C(C(=C1)O)N)C(=O)O	153.043	proton	154.05	3.72
Isobutyryl-L-carnitine	C11H21NO4	Pos	CC(C)C(=O)O[C@H](CC(=O)[O-])C[N+](C)(C)C	231.147	proton	232.155	3.78
Famotidine	C8H15N7O2S3	Neg	C1=C(N=C(S1)N=C(N)N)CSCC/C(=N/S(=O)(=O)N)/N	337.045	proton	336.037	3.85
Famotidine	C8H15N7O2S3	Pos	C1=C(N=C(S1)N=C(N)N)CSCC/C(=N/S(=O)(=O)N)/N	337.045	proton	338.053	3.85
2-Hydroxy-3-methylbutyric acid	C5H10O3	Neg	CC(C)C(C(=O)O)O	118.063	proton	117.055	3.86	yes
Theobromine	C7H8N4O2	Pos	CN1C=NC2=C1C(=O)NC(=O)N2C	180.065	proton	181.073	3.87
Butyryl-L-carnitine	C11H21NO4	Pos	CCCC(=O)O[C@H](CC(=O)[O-])C[N+](C)(C)C	231.147	proton	232.155	3.9	yes	yes
5-Methyltetrahydrofolic acid	C20H25N7O6	Neg	CN1C(CNC2=C1C(=O)NC(=N2)N)CNC3=CC=C(C=C3)C(=O)N[C@@H](CCC(=O)O)C(=O)O	459.187	proton	458.179	3.91
5-Methyltetrahydrofolic acid	C20H25N7O6	Pos	CN1C(CNC2=C1C(=O)NC(=N2)N)CNC3=CC=C(C=C3)C(=O)N[C@@H](CCC(=O)O)C(=O)O	459.187	proton	460.194	3.91
Acetaminophen	C8H9NO2	Neg	CC(=O)NC1=CC=C(C=C1)O	151.063	proton	150.056	3.95
Acetaminophen	C8H9NO2	Pos	CC(=O)NC1=CC=C(C=C1)O	151.063	proton	152.071	3.95
(R)-(+)-Atenolol	C14H22N2O3	Pos	CC(C)NC[C@H](COC1=CC=C(C=C1)CC(=O)N)O	266.163	proton	267.171	3.98
N-Methylphenethylamine	C9H13N	Pos	CNCCC1=CC=CC=C1	135.105	proton	136.113	4
Ranitidine	C13H22N4O3S	Neg	CN/C(=C\[N+](=O)[O-])/NCCSCC1=CC=C(O1)CN(C)C	314.141	proton	313.133	4.04
Ranitidine	C13H22N4O3S	Pos	CN/C(=C\[N+](=O)[O-])/NCCSCC1=CC=C(O1)CN(C)C	314.141	proton	315.149	4.04
Adipic acid	C6H10O4	Neg	C(CCC(=O)O)CC(=O)O	146.058	proton	145.05	4.05	yes	yes
Saccharin	C7H5NO3S	Neg	C1=CC=C2C(=C1)C(=O)NS2(=O)=O	182.999	proton	181.991	4.05
N-Butyryl-L-homoserine lactone	C8H13NO3	Pos	CCCC(=O)N[C@H]1CCOC1=O	171.09	proton	172.097	4.05
N-Formyl-L-methionine	C6H11NO3S	Neg	CSCC[C@@H](C(=O)O)NC=O	177.046	proton	176.038	4.06
N-Formyl-L-methionine	C6H11NO3S	Pos	CSCC[C@@H](C(=O)O)NC=O	177.046	proton	178.054	4.06
1,7-Dimethyluric acid	C7H8N4O3	Neg	CN1C2=C(NC1=O)NC(=O)N(C2=O)C	196.06	proton	195.052	4.12
1,7-Dimethyluric acid	C7H8N4O3	Pos	CN1C2=C(NC1=O)NC(=O)N(C2=O)C	196.06	proton	197.067	4.12
(1S,2S)-(+)-Pseudoephedrine	C10H15NO	Pos	C[C@@H]([C@H](C1=CC=CC=C1)O)NC	165.115	proton	166.123	4.15
L-Tryptophan	C11H12N2O2	Neg	C1=CC=C2C(=C1)C(=CN2)C[C@@H](C(=O)O)N	204.09	proton	203.082	4.23	yes
L-Tryptophan	C11H12N2O2	Pos	C1=CC=C2C(=C1)C(=CN2)C[C@@H](C(=O)O)N	204.09	proton	205.098	4.23	yes
1,7-Dimethylxanthine	C7H8N4O2	Pos	CN1C=NC2=C1C(=O)N(C(=O)N2)C	180.065	proton	181.073	4.28
5'-Deoxy-5'-methylthioadenosine	C11H15N5O3S	Neg	CSC[C@@H]1[C@H]([C@H]([C@@H](O1)N2C=NC3=C(N=CN=C32)N)O)O	297.09	proton	296.082	4.29			yes
5'-Deoxy-5'-methylthioadenosine	C11H15N5O3S	Pos	CSC[C@@H]1[C@H]([C@H]([C@@H](O1)N2C=NC3=C(N=CN=C32)N)O)O	297.09	proton	298.097	4.29			yes
Theophylline	C7H8N4O2	Neg	CN1C2=C(C(=O)N(C1=O)C)NC=N2	180.065	proton	179.057	4.31
Theophylline	C7H8N4O2	Pos	CN1C2=C(C(=O)N(C1=O)C)NC=N2	180.065	proton	181.073	4.31
Gabapentin	C9H17NO2	Pos	C1CCC(CC1)(CC(=O)O)CN	171.126	proton	172.134	4.33
DL-p-Hydroxyphenyllactic acid	C9H10O4	Neg	C1=CC(=CC=C1CC(C(=O)O)O)O	182.058	proton	181.05	4.34	yes	yes	yes
N-(2-Methylbutyryl)glycine	C7H13NO3	Neg	CCC(C)C(=O)NCC(=O)O	159.09	proton	158.082	4.35	yes	yes
N-(2-Methylbutyryl)glycine	C7H13NO3	Pos	CCC(C)C(=O)NCC(=O)O	159.09	proton	160.097	4.35	yes	yes
Xanthurenic acid	C10H7NO4	Neg	C1=CC2=C(C(=C1)O)NC(=CC2=O)C(=O)O	205.038	proton	204.03	4.41	yes
Xanthurenic acid	C10H7NO4	Pos	C1=CC2=C(C(=C1)O)NC(=CC2=O)C(=O)O	205.038	proton	206.045	4.41	yes
3-Methylcrotonyl glycine	C7H11NO3	Neg	CC(=CC(=O)NCC(=O)O)C	157.074	proton	156.066	4.45		yes
N-Acetyl-L-methionine	C7H13NO3S	Neg	CC(=O)N[C@@H](CCSC)C(=O)O	191.062	proton	190.054	4.45	yes
3-Methylcrotonyl glycine	C7H11NO3	Pos	CC(=CC(=O)NCC(=O)O)C	157.074	proton	158.082	4.45
N-Acetyl-L-methionine	C7H13NO3S	Pos	CC(=O)N[C@@H](CCSC)C(=O)O	191.062	proton	192.069	4.45	yes
Isovaleroyglycine	C7H13NO3	Neg	CC(C)CC(=O)NCC(=O)O	159.09	proton	158.082	4.49
Isovaleroyglycine	C7H13NO3	Pos	CC(C)CC(=O)NCC(=O)O	159.09	proton	160.097	4.49
1,3,7-Trimethyluric acid	C8H10N4O3	Neg	CN1C2=C(NC1=O)N(C(=O)N(C2=O)C)C	210.075	proton	209.067	4.52
N-Acetyl-L-tyrosine	C11H13NO4	Neg	CC(=O)N[C@@H](CC1=CC=C(C=C1)O)C(=O)O	223.084	proton	222.077	4.52
1,3,7-Trimethyluric acid	C8H10N4O3	Pos	CN1C2=C(NC1=O)N(C(=O)N(C2=O)C)C	210.075	proton	211.083	4.52
N-Acetyl-L-tyrosine	C11H13NO4	Pos	CC(=O)N[C@@H](CC1=CC=C(C=C1)O)C(=O)O	223.084	proton	224.092	4.52
Tigloyl-L-carnitine	C12H21NO4	Pos	C/C=C(\C)/C(=O)O[C@H](CC(=O)[O-])C[N+](C)(C)C	243.147	proton	244.155	4.57
Dihydrofolic acid	C19H21N7O6	Neg	C1C(=NC2=C(N1)N=C(NC2=O)N)CNC3=CC=C(C=C3)C(=O)N[C@@H](CCC(=O)O)C(=O)O	443.155	proton	442.147	4.58
Tryptamine hydrochloride	C10H12N2	Pos	C1=CC=C2C(=C1)C(=CN2)CCN	160.1	proton	161.108	4.61
Folic acid	C19H19N7O6	Neg	C1=CC(=CC=C1C(=O)N[C@@H](CCC(=O)O)C(=O)O)NCC2=CN=C3C(=N2)C(=O)NC(=N3)N	441.14	proton	440.132	4.64	yes
Folic acid	C19H19N7O6	Pos	C1=CC(=CC=C1C(=O)N[C@@H](CCC(=O)O)C(=O)O)NCC2=CN=C3C(=N2)C(=O)NC(=N3)N	441.14	proton	442.148	4.64
Kynurenic acid	C10H7NO3	Neg	C1=CC=C2C(=C1)C(=O)C=C(N2)C(=O)O	189.043	proton	188.035	4.68	yes
Kynurenic acid	C10H7NO3	Pos	C1=CC=C2C(=C1)C(=O)C=C(N2)C(=O)O	189.043	proton	190.05	4.68	yes
2,5-Dihydroxybenzoic acid	C7H6O4	Neg	C1=CC(=C(C=C1O)C(=O)O)O	154.027	proton	153.019	4.72
N-methyl tryptamine	C11H14N2	Pos	CNCCC1=CNC2=CC=CC=C21	174.116	proton	175.124	4.85
5-Hydroxy Indole-3-acetic acid	C10H9NO3	Neg	COC1=C(C=C2C(=C1)NC=C2CC(=O)O)O	191.058	proton	190.05	4.86
5-Hydroxy Indole-3-acetic acid	C10H9NO3	Pos	COC1=C(C=C2C(=C1)NC=C2CC(=O)O)O	191.058	proton	192.066	4.86
Boc-Arg-OH	C11H22N4O4	Neg	CC(C)(C)OC(=O)N[C@@H](CCCN=C(N)N)C(=O)O	274.164	proton	273.156	4.89
Boc-Arg-OH	C11H22N4O4	Pos	CC(C)(C)OC(=O)N[C@@H](CCCN=C(N)N)C(=O)O	274.164	proton	275.172	4.89
4-Methyl-2-oxovaleric acid	C6H10O3	Neg	CC(C)CC(=O)C(=O)O	130.063	proton	129.055	4.9	yes
Isovaleryl-L-carnitine	C12H23NO4	Pos	CC(C)CC(=O)O[C@H](CC(=O)[O-])C[N+](C)(C)C	245.163	proton	246.171	4.9	yes
Hydrochlorothiazide	C7H8ClN3O4S2	Neg	C1NC2=CC(=C(C=C2S(=O)(=O)N1)S(=O)(=O)N)Cl	296.964	proton	295.957	4.94
Caffeine	C8H10N4O2	Pos	CN1C=NC2=C1C(=O)N(C(=O)N2C)C	194.08	proton	195.088	4.94
Doxylamine	C17H22N2O	Pos	CC(C1=CC=CC=C1)(C2=CC=CC=N2)OCCN(C)C	270.173	proton	271.181	4.94
Valeryl-L-carnitine	C12H23NO4	Pos	CCCCC(=O)O[C@H](CC(=O)[O-])C[N+](C)(C)C	245.163	proton	246.171	4.99
Pimelic acid	C7H12O4	Neg	C(CCC(=O)O)CCC(=O)O	160.074	proton	159.066	5	yes	yes
Hippuric acid	C9H9NO3	Neg	C1=CC=C(C=C1)C(=O)NCC(=O)O	179.058	proton	178.05	5.03		yes
Hippuric acid	C9H9NO3	Pos	C1=CC=C(C=C1)C(=O)NCC(=O)O	179.058	proton	180.066	5.03		yes
N-(β-ketocaproyl)-L-homoserine lactone	C10H15NO4	Pos	CCCC(=O)CC(=O)N[C@H]1CCOC1=O	213.1	proton	214.108	5.04
N-Acetylserotonin	C12H14N2O2	Neg	CC(=O)NCCC1=CNC2=C1C=C(C=C2)O	218.106	proton	217.098	5.05
Phenylacetyl L-glutamine	C13H16N2O4	Neg	C1=CC=C(C=C1)CC(=O)N[C@@H](CCC(=O)N)C(=O)O	264.111	proton	263.103	5.05	yes	yes
N-Acetylserotonin	C12H14N2O2	Pos	CC(=O)NCCC1=CNC2=C1C=C(C=C2)O	218.106	proton	219.113	5.05
Phenylacetyl L-glutamine	C13H16N2O4	Pos	C1=CC=C(C=C1)CC(=O)N[C@@H](CCC(=O)N)C(=O)O	264.111	proton	265.119	5.05
FAD	C27H33N9O15P2	Neg	CC1=CC2=C(C=C1C)N(C3=NC(=O)NC(=O)C3=N2)C[C@@H]([C@@H]([C@@H](COP(=O)(O)OP(=O)(O)OC[C@@H]4[C@H]([C@H]([C@@H](O4)N5C=NC6=C(N=CN=C65)N)O)O)O)O)O	785.157	proton	784.149	5.09
Caffeic acid	C9H8O4	Neg	C1=CC(=C(C=C1/C=C/C(=O)O)O)O	180.042	proton	179.034	5.12	yes	yes
Caffeic acid	C9H8O4	Pos	C1=CC(=C(C=C1/C=C/C(=O)O)O)O	180.042	proton	181.05	5.12
Riboflavin	C17H20N4O6	Neg	CC1=CC2=C(C=C1C)N(C3=NC(=O)NC(=O)C3=N2)C[C@@H]([C@@H]([C@@H](CO)O)O)O	376.138	proton	375.13	5.16
Riboflavin	C17H20N4O6	Pos	CC1=CC2=C(C=C1C)N(C3=NC(=O)NC(=O)C3=N2)C[C@@H]([C@@H]([C@@H](CO)O)O)O	376.138	proton	377.146	5.16		yes
2,3-dihydroxybenzoic acid	C7H6O4	Neg	C1=CC(=C(C(=C1)O)O)C(=O)O	154.027	proton	153.019	5.17		yes
Biotin	C10H16N2O3S	Neg	C1[C@H]2[C@@H]([C@@H](S1)CCCCC(=O)O)NC(=O)N2	244.088	proton	243.08	5.24		yes
Biotin	C10H16N2O3S	Pos	C1[C@H]2[C@@H]([C@@H](S1)CCCCC(=O)O)NC(=O)N2	244.088	proton	245.096	5.24
2-Hydroxy-3-methylvaleric acid	C6H12O3	Neg	CCC(C)C(C(=O)O)O	132.079	proton	131.071	5.3
L-Aspartyl-l-phenylalanine methyl ester (Aspartame)	C14H18N2O5	Neg	COC(=O)[C@H](CC1=CC=CC=C1)NC(=O)[C@H](CC(=O)O)N	294.122	proton	293.114	5.31
L-Aspartyl-l-phenylalanine methyl ester (Aspartame)	C14H18N2O5	Pos	COC(=O)[C@H](CC1=CC=CC=C1)NC(=O)[C@H](CC(=O)O)N	294.122	proton	295.129	5.31
2,8-Quinolinediol	C9H7NO2	Neg	C1=CC2=C(C(=C1)O)NC(=O)C=C2	161.048	proton	160.04	5.33
2,8-Quinolinediol	C9H7NO2	Pos	C1=CC2=C(C(=C1)O)NC(=O)C=C2	161.048	proton	162.056	5.33	yes
Indoxyl Sulfate	C8H7NO4S	Neg	C1=CC=C2C(=C1)C(=CN2)OS(=O)(=O)O	213.01	proton	212.002	5.34		yes	yes
2-Hydroxyisocaproic acid	C6H12O3	Neg	CC(C)CC(C(=O)O)O	132.079	proton	131.071	5.35	yes
6-hydroxy melatonin	C13H16N2O3	Pos	CC(=O)NCCC1=CNC2=CC(=C(C=C21)OC)O	248.116	proton	249.124	5.37
N-(2-Phenylacetyl)glycine	C10H11NO3	Neg	C1=CC=C(C=C1)CC(=O)NCC(=O)O	193.074	proton	192.066	5.38		yes	yes
N-(2-Phenylacetyl)glycine	C10H11NO3	Pos	C1=CC=C(C=C1)CC(=O)NCC(=O)O	193.074	proton	194.082	5.38		yes
D,L-O-Desmethyl Venlafaxine	C16H25NO2	Pos	[2H]C1(C(C(C(C(C1([2H])[2H])([2H])[2H])(C(CN(C)C)C2=CC=C(C=C2)O)O)([2H])[2H])([2H])[2H])[2H]	263.189	proton	264.196	5.39
Anthranilic acid	C7H7NO2	Neg	C1=CC=C(C(=C1)C(=O)O)N	137.048	proton	136.04	5.53
Anthranilic acid	C7H7NO2	Pos	C1=CC=C(C(=C1)C(=O)O)N	137.048	proton	138.056	5.53
Metoprolol	C15H25NO3	Pos	CC(C)NCC(COC1=CC=C(C=C1)CCOC)O	267.183	proton	268.191	5.63
Suberic acid	C8H14O4	Neg	C(CCCC(=O)O)CCC(=O)O	174.089	proton	173.081	5.67	yes	yes
Ellagic Acid	C14H6O8	Neg	C1=C2C3=C(C(=C1O)O)OC(=O)C4=CC(=C(C(=C43)OC2=O)O)O	302.006	proton	300.998	5.7
p-Coumaric Acid	C9H8O3	Neg	C1=CC(=CC=C1/C=C/C(=O)O)O	164.047	proton	163.04	5.7	yes
p-Coumaric Acid	C9H8O3	Pos	C1=CC(=CC=C1/C=C/C(=O)O)O	164.047	proton	165.055	5.7
2,4-Quinolinediol	C9H7NO2	Neg	C1=CC=C2C(=C1)C(=CC(=O)N2)O	161.048	proton	160.04	5.72		yes
2,4-Quinolinediol	C9H7NO2	Pos	C1=CC=C2C(=C1)C(=CC(=O)N2)O	161.048	proton	162.056	5.72		yes
DL-3-Phenyllactic acid	C9H10O3	Neg	C1=CC=C(C=C1)CC(C(=O)O)O	166.063	proton	165.055	5.76	yes	yes
AFMK, i.e. N-[3-[2-(formylamino)-5-methoxyphenyl]-3-oxypropyl]-acetamide	C13H16N2O4	Neg	CC(=O)NCCC(=O)C1=C(C=CC(=C1)OC)NC=O	264.111	proton	263.103	5.78
AFMK, i.e. N-[3-[2-(formylamino)-5-methoxyphenyl]-3-oxypropyl]-acetamide	C13H16N2O4	Pos	CC(=O)NCCC(=O)C1=C(C=CC(=C1)OC)NC=O	264.111	proton	265.119	5.78
Hexanoyl glycine	C8H15NO3	Neg	CCCCCC(=O)NCC(=O)O	173.105	proton	172.097	5.79	yes	yes	yes
Hexanoyl glycine	C8H15NO3	Pos	CCCCCC(=O)NCC(=O)O	173.105	proton	174.113	5.79		yes
N-Acetyl-L-phenylalanine	C11H13NO3	Neg	CC(=O)N[C@@H](CC1=CC=CC=C1)C(=O)O	207.09	proton	206.082	5.8	yes	yes
N-Acetyl-L-phenylalanine	C11H13NO3	Pos	CC(=O)N[C@@H](CC1=CC=CC=C1)C(=O)O	207.09	proton	208.097	5.8	yes	yes
Ferulic acid	C10H10O4	Neg	COC1=C(C=CC(=C1)/C=C/C(=O)O)O	194.058	proton	193.05	5.87
Ferulic acid	C10H10O4	Pos	COC1=C(C=CC(=C1)/C=C/C(=O)O)O	194.058	proton	195.066	5.87		yes
Naringin	C27H32O14	Neg	C[C@H]1[C@@H]([C@H]([C@H]([C@@H](O1)O[C@@H]2[C@H]([C@@H]([C@H](O[C@H]2OC3=CC(=C4C(=O)C[C@H](OC4=C3)C5=CC=C(C=C5)O)O)CO)O)O)O)O)O	580.179	proton	579.171	5.91
Naringin	C27H32O14	Pos	C[C@H]1[C@@H]([C@H]([C@H]([C@@H](O1)O[C@@H]2[C@H]([C@@H]([C@H](O[C@H]2OC3=CC(=C4C(=O)C[C@H](OC4=C3)C5=CC=C(C=C5)O)O)CO)O)O)O)O)O	580.179	proton	581.187	5.91
Omeprazole	C17H19N3O3S	Neg	CC1=CN=C(C(=C1OC)C)CS(=O)C2=NC3=C(N2)C=C(C=C3)OC	345.115	proton	344.107	5.96
Omeprazole	C17H19N3O3S	Pos	CC1=CN=C(C(=C1OC)C)CS(=O)C2=NC3=C(N2)C=C(C=C3)OC	345.115	proton	346.123	5.96
Indolelactic acid	C11H11NO3	Neg	C1=CC=C2C(=C1)C(=CN2)CC(C(=O)O)O	205.074	proton	204.066	5.97	yes	yes	yes
Indolelactic acid	C11H11NO3	Pos	C1=CC=C2C(=C1)C(=CN2)CC(C(=O)O)O	205.074	proton	206.082	5.97		yes
N-(3-Phenylpropionyl)glycine	C11H13NO3	Neg	C1=CC=C(C=C1)CCC(=O)NCC(=O)O	207.09	proton	206.082	5.99
N-(3-Phenylpropionyl)glycine	C11H13NO3	Pos	C1=CC=C(C=C1)CCC(=O)NCC(=O)O	207.09	proton	208.097	5.99
2-Phenoxyethanol	C8H10O2	Neg	C1=CC=C(C=C1)OCCO	138.068	proton	137.06	6.1
2-Phenoxyethanol	C8H10O2	Pos	C1=CC=C(C=C1)OCCO	138.068	proton	139.076	6.1
Indole-3-carboxylic acid	C9H7NO2	Neg	C1=CC=C2C(=C1)C(=CN2)C(=O)O	161.048	proton	160.04	6.11
Indole-3-carboxylic acid	C9H7NO2	Pos	C1=CC=C2C(=C1)C(=CN2)C(=O)O	161.048	proton	162.056	6.11
N-Cinnamoylglycine	C11H11NO3	Neg	C1=CC=C(C=C1)/C=C/C(=O)NCC(=O)O	205.074	proton	204.066	6.16
N-Cinnamoylglycine	C11H11NO3	Pos	C1=CC=C(C=C1)/C=C/C(=O)NCC(=O)O	205.074	proton	206.082	6.16
Venlafaxine	C17H27NO2	Pos	CN(C)CC(C1=CC=C(C=C1)OC)C2(CCCCC2)O	277.204	proton	278.212	6.16
Doxycycline hyclate	C22H24N2O8	Neg	C[C@@H]1[C@H]2[C@@H]([C@H]3[C@@H](C(=O)C(=C([C@]3(C(=O)C2=C(C4=C1C=CC=C4O)O)O)O)C(=O)N)N(C)C)O	444.153	proton	443.145	6.18
Doxycycline hyclate	C22H24N2O8	Pos	C[C@@H]1[C@H]2[C@@H]([C@H]3[C@@H](C(=O)C(=C([C@]3(C(=O)C2=C(C4=C1C=CC=C4O)O)O)O)C(=O)N)N(C)C)O	444.153	proton	445.161	6.18
Azelaic acid	C9H16O4	Neg	C(CCCC(=O)O)CCCC(=O)O	188.105	proton	187.097	6.22	yes	yes
Indole-3-carboxaldehyde	C9H7NO	Neg	C1=CC=C2C(=C1)C(=CN2)C=O	145.053	proton	144.045	6.24	yes	yes
Indole-3-carboxaldehyde	C9H7NO	Pos	C1=CC=C2C(=C1)C(=CN2)C=O	145.053	proton	146.061	6.24	yes	yes
Melatonin	C13H16N2O2	Pos	CC(=O)NCCC1=CNC2=C1C=C(C=C2)OC	232.121	proton	233.129	6.27
N-hexanoyl-L-homoserine lactone	C10H17NO3	Pos	CCCCCC(=O)N[C@H]1CCOC1=O	199.121	proton	200.129	6.33
(S)-Naproxen	C14H14O3	Pos	C[C@@H](C1=CC2=C(C=C1)C=C(C=C2)OC)C(=O)O	230.094	proton	231.102	6.38
Indole-3-acetic acid	C10H9NO2	Pos	C1=CC=C2C(=C1)C(=CN2)CC(=O)O	175.063	proton	176.071	6.39	yes
(+)-Equol 4'-sulfate	C15H14O6S	Neg	C1[C@H](COC2=C1C=CC(=C2)O)C3=CC=C(C=C3)OS(=O)(=O)[O-]	322.051	proton	321.043	6.42	yes
Pantoprazole	C16H15F2N3O4S	Neg	COC1=C(C(=NC=C1)CS(=O)C2=NC3=C(N2)C=C(C=C3)OC(F)F)OC	383.075	proton	382.067	6.42
(+)-Equol 4'-sulfate	C15H14O6S	Pos	C1[C@H](COC2=C1C=CC(=C2)O)C3=CC=C(C=C3)OS(=O)(=O)[O-]	322.051	proton	323.059	6.42
Pantoprazole	C16H15F2N3O4S	Pos	COC1=C(C(=NC=C1)CS(=O)C2=NC3=C(N2)C=C(C=C3)OC(F)F)OC	383.075	proton	384.083	6.42
Methyl 4-hydroxybenzoate	C8H8O3	Neg	COC(=O)C1=CC=C(C=C1)O	152.047	proton	151.04	6.44
TAURO ω-MURICHOLIC ACID SODIUM SALT	C26H45NO7S	Neg	C[C@H](CCC(=O)NCCS(=O)(=O)O)[C@H]1CC[C@@H]2[C@@]1(CC[C@H]3[C@H]2[C@H]([C@@H]([C@H]4[C@@]3(CC[C@H](C4)O)C)O)O)C	515.292	proton	514.284	6.44
3-Indoleethanol	C10H11NO	Pos	C1=CC=C2C(=C1)C(=CN2)CCO	161.084	proton	162.092	6.44
Methyl 4-hydroxybenzoate	C8H8O3	Pos	COC(=O)C1=CC=C(C=C1)O	152.047	proton	153.055	6.44
N-3-hydroxyoctanoyl-L-Homoserine lactone	C12H21NO4	Pos	CCCCCC(CC(=O)N[C@H]1CCOC1=O)O	243.147	proton	244.155	6.45
Salicylic Acid	C7H6O3	Neg	C1=CC=C(C(=C1)C(=O)O)O	138.032	proton	137.024	6.5		yes
TAURO α-MURICHOLIC ACID SODIUM SALT	C26H45NO7S	Neg	C[C@H](CCC(=O)NCCS(=O)(=O)O)[C@H]1CC[C@@H]2[C@@]1(CC[C@H]3[C@H]2[C@@H]([C@H]([C@H]4[C@@]3(CC[C@H](C4)O)C)O)O)C	515.292	proton	514.284	6.5	yes
Cinnabarinic acid	C14H8N2O6	Pos	C1=CC(=C2C(=C1)OC3=CC(=O)C(=C(C3=N2)C(=O)O)N)C(=O)O	300.038	proton	301.046	6.53
TAURO β-MURICHOLIC ACID SODIUM SALT	C26H45NO7S	Neg	[2H]C([2H])(C([2H])([2H])S(=O)(=O)[O-])NC(=O)CC[C@@H](C)[C@H]1CC[C@@H]2[C@@]1(CC[C@H]3[C@H]2[C@H]([C@H]([C@H]4[C@@]3(CC[C@H](C4)O)C)O)O)C.[Na+]	515.292	proton	514.284	6.55
Erythromycin, Cell Culture Grade	C37H67NO13	Neg	CC[C@@H]1[C@@]([C@@H]([C@H](C(=O)[C@@H](C[C@@]([C@@H]([C@H]([C@@H]([C@H](C(=O)O1)C)O[C@H]2C[C@@]([C@H]([C@@H](O2)C)O)(C)OC)C)O[C@H]3[C@@H]([C@H](C[C@H](O3)C)N(C)C)O)(C)O)C)C)O)(C)O	733.461	proton	732.453	6.62
Erythromycin, Cell Culture Grade	C37H67NO13	Pos	CC[C@@H]1[C@@]([C@@H]([C@H](C(=O)[C@@H](C[C@@]([C@@H]([C@H]([C@@H]([C@H](C(=O)O1)C)O[C@H]2C[C@@]([C@H]([C@@H](O2)C)O)(C)OC)C)O[C@H]3[C@@H]([C@H](C[C@H](O3)C)N(C)C)O)(C)O)C)C)O)(C)O	733.461	proton	734.469	6.62
Escitalopram	C20H21FN2O	Pos	CN(C)CCC[C@@]1(C2=C(CO1)C=C(C=C2)C#N)C3=CC=C(C=C3)F	324.164	proton	325.172	6.65
Octanoyl-L-carnitine	C15H29NO4	Pos	CCCCCCCC(=O)O[C@H](CC(=O)[O-])C[N+](C)(C)C	287.21	proton	288.217	6.66	yes
Indoleacrylic acid	C11H9NO2	Neg	C1=CC=C2C(=C1)C(=CN2)C=CC(=O)O	187.063	proton	186.056	6.7		yes
Sebacic acid	C10H18O4	Neg	C(CCCCC(=O)O)CCCC(=O)O	202.121	proton	201.113	6.7	yes	yes
Indoleacrylic acid	C11H9NO2	Pos	C1=CC=C2C(=C1)C(=CN2)C=CC(=O)O	187.063	proton	188.071	6.7		yes
Coumarin	C9H6O2	Pos	C1=CC=C2C(=C1)C=CC(=O)O2	146.037	proton	147.045	6.72
Diltiazem	C22H26N2O4S	Pos	CC(=O)O[C@@H]1[C@@H](SC2=CC=CC=C2N(C1=O)CCN(C)C)C3=CC=C(C=C3)OC	414.161	proton	415.169	6.74
N-3-oxooctanoyl-L-homoserine lactone	C12H19NO4	Pos	CCCCCC(=O)CC(=O)N[C@H]1CCOC1=O	241.131	proton	242.139	6.78
Hydrocortisone / Cortisol	C21H30O5	Pos	C[C@]12CCC(=O)C=C1CC[C@@H]3[C@@H]2[C@H](C[C@]4([C@H]3CC[C@@]4(C(=O)CO)O)C)O	362.209	proton	363.217	6.85	yes	yes
Cortisone	C21H28O5	Neg	C[C@]12CCC(=O)C=C1CC[C@@H]3[C@@H]2C(=O)C[C@]4([C@H]3CC[C@@]4(C(=O)CO)O)C	360.194	proton	359.186	6.9
3-Indolepropionic acid	C11H11NO2	Pos	C1=CC=C2C(=C1)C(=CN2)CCC(=O)O	189.079	proton	190.087	6.9	yes	yes
Cortisone	C21H28O5	Pos	C[C@]12CCC(=O)C=C1CC[C@@H]3[C@@H]2C(=O)C[C@]4([C@H]3CC[C@@]4(C(=O)CO)O)C	360.194	proton	361.201	6.9
Tauroursodeoxycholic Acid, Sodium Salt	C26H45NO6S	Neg	C[C@H](CCC(=O)NCCS(=O)(=O)O)[C@H]1CC[C@@H]2[C@@]1(CC[C@H]3[C@H]2[C@H](C[C@H]4[C@@]3(CC[C@H](C4)O)C)O)C	499.297	proton	498.289	7.01	yes
Taurohyodeoxycholic acid	C26H45NO6S	Neg	C[C@H](CCC(=O)NCCS(=O)(=O)O)[C@H]1CC[C@@H]2[C@@]1(CC[C@H]3[C@H]2C[C@@H]([C@H]4[C@@]3(CC[C@H](C4)O)C)O)C	499.297	proton	498.289	7.03
(±)-2-Hydroxyoctanoic acid	C8H16O3	Neg	CCCCCCC(C(=O)O)O	160.11	proton	159.102	7.04
Taurocholic acid sodium salt hydrate	C26H45NO7S	Neg	C[C@H](CCC(=O)NCCS(=O)(=O)O)[C@H]1CC[C@@H]2[C@@]1([C@H](C[C@H]3[C@H]2[C@@H](C[C@H]4[C@@]3(CC[C@H](C4)O)C)O)O)C	515.292	proton	514.284	7.05	yes
N-heptanoyl-L-homoserine lactone	C11H19NO3	Pos	CCCCCCC(=O)N[C@H]1CCOC1=O	213.136	proton	214.144	7.06
Fexofenadine	C32H39NO4	Neg	CC(C)(C1=CC=C(C=C1)C(CCCN2CCC(CC2)C(C3=CC=CC=C3)(C4=CC=CC=C4)O)O)C(=O)O	501.288	proton	500.28	7.07
Fexofenadine	C32H39NO4	Pos	CC(C)(C1=CC=C(C=C1)C(CCCN2CCC(CC2)C(C3=CC=CC=C3)(C4=CC=CC=C4)O)O)C(=O)O	501.288	proton	502.296	7.07
Amitriptyline hydrochloride	C20H23N	Pos	CN(C)CCC=C1C2=CC=CC=C2CCC3=CC=CC=C31	277.183	proton	278.191	7.1
Furosemide	C12H11ClN2O5S	Neg	C1=COC(=C1)CNC2=CC(=C(C=C2C(=O)O)S(=O)(=O)N)Cl	330.008	proton	329	7.11
Norfluoxetine	C16H16F3NO	Pos	C1=CC=C(C=C1)C(CCN)OC2=CC=C(C=C2)C(F)(F)F	295.118	proton	296.126	7.11
Fluoxetine	C17H18NOF3	Pos	CNCCC(C1=CC=CC=C1)OC2=CC=C(C=C2)C(F)(F)F	309.134	proton	310.142	7.13
Naringenin	C15H12O5	Neg	C1C(OC2=CC(=CC(=C2C1=O)O)O)C3=CC=C(C=C3)O	272.068	proton	271.061	7.14
Naringenin	C15H12O5	Pos	C1C(OC2=CC(=CC(=C2C1=O)O)O)C3=CC=C(C=C3)O	272.068	proton	273.076	7.14
Undecanedioic acid	C11H20O4	Neg	C(CCCCC(=O)O)CCCCC(=O)O	216.136	proton	215.128	7.15	yes	yes
Undecanedioic acid	C11H20O4	Pos	C(CCCCC(=O)O)CCCCC(=O)O	216.136	proton	217.144	7.15		yes
Carbamazepine	C15H12N2O	Pos	C1=CC=C2C(=C1)C=CC3=CC=CC=C3N2C(=O)N	236.095	proton	237.103	7.19
Genistein	C15H10O5	Neg	C1=CC(=CC=C1C2=COC3=CC(=CC(=C3C2=O)O)O)O	270.053	proton	269.045	7.2
Genistein	C15H10O5	Pos	C1=CC(=CC=C1C2=COC3=CC(=CC(=C3C2=O)O)O)O	270.053	proton	271.061	7.2
3-Indolylacetonitrile	C10H8N2	Neg	C1=CC=C2C(=C1)C(=CN2)CC#N	156.069	proton	155.061	7.25
3-Indolylacetonitrile	C10H8N2	Pos	C1=CC=C2C(=C1)C(=CN2)CC#N	156.069	proton	157.077	7.25
γ-CEHC	C15H20O4	Pos	CC1=C(C=C2CCC(OC2=C1C)(C)CCC(=O)O)O	264.136	proton	265.144	7.36
Clotrimazole	C22H17ClN2	Pos	C1=CC=C(C=C1)C(C2=CC=CC=C2)(C3=CC=CC=C3Cl)N4C=CN=C4	344.108	proton	345.116	7.37
4-Methoxyindole	C9H9NO	Pos	COC1=CC=CC2=C1C=CN2	147.068	proton	148.076	7.38
3-Hydroxy Decanoic acid	C10H20O3	Neg	CCCCCCCC(CC(=O)O)O	188.141	proton	187.133	7.41
GLYCOCHOLIC ACID HYDRATE	C26H43NO6	Neg	C[C@H](CCC(=O)NCC(=O)O)[C@H]1CC[C@@H]2[C@@]1([C@H](C[C@H]3[C@H]2[C@@H](C[C@H]4[C@@]3(CC[C@H](C4)O)C)O)O)C	465.309	proton	464.301	7.42
ω-MURICHOLIC ACID	C24H40O5	Neg	C[C@H](CCC(=O)O)[C@H]1CC[C@@H]2[C@@]1(CC[C@H]3[C@H]2[C@H]([C@@H]([C@H]4[C@@]3(CC[C@H](C4)O)C)O)O)C	408.288	proton	407.28	7.43
GLYCOURSODEOXYCHOLIC ACID	C26H43NO5	Neg	C[C@H](CCC(=O)NCC(=O)O)[C@H]1CC[C@@H]2[C@@]1(CC[C@@H]3[C@H]2[C@H](C[C@H]4[C@@]3(CC[C@H](C4)O)C)O)C	449.314	proton	448.306	7.44
Corticosterone	C21H30O4	Pos	C[C@]12CCC(=O)C=C1CC[C@@H]3[C@@H]2[C@H](C[C@]4([C@H]3CC[C@@H]4C(=O)CO)C)O	346.214	proton	347.222	7.44		yes	yes
CMPF	C12H16O5	Neg	CCCC1=C(C(=C(O1)CCC(=O)O)C(=O)O)C	240.1	proton	239.092	7.46
Taurolithocholic acid 3-sulfate	C26H45NO8S2	Neg	C[C@H](CCC(=O)NCCS(=O)(=O)O)[C@H]1CC[C@@H]2[C@@]1(CC[C@H]3[C@H]2CC[C@H]4[C@@]3(CC[C@H](C4)OS(=O)(=O)O)C)C	563.259	proton	562.251	7.5
α-MURICHOLIC ACID	C24H40O5	Neg	C[C@H](CCC(=O)O)[C@H]1CC[C@@H]2[C@@]1(CC[C@H]3[C@H]2[C@@H]([C@H]([C@H]4[C@@]3(CC[C@H](C4)O)C)O)O)C	408.288	proton	407.28	7.51	yes
Methyl indole-3-acetate	C11H11NO2	Pos	COC(=O)CC1=CNC2=CC=CC=C21	189.079	proton	190.087	7.51		yes
Dodecanedioic acid	C12H22O4	Neg	C(CCCCCC(=O)O)CCCCC(=O)O	230.152	proton	229.144	7.52	yes	yes
Dodecanedioic acid	C12H22O4	Pos	C(CCCCCC(=O)O)CCCCC(=O)O	230.152	proton	231.16	7.52		yes
Indole	C8H7N	Pos	C1=CC=C2C(=C1)C=CN2	117.058	proton	118.066	7.52	yes
N-3-hydroxydecanoyl-L-Homoserine lactone	C14H25NO4	Pos	CCCCCCCC(CC(=O)N[C@H]1CCOC1=O)O	271.178	proton	272.186	7.55		yes
(+)-Warfarin	C19H16O4	Neg	CC(=O)CC(C1=CC=CC=C1)C2=C(C3=CC=CC=C3OC2=O)O[Si](C)(C)C	308.105	proton	307.097	7.57
(+)-Warfarin	C19H16O4	Pos	CC(=O)CC(C1=CC=CC=C1)C2=C(C3=CC=CC=C3OC2=O)O[Si](C)(C)C	308.105	proton	309.113	7.57
TAURODEHYDROCHOLIC ACID	C26H39NO7S	Neg	C[C@H](CCC(=O)NCCS(=O)(=O)O)[C@H]1CC[C@@H]2[C@@]1(C(=O)C[C@H]3[C@H]2C(=O)C[C@H]4[C@@]3(CCC(=O)C4)C)C	509.245	proton	508.237	7.59
Carbaryl	C12H11NO2	Pos	CNC(=O)OC1=CC=CC2=CC=CC=C21	201.079	proton	202.087	7.59
Taurochenodeoxycholic acid	C26H45NO6S	Neg	C[C@H](CCC(=O)NCCS(=O)(=O)O)[C@H]1CC[C@@H]2[C@@]1(CC[C@H]3[C@H]2[C@@H](C[C@H]4[C@@]3(CC[C@H](C4)O)C)O)C	499.297	proton	498.289	7.6	yes
β-MURICHOLIC ACID	C24H40O5	Neg	C[C@H](CCC(=O)O)[C@H]1CC[C@@H]2[C@@]1(CC[C@H]3[C@H]2[C@H]([C@H]([C@H]4[C@@]3(CC[C@H](C4)O)C)O)O)C	408.288	proton	407.28	7.61
Rosuvastatin	C22H28FN3O6S	Neg	CC(C)C1=NC(=NC(=C1/C=C/[C@H](C[C@H](CC(=O)O)O)O)C2=CC=C(C=C2)F)N(C)S(=O)(=O)C	481.168	proton	480.16	7.64
Rosuvastatin	C22H28FN3O6S	Pos	CC(C)C1=NC(=NC(=C1/C=C/[C@H](C[C@H](CC(=O)O)O)O)C2=CC=C(C=C2)F)N(C)S(=O)(=O)C	481.168	proton	482.176	7.64
Atrazine	C8H14ClN5	Pos	CCNC1=NC(=NC(=N1)Cl)NC(C)C	215.094	proton	216.102	7.65
2,4-Dichlorophenoxyacetic acid	C8H6Cl2O3	Neg	C1=CC(=C(C=C1Cl)Cl)OCC(=O)O	219.969	proton	218.962	7.66
Sodium taurodeoxycholate hydrate(xH2O)	C26H45NO6S	Neg	C[C@H](CCC(=O)NCCS(=O)(=O)O)[C@H]1CC[C@@H]2[C@@]1([C@H](C[C@H]3[C@H]2CC[C@H]4[C@@]3(CC[C@H](C4)O)C)O)C	499.297	proton	498.289	7.74
N-octanoyl-L-homoserine lactone	C12H21NO3	Pos	CCCCCCCC(=O)N[C@H]1CCOC1=O	227.152	proton	228.16	7.74
1,11-Undecanedicarboxylic acid	C13H24O4	Neg	C(CCCCCC(=O)O)CCCCCC(=O)O	244.167	proton	243.16	7.8	yes	yes
1,11-Undecanedicarboxylic acid	C13H24O4	Pos	C(CCCCCC(=O)O)CCCCCC(=O)O	244.167	proton	245.175	7.8		yes
N-3-oxodecanoyl-L-homoserine lactone	C14H23NO4	Pos	CCCCCCCC(=O)CC(=O)N[C@H]1CCOC1=O	269.163	proton	270.171	7.8
Cholic acid	C24H40O5	Neg	C[C@H](CCC(=O)O)[C@H]1CC[C@@H]2[C@@]1([C@H](C[C@H]3[C@H]2[C@@H](C[C@H]4[C@@]3(CC[C@H](C4)O)C)O)O)C	408.288	proton	407.28	7.89	yes
Glycochenodeoxycholic Acid	C26H43NO5	Neg	C[C@H](CCC(=O)NCC(=O)O)[C@H]1CC[C@@H]2[C@@]1(CC[C@H]3[C@H]2[C@@H](C[C@H]4[C@@]3(CC[C@H](C4)O)C)O)C	449.314	proton	448.306	7.91
Testosterone	C19H28O2	Pos	C[C@]12CC[C@H]3[C@H]([C@@H]1CC[C@@H]2O)CCC4=CC(=O)CC[C@]34C	288.209	proton	289.217	7.91
2-Hydroxy Decanoic acid	C10H20O3	Neg	CCCCCCCCC(C(=O)O)O	188.141	proton	187.133	7.92
Ursodeoxycholic acid	C24H40O4	Neg	C[C@H](CCC(=O)O)[C@H]1CC[C@@H]2[C@@]1(CC[C@H]3[C@H]2[C@H](C[C@H]4[C@@]3(CC[C@H](C4)O)C)O)C	392.293	proton	391.285	7.95
N-nonanoyl-L-Homoserine lactone	C13H23NO3	Pos	CCCCCCCCC(=O)N[C@H]1CCOC1=O	241.168	proton	242.176	7.95		yes
Hyodeoxycholic acid	C24H40O4	Neg	C[C@@H](CCC(=O)O)[C@@H]1CC[C@H]2[C@]1(CC[C@@H]3[C@@H]2C[C@H]([C@@H]4[C@]3(CC[C@@H](C4)O)C)O)C	392.293	proton	391.285	7.96	yes
Sphingosine (d18:1)	C18H37NO2	Pos	CCCCCCCCCCCCC/C=C/[C@H]([C@H](CO)N)O	299.282	proton	300.29	7.96
trans-2-Tetradecenoyl-L-carnitine	C21H39NO4	Pos	CCCCCCCCCCC/C=C/C(=O)O[C@H](CC(=O)[O-])C[N+](C)(C)C	369.288	proton	370.296	7.98	yes	yes
GLYCODEOXYCHOLIC ACID	C26H43NO5	Neg	C[C@H](CCC(=O)NCC(=O)O)[C@H]1CC[C@@H]2[C@@]1([C@H](C[C@H]3[C@H]2CC[C@H]4[C@@]3(CC[C@H](C4)O)C)O)C	449.314	proton	448.306	7.99	yes
Tetradecanedioic acid	C14H26O4	Neg	C(CCCCCCC(=O)O)CCCCCC(=O)O	258.183	proton	257.175	8.01	yes	yes
Tetradecanedioic acid	C14H26O4	Pos	C(CCCCCCC(=O)O)CCCCCC(=O)O	258.183	proton	259.191	8.01		yes
Sphinganine (d18:0)	C18H39NO2	Pos	CCCCCCCCCCCCCCC[C@H]([C@H](CO)N)O	301.298	proton	302.306	8.03		yes
Indomethacin	C19H16ClNO4	Neg	CC1=C(C2=C(N1C(=O)C3=CC=C(C=C3)Cl)C=CC(=C2)OC)CC(=O)O	357.077	proton	356.069	8.06
Indomethacin	C19H16ClNO4	Pos	CC1=C(C2=C(N1C(=O)C3=CC=C(C=C3)Cl)C=CC(=C2)OC)CC(=O)O	357.077	proton	358.085	8.06
Flavone	C15H10O2	Pos	C1=CC=C(C=C1)C2=CC(=O)C3=CC=CC=C3O2	222.068	proton	223.076	8.1
Piperine	C17H19NO3	Pos	C1CCN(CC1)C(=O)/C=C/C=C/C2=CC3=C(C=C2)OCO3	285.136	proton	286.144	8.11
17α-Hydroxyprogesterone	C21H30O3	Pos	CC(=O)[C@]1(CC[C@@H]2[C@@]1(CC[C@H]3[C@H]2CCC4=CC(=O)CC[C@]34C)C)O	330.219	proton	331.227	8.12
Atorvastatin	C33H35FN2O5	Neg	CC(C)C1=C(C(=C(N1CC[C@H](C[C@H](CC(=O)O)O)O)C2=CC=C(C=C2)F)C3=CC=CC=C3)C(=O)NC4=CC=CC=C4	558.253	proton	557.245	8.14
Atorvastatin	C33H35FN2O5	Pos	CC(C)C1=C(C(=C(N1CC[C@H](C[C@H](CC(=O)O)O)O)C2=CC=C(C=C2)F)C3=CC=CC=C3)C(=O)NC4=CC=CC=C4	558.253	proton	559.261	8.14
Indirubin	C16H10N2O2	Pos	C1=CC=C2C(=C1)C(=C(N2)O)C3=NC4=CC=CC=C4C3=O	262.074	proton	263.082	8.19
Indigo	C16H10N2O2	Pos	C1=CC=C2C(=C1)C(=C(N2)C3=NC4=CC=CC=C4C3=O)O	262.074	proton	263.082	8.2
N-decanoyl-L-homoserine lactone	C14H25NO3	Pos	CCCCCCCCCC(=O)N[C@H]1CCOC1=O	255.183	proton	256.191	8.21
Palmitic acid	C16H32O2	Neg	CCCCCCCCCCCCCCCC(=O)O	256.24	proton	255.232	8.25		yes
Palmitoyl-L-carnitine	C23H45NO4	Pos	CCCCCCCCCCCCCCCC(=O)O[C@H](CC(=O)[O-])C[N+](C)(C)C	399.335	proton	400.343	8.26	yes	yes
N-(3-Oxododecanoyl-L-homoserine lactone	C16H27NO4	Pos	CCCCCCCCCC(=O)CC(=O)N[C@H]1CCOC1=O	297.194	proton	298.202	8.31
Celecoxib	C17H14F3N3O2S	Neg	CC1=CC=C(C=C1)C2=CC(=NN2C3=CC=C(C=C3)S(=O)(=O)N)C(F)(F)F	381.076	proton	380.068	8.33
Celecoxib	C17H14F3N3O2S	Pos	CC1=CC=C(C=C1)C2=CC(=NN2C3=CC=C(C=C3)S(=O)(=O)N)C(F)(F)F	381.076	proton	382.084	8.33
(+)-Ibuprofen	C13H18O2	Pos	CC(C)CC1=CC=C(C=C1)C(C)C(=O)O	206.131	proton	207.138	8.35
Malathion	C10H19O6PS2	Pos	CCOC(=O)CC(C(=O)OCC)SP(=S)(OC)OC	330.036	proton	331.044	8.37
N-(3-hydroxy-7-cis tetradecenoyl)-L-Homoserine lactone	C18H31NO4	Pos	CCCCCC/C=C\CCCC(CC(=O)N[C@H]1CCOC1=O)O	325.225	proton	326.233	8.39
Hexadecanedioic acid	C16H30O4	Neg	C(CCCCCCCC(=O)O)CCCCCCC(=O)O	286.214	proton	285.207	8.4	yes	yes
Hexadecanedioic acid	C16H30O4	Pos	C(CCCCCCCC(=O)O)CCCCCCC(=O)O	286.214	proton	287.222	8.4		yes
Chenodeoxycholic acid	C24H40O4	Neg	C[C@H](CCC(=O)O)[C@H]1CC[C@@H]2[C@@]1(CC[C@H]3[C@H]2[C@@H](C[C@H]4[C@@]3(CC[C@H](C4)O)C)O)C	392.293	proton	391.285	8.42	yes	yes
N-Undecanoyl-L-Homoserine lactone	C15H27NO3	Pos	CCCCCCCCCCC(=O)N[C@H]1CCOC1=O	269.199	proton	270.207	8.45
Deoxycholic acid	C24H40O4	Neg	C[C@H](CCC(=O)O)[C@H]1CC[C@@H]2[C@@]1([C@H](C[C@H]3[C@H]2CC[C@H]4[C@@]3(CC[C@H](C4)O)C)O)C	392.293	proton	391.285	8.5	yes
GLYCOLITHOCHOLIC ACID	C26H43NO4	Neg	C[C@H](CCC(=O)NCC(=O)O)[C@H]1CC[C@@H]2[C@@]1(CC[C@H]3[C@H]2CC[C@H]4[C@@]3(CC[C@H](C4)O)C)C	433.319	proton	432.311	8.5
2-nonyl-3-hydroxy-4-Quinolone	C18H25NO2	Pos	CCCCCCCCCC1=NC2=CC=CC=C2C(=O)C1O	287.189	proton	288.196	8.5
(+)9-HODE	C18H32O3	Neg	CCCCC/C=C\C=C\[C@H](CCCCCCCC(=O)O)O	296.235	proton	295.227	8.6		yes
Gemfibrozil	C15H22O3	Neg	CC1=CC(=C(C=C1)C)OCCCC(C)(C)C(=O)O	250.157	proton	249.149	8.6
N-3-oxo-tetradec-7(Z)-enoyl-L-Homoserine lactone	C18H29NO4	Pos	CCCCCC/C=C\CCCC(=O)CC(=O)N[C@H]1CCOC1=O	323.21	proton	324.217	8.6
(+)13-HODE	C18H32O3	Neg	CCCCCC(/C=C/C=C/CCCCCCCC(=O)O)O	296.235	proton	295.227	8.65
N-dodecanoyl-L-homoserine lactone	C16H29NO3	Pos	CCCCCCCCCCCC(=O)N[C@@H]1CCOC1=O	283.215	proton	284.223	8.68		yes
N-3-oxo-tetradecanoyl-L-homoserine lactone	C18H31NO4	Pos	CCCCCCCCCCCC(=O)CC(=O)NC1CCOC1=O	325.225	proton	326.233	8.75
12-HETE	C20H32O3	Neg	CCCCC/C=C/CC(/C=C/C=C/C/C=C/CCCC(=O)O)O	320.235	proton	319.227	8.77		yes
15(S)-HETE	C20H32O3	Neg	CCCCC[C@@H](/C=C/C=C\C/C=C\C/C=C\CCCC(=O)O)O	320.235	proton	319.227	8.79
N-cis-tetradec-9Z-enoyl-L-Homoserine lactone	C18H31NO3	Pos	CCCCCC/C=C\CCCCCCCC(=O)N[C@H]1CCOC1=O	309.23	proton	310.238	8.79
N-tetradecanoyl-L-homoserine lactone	C18H33NO3	Pos	CCCCCCCCCCCCCC(=O)N[C@H]1CCOC1=O	311.246	proton	312.254	8.8
5(S)-HETE	C20H32O3	Neg	CCCCC/C=C\C/C=C\C/C=C\C=C\[C@H](CCCC(=O)O)O	320.235	proton	319.227	8.82
N-3-oxo-hexadec-11(Z)-enoyl-L-Homoserine lactone	C20H33NO4	Pos	O=C1[C@@H](NC(CC(CCCCCCC/C=C\CCCC)=O)=O)CCO1	351.241	proton	352.249	8.86
N-tridecanoyl-L-Homoserine lactone	C17H31NO3	Pos	CCCCCCCCCCCCCC(=O)NC1CCOC1=O	297.23	proton	298.238	8.9
Chlorpyrifos	C9H11Cl3NO3PS	Neg	CCOP(=S)(OCC)OC1=NC(=C(C=C1Cl)Cl)Cl	348.926	proton	347.918	9.11
Lithocholic acid	C24H40O3	Neg	C[C@H](CCC(=O)O)[C@H]1CC[C@@H]2[C@@]1(CC[C@H]3[C@H]2CC[C@H]4[C@@]3(CC[C@H](C4)O)C)C	376.298	proton	375.29	9.11	yes
5β-CHOLANIC ACID-3-ONE	C24H38O3	Neg	C[C@H](CCC(=O)O)[C@H]1CC[C@@H]2[C@@]1(CC[C@@H]3[C@H]2CC[C@@H]4[C@@]3(CCC(=O)C4)C)C	374.282	proton	373.274	9.17
N-3-oxo-hexadecanoyl-L-Homoserine lactone	C20H35NO4	Pos	CCCCCCCCCCCCCC(=O)CC(=O)N[C@H]1CCOC1=O	353.257	proton	354.264	9.18
Linoleamide	C18H33NO	Pos	CCCCC/C=C\C/C=C\CCCCCCCC(=O)N	279.256	proton	280.264	9.28	yes		yes
N-pentadecanoyl-L-Homoserine lactone	C19H35NO3	Pos	CCCCCCCCCCCCCCC(=O)N[C@H]1CCOC1=O	325.262	proton	326.27	9.37
Palmitoyl Ethanolamide	C18H37NO2	Pos	CCCCCCCCCCCCCCCC(=O)NCCO	299.282	proton	300.29	9.38	yes
Cholesteryl oleate	C45H78O2	Pos	CCCCCCCC/C=C\CCCCCCCC(=O)O[C@H]1CC[C@@]2([C@H]3CC[C@]4([C@H]([C@@H]3CC=C2C1)CC[C@@H]4[C@H](C)CCCC(C)C)C)C	650.6	proton	651.608	9.5
Oleoyl Ethanolamide	C20H39NO2	Pos	CCCCCCCC/C=C\CCCCCCCC(=O)NCCO	325.298	proton	326.306	9.5
All-trans Retinoic acid	C20H28O2	Pos	CC1=C(C(CCC1)(C)C)/C=C/C(=C/C=C/C(=C/C(=O)O)/C)/C	300.209	proton	301.217	9.54
N-hexadecanoyl-L-Homoserine lactone	C20H37NO3	Pos	CCCCCCCCCCCCCCCC(=O)N[C@H]1CCOC1=O	339.277	proton	340.285	9.64
Oleamide	C18H35NO	Pos	CCCCCCCC/C=C\CCCCCCCC(=O)N	281.272	proton	282.28	9.68
N-cis-octadec-9Z-enoyl-L-Homoserine lactone	C22H39NO3	Pos	CCCCCCCC/C=C\CCCCCCCC(=O)N[C@H]1CCOC1=O	365.293	proton	366.301	9.75
2-Hydroxy stearic acid	C18H36O3	Neg	CCCCCCCCCCCCCCCCC(C(=O)O)O	300.266	proton	299.259	10	yes	yes
N-octadecanoyl-L-Homoserine lactone	C22H41NO3	Pos	CCCCCCCCCCCCCCCCCC(=O)N[C@H]1CCOC1=O	367.309	proton	368.316	10.32
Stearamide	C18H37NO	Pos	CCCCCCCCCCCCCCCCCC(=O)N	283.287	proton	284.295	10.33
Bilirubin	C33H36N4O6	Neg	CC1=C(NC(=C1CCC(=O)O)CC2=C(C(=C(N2)/C=C\3/C(=C(C(=O)N3)C)C=C)C)CCC(=O)O)/C=C\4/C(=C(C(=O)N4)C=C)C	584.263	proton	583.256	11.14	yes
Bilirubin	C33H36N4O6	Pos	CC1=C(NC(=C1CCC(=O)O)CC2=C(C(=C(N2)/C=C\3/C(=C(C(=O)N3)C)C=C)C)CCC(=O)O)/C=C\4/C(=C(C(=O)N4)C=C)C	584.263	proton	585.271	11.14	yes
