# Supplementary material for: High-coverage metabolomics uncovers microbiota-driven biochemical landscape of interorgan transport and gut-brain communication in mice
Source: Nat Commun. 2021 Oct 19;12:6000. doi: 10.1038/s41467-021-26209-8 (PMC8526691; doi:10.1038/s41467-021-26209-8)
Supplement: Supplementary file 4 — Supplementary Data 2 [file 41467_2021_26209_MOESM4_ESM.xlsx]

## Sheet: Supplementary Data 2
Supplementary Data 2. Unique list of 533 fecal metabolites altered comparing GF and CONV-R mice (Welch's t-test, fold change≥1.5, p<0.01).
ESI mode	Platform	RT (min)	PRECURSORMZ	PRECURSORTYPE	PubChem_CID	Compound name (feces)	Comment-yl	fold change	updown (GF/CONV-R)	pvalue	qvalue	MSI level
Neg	untargeted	3.75	153.019	[M-H]-	19	2-Pyrocatechuate	normal human urine metabolite of benzoic acid	1.97516	DOWN	0.00182405	0.00123976	2
Neg	targeted & untargeted	4.82	129.056	[M-H]-	47	3-Methyl-2-oxovalerate	hydroxy fatty acids: neurotoxin, acidogen_BBCA degradation (incomplete)	15.9364	DOWN	0.00046792	0.000358361	1
Neg	targeted	2.52	115.04	[M-H]-	49	α-Ketoisovalerate	hydroxy fatty acids: neurotoxin	13.4718	DOWN	0.000818297	0.000598281	1
Neg	targeted	0.97	145.014	[M-H]-	51	α-Ketoglutarate	TCA cycle; AKG	16.1305	DOWN	0.00759915	0.00444121	1
Pos	untargeted	0.71	85.0283	[M+H-H2O]+	58	2-Ketobutyrate	TCA cycle; widely involved in the metabolism of many amino acids (glycine, methionine, valine, leucine, serine, threonine, isoleucine) as well as propanoate metabolism and C-5 branched dibasic acid metabolism; 2-ketobutyric acid and coenzyme A can be converted into propionyl-CoA	3.14829	UP	1.83325e-08	3.87195e-08	2
Neg	targeted & untargeted	3.41	152.035	[M-H]-	86	3-Hydroxyanthranilate	aa: tryptophan metabolites	4.80015	DOWN	0.000178388	0.000147903	1
Pos (& Neg)	targeted & untargeted	0.65	104.071	[M+H]+	119	γ-Aminobutyrate (GABA)	neurotransmitter: aa: glutamine; GABA	6.83934	DOWN	4.59883e-05	4.81051e-05	1
Pos	targeted	0.81	146.118	M+	187	Acetylcholine	neurotransmitter: choline metabolite	46.2223	DOWN	0.000893651	0.000694194	1
Pos (& Neg)	targeted & untargeted	0.89	136.062	[M+H]+	190	Adenine	nucleotide	6.8504	DOWN	0.00362684	0.00239058	1
Neg	targeted & untargeted	3.96	145.05	[M-H]-	196	Adipate	aa: lysine adipate	1.60212	DOWN	0.00384506	0.002421	1
Neg	targeted	0.7	157.036	[M-H]-	204	Allantoin	urea cycle ~ uric acid oxidation product; purine derivative	31.6598	UP	7.15997e-06	7.58264e-06	1
Pos	untargeted	0.62	74.06	[M+H]+	215	Aminoacetone	aa: threonine - threonine dehydrogenase catalyzes the oxidation of threonine by NAD+ to glycine and acetyl-CoA, but when the ratio acetyl-CoA/CoA increases in nutritional deprivation (e.g., in diabetes) the enzyme produces aminoacetone	2.45235	UP	8.14984e-11	3.26822e-10	2
Pos	untargeted	4.44	138.055	[M+H]+	227	Anthranilate	aa: tryptophan metabolites	8.35684	UP	0.00106458	0.000809742	2
Pos	targeted	0.63	104.108	M+	305	Choline	neurotransmitter: choline metabolite	1.82713	UP	2.56511e-06	3.46504e-06	1
Neg	untargeted	6.54	145.029	[M-H]-	323	Coumarin	polyamine ~ coumaric acid and derivatives; coumarin	4.54708	DOWN	2.57929e-08	4.34065e-08	2
Neg	targeted	5	159.066	[M-H]-	385	Pimelate	pimelate: dicarboxylic acids ~ Biotin & lysine biosynthesis; Pimelic acid is one methylene longer than a related dicarboxylic acid, adipic acid, a precursor to many polyesters and polyamides, essential to biotin synthesis; related to lysine bioisynthesis	2.16085	DOWN	0.0167682	0.00888278	1
Pos (& Neg)	targeted & untargeted	0.6	162.076	[M+H]+	469	L-2-Aminoadipate	aa: lysine metabolism; It antagonizes neuroexcitatory activity modulated by the glutamate receptor N-methyl-D-aspartate (NMDA); Aminoadipic acid has also been shown to inhibit the production of kynurenic acid, a broad spectrum excitatory amino acid receptor antagonist, in brain tissue slices	9.0428	UP	9.53527e-08	1.72252e-07	1
Pos	untargeted	3.82	230.042	[M+Na]+	472	4-(2-Aminophenyl)-2,4-dioxobutanoate	aa: tryptophan metabolites	2.34951	DOWN	0.00390283	0.00254909	2
Neg	untargeted	0.91	144.078	[M-H]-	500	4-Guanidinobutanoate	aa: arginine & proline metabolism	4.74924	UP	1.9717e-07	2.76144e-07	2
Neg	untargeted	1.02	129.019	[M-H]-	523	2,5-Dioxopentanoate	keto acid	1.91767	UP	0.00079169	0.00058036	2
Neg	untargeted	0.69	100.04	[M-H]-	535	1-Aminocyclopropane-1-carboxylate	ACC	2.39737	UP	0.000425774	0.000328522	2
Neg	untargeted	3.76	167.035	[M-H]-	547	3,4-Dihydroxybenzeneacetate (Homoprotocatechuate)	neurotransmitter ~ main neuronal metabolite of dopamine	1.7314	UP	0.00294432	0.00190815	2
Pos	targeted & untargeted	0.66	114.067	[M+H]+	588	Creatinine	urea cycle	2.98662	UP	3.01014e-05	3.25858e-05	1
Pos	targeted	0.66	112.051	[M+H]+	597	Cytosine	nucleotide	2.68079	DOWN	0.0154488	0.0084298	1
Neg	untargeted	0.75	85.0291	[M-H]-	650	2,3-Butadione	microbial: diketone_bacterial metabolite!!! toxic, associated with IBD	2.97302	DOWN	0.00653539	0.00388475	2
Neg	targeted	2.42	131.034	[M-H]-	743	Glutarate	dicarboxylic acids	4.49851	DOWN	0.0263366	0.0132108	1
Neg	targeted & untargeted	0.6	74.0241	[M-H]-	750	Glycine	aa: glycine	2.48316	UP	8.30725e-07	1.03508e-06	2
Neg	targeted & untargeted	0.72	75.0083	[M-H]-	757	Glycolate	alpha-hydroxy acids; smallest alpha-hydroxy acid (AHA), excellent capability to penetrate skin; known inhibitor of tyrosinase; nephrotoxin if consumed orally due to its metabolism to oxalic acid; Glycolic and oxalic acid, along with excess lactic acid, are responsible for the anion gap metabolic acidosis	2.52367	DOWN	0.000215014	0.000175603	1
Pos	targeted	0.54	112.087	[M+H]+	774	Histamine	neurotransmitter	17.0764	DOWN	0.00904486	0.00529878	1
Pos	untargeted	0.71	157.108	[M+NH4]+	777	4-Amino-5-hydroxymethyl-2-methylpyrimidine	vitamin B1 (thiamine) metabolism; ABC transporters	2.77988	UP	2.83638e-05	3.08508e-05	2
Neg	targeted & untargeted	1.08	135.031	[M-H]-	790	Hypoxanthine	xanthine	42.9399	DOWN	5.98245e-05	5.41405e-05	1
Pos	targeted	7.52	118.066	[M+H]+	798	Indole	aa: tryptophan metabolites_indole	4.00416	UP	7.28266e-06	8.9418e-06	1
Pos	targeted	6.39	176.071	[M+H]+	802	Indole-3-acetate	aa: tryptophan metabolites_indole	3.72972	DOWN	0.00435633	0.00280613	1
Pos	targeted & untargeted	0.54	130.086	[M+H]+	849	Pipecolate	aa: lysine metabolism by gut bacteria	2.04744	DOWN	9.03596e-05	8.85957e-05	1
Neg	targeted	0.91	103.003	[M-H]-	867	Malonate	aa: malate(-aspartate) shuttle	3.69139	DOWN	0.0124358	0.00684054	1
Pos (& Neg)	targeted & untargeted	1.02	122.024	[M-H]-	937	Nicotinate	vitamin B3 -> NADH, NAD, NAD+ and NADP _energy metabolism	10.7037	DOWN	0.00011271	9.68956e-05	1
Neg	untargeted	0.59	189.005	[M-H]-	972	Oxalosuccinate	TCA cycle	2.94755	DOWN	3.89306e-06	4.32594e-06	2
Pos	untargeted	5.55	182.081	[M+NH4]+	997	Phenylpyruvate	Phenylalanine metabolism	4.22316	DOWN	4.23864e-05	4.46411e-05	2
Pos	targeted	1	124.04	[M+H]+	1018	2-Picolinate	aa: tryptophan metabolites	33.0612	DOWN	1.17458e-05	1.37931e-05	1
Neg	untargeted	3.52	271.094	[M+FA-H]-	1021	Porphobilinogen	heme: Porphyrins~, PBG is a pyrrole-containing intermediate in the biosynthesis of porphyrins	2.98364	UP	4.57172e-06	5.01958e-06	2
Neg	untargeted	1.3	73.029	[M-H]-	1032	Propionate	SCFAs	14.8386	DOWN	0.000594279	0.000445817	2
Neg	untargeted	2.01	166.051	[M-H]-	1050	Pyridoxal	vitamin B6	2.53037	UP	9.39355e-07	1.1594e-06	2
Pos	targeted	1.15	170.082	[M+H]+	1054	Pyridoxine	vitamin B6: 4-methanol-form of vitamin B6 which is converted to pyridoxal phosphate which is a coenzyme for synthesis of amino acids, neurotransmitters (serotonin, norepinephrine), sphingolipids, aminolevulinic acid	1.72789	DOWN	0.0160691	0.00872228	1
Neg	targeted & untargeted	0.85	87.0082	[M-H]-	1060	Pyruvate	TCA cycle	2.40769	DOWN	4.14604e-05	3.85839e-05	1
Pos (& Neg)	targeted & untargeted	0.63	90.0555	[M+H]+	1088	Sarcosine	aa: glycine - N-methyl derivative of glycine; formed from dietary intake of choline and from the metabolism of methionine, and is rapidly degraded to glycine	2.64278	DOWN	4.72546e-06	6.02762e-06	1
Pos	targeted	0.49	146.166	[M+H]+	1102	Spermidine	polyamine: spermidine	4.95748	DOWN	0.000178867	0.000164541	1
Pos (& Neg)	targeted	0.64	126.022	[M+H]+	1123	Taurine	neurotransmitter - taurine	13.4362	DOWN	0.0281201	0.0142146	1
Pos	targeted	0.63	265.112	M+	1130	Thiamine	vitamin B1 (thiamine)	38.3151	DOWN	0.00566958	0.00352559	1
Pos (& Neg)	targeted & untargeted	1.76	127.051	[M+H]+	1135	Thymine	nucleotide	2.63103	DOWN	0.00992714	0.00574131	1
Pos	targeted	0.65	76.0762	[M+H]+	1145	Trimethylamine N-oxide (TMAO)	neurotransmitter: choline metabolite	5.89622	DOWN	0.00121895	0.000912169	1
Pos (& Neg)	untargeted	1.21	113.034	[M+H]+	1174	Uracil	nucleotide	17.8158	DOWN	6.99053e-05	7.02201e-05	2
Neg	targeted & untargeted	1.02	167.021	[M-H]-	1175	Urate	urea cycle	6.55157	UP	1.21558e-09	2.89747e-09	1
Pos (& Neg)	targeted	1	139.051	[M+H]+	1178	trans-Urocanate	aa: histidine metabolite	16.1261	DOWN	2.05674e-06	2.83978e-06	1
Pos (& Neg)	targeted & untargeted	1.98	153.041	[M+H]+	1188	Xanthine	xanthine	4.05393	DOWN	3.76011e-06	4.89847e-06	1
Neg	untargeted	0.76	112.04	[M-H]-	1196	1-Pyrroline-5-carboxylate	aa: glutamate metabolism, arginine degradation, and proline biosynthesis; Can form L-glutamate, L-ornithine, and L-proline	1.6563	UP	3.42428e-05	3.23326e-05	2
Pos	untargeted	1.63	195.076	[M+H]+	2148	4-Aminohippurate	hippurate metabolism, useful for measurement of renal plasma flow	1.81013	UP	0.000135187	0.000127962	2
Neg	targeted	6.22	187.097	[M-H]-	2266	Azelate	lipids: fatty acids, abbrev AZA; naturally occurring saturated nine-carbon dicarboxylic acid	3.14556	DOWN	0.022693	0.011592	1
Pos	targeted	6.9	190.087	[M+H]+	3744	Indole-3-propionate	aa: tryptophan metabolites_indole	4.60519	DOWN	6.33915e-05	6.42869e-05	1
Pos (& Neg)	targeted	4.68	190.05	[M+H]+	3845	Kynurenate	aa: tryptophan metabolites	4.11391	DOWN	0.0325859	0.0161846	1
Neg	targeted	5.76	165.055	[M-H]-	3848	DL-3-Phenyllactate	PLA	13.0675	DOWN	0.00561078	0.00338557	1
Pos	targeted	9.38	300.29	[M+H]+	4671	Palmitoyl ethanolamide	PEA	2.7844	DOWN	0.0288964	0.0145597	1
Neg	targeted	6.7	201.113	[M-H]-	5192	Sebacate	dicarboxylic acid	7.01113	DOWN	0.0106488	0.00597586	1
Pos	targeted	2.42	177.103	[M+H]+	5202	Serotonin	aa: tryptophan metabolites	5.65464	DOWN	1.89753e-06	2.6384e-06	1
Pos	targeted	1.51	138.092	[M+H]+	5610	Tyramine	neurotransmitters & aa: tyrosine metabolism; microbial metabolism	5.56398	DOWN	0.00207983	0.0014681	1
Pos (& Neg)	targeted	4.41	206.045	[M+H]+	5699	Xanthurenate	aa: tryptophan metabolites	2.53116	DOWN	0.0443359	0.0211981	1
Pos	targeted & untargeted	7	363.216	[M+H]+	5754	Cortisol	lipids: steroids	5.16395	UP	0.00106864	0.000812477	1
Pos (& Neg)	targeted & untargeted	3.31	243.098	[M+H]+	5789	Thymidine	nucleotide	2.53302	UP	2.49584e-07	4.1444e-07	1
Pos	targeted	0.82	184.097	[M+H]+	5816	Epinephrine	monoamine derived from Phe and Tyr	3.1846	DOWN	1.63198e-06	2.29997e-06	1
Neg	untargeted	0.75	166.018	[M+FA-H]-	5862	L-Cysteine	aa: amino acid	2.89863	DOWN	0.00302158	0.0019522	2
Pos (& Neg)	targeted	0.61	90.0555	[M+H]+	5950	L-Alanine	aa: alanine and derivatives	2.7466	DOWN	9.14258e-07	1.35662e-06	1
Neg	targeted & untargeted	0.81	132.03	[M-H]-	5960	L-Aspartate	aa: malate(-aspartate) shuttle	3.37035	DOWN	3.85605e-06	4.28776e-06	1
Pos (& Neg)	targeted & untargeted	0.62	147.077	[M+H]+	5961	L-Glutamine	aa: glutamine	2.3216	UP	2.50504e-07	4.15833e-07	1
Pos (& Neg)	targeted & untargeted	0.7	147.113	[M+H]+	5962	L-Lysine	aa: lysine	2.1619	DOWN	2.48243e-05	2.73143e-05	1
Neg	targeted & untargeted	0.67	341.108	[M-H]-	5988	Sucrose (or Cellobiose)	sugar	4.0374	UP	1.73666e-09	3.97585e-09	1
Pos (& Neg)	targeted	1.27	245.077	[M+H]+	6029	Uridine	nucleotide	2.07278	UP	0.00193006	0.00137403	1
Neg	targeted	4.64	440.132	[M-H]-	6037	Folate	vitamin B	4.39113	UP	2.60314e-07	3.55089e-07	1
Pos (& Neg)	targeted	1.1	198.077	[M+H]+	6047	3,4-Dihydroxy-L-phenylalanine (L-DOPA)	neurotransmitter	4.68825	DOWN	0.00711366	0.00429524	1
Pos (& Neg)	targeted	1.35	182.082	[M+H]+	6057	L-Tyrosine	aa: tyrosine metabolism; microbial metabolism	1.33413	DOWN	0.0154365	0.008424	1
Neg (& Pos)	targeted & untargeted	0.99	148.044	[M-H]-	6137	L-Methionine	aa: methionine	1.85398	DOWN	0.00250587	0.00165365	1
Pos (& Neg)	targeted & untargeted	0.86	244.093	[M+H]+	6175	Cytidine	nucleotide	6.77575	UP	1.24098e-08	2.73352e-08	1
Pos (& Neg)	targeted & untargeted	0.6	156.077	[M+H]+	6274	L-Histidine	aa: histidine metabolite	3.7678	UP	5.93798e-08	1.12023e-07	1
Pos (& Neg)	targeted & untargeted	0.64	120.066	[M+H]+	6288	L-Threonine	aa: threonine	2.59775	UP	5.29212e-11	2.2558e-10	1
Pos (& Neg)	targeted	4.23	205.098	[M+H]+	6305	L-Tryptophan	aa: tryptophan metabolites	1.43198	UP	0.00752936	0.00451611	1
Neg (& Pos)	targeted & untargeted	0.59	173.104	[M-H]-	6322	L-Arginine	aa: arginine	1.60962	DOWN	0.00665514	0.00394834	1
Pos (& Neg)	targeted & untargeted	3.81	220.118	[M+H]+	6613	D-(+)-Pantothenate	vitamin B	8.75004	DOWN	7.1216e-05	7.14012e-05	1
Pos (& Neg)	targeted & untargeted	6.97	533.325	[M+NH4]+	6675	Taurocholate	bile acids: primary - TCA	55.5678	UP	1.13505e-05	1.33747e-05	1
Neg	untargeted	3.54	216.981	[M-H]-	7322	5-Sulfosalicylate	salicylic acid derivative	20.1602	UP	0.000196759	0.00016187	2
Neg	untargeted	1.11	128.035	[M-H]-	7405	Pyroglutamate	aa: glutamine	2.05051	DOWN	0.00951392	0.00540954	2
Pos	untargeted	5.81	220.097	[M+NH4]+	8422	(2-Naphthalenyloxy)acetate	z_2-NOXA	2.73829	DOWN	0.00174314	0.00125433	2
Neg	targeted	0.86	173.045	[M-H]-	8742	Shikimate	aa: important biochemical intermediate in plants and microorganisms - as precursor for the aromatic amino acids phenylalanine and tyrosine; indole, indole derivatives and tryptophan; many alkaloids and other aromatic metabolites; tannins; and lignin	6.48012	UP	1.04361e-14	1.74704e-13	1
Pos	untargeted	7.14	317.247	[M+H]+	8955	Pregnenolone	lipids: steroids	6.20703	UP	0.00144426	0.00105967	2
Neg	targeted & untargeted	4.24	181.05	[M-H]-	9378	DL-p-Hydroxyphenyllactate	aa: tyrosine metabolite, HPLA	2.51982	UP	1.49968e-05	1.50685e-05	1
Neg	targeted	1.31	321.049	[M-H]-	9700	Thymidine 5'-monophosphate (TMP)	nucleotide	1.78765	UP	0.0160636	0.00855013	1
Neg	untargeted	0.63	174.088	[M-H]-	9750	Citrulline	urea cycle: polyamine_aa: alpha aa, can be biosynthesized from carbamoyl phosphate and ornithine	23.2606	DOWN	4.17568e-06	4.61578e-06	2
Neg	targeted	9.11	375.29	[M-H]-	9903	Lithocholate	bile acids -LCA	64.8885	DOWN	1.88856e-05	1.86496e-05	1
Neg	targeted	8.42	391.285	[M-H]-	10133	Chenodeoxycholate	bile acids: primary - CDCA	723.356	DOWN	0.000789239	0.000578704	1
Pos (& Neg)	targeted	6.24	146.061	[M+H]+	10256	Indole-3-carboxaldehyde	aa: tryptophan metabolites_indole	1.82415	DOWN	0.0103998	0.00597941	1
Pos	untargeted	4.36	120.081	[M+H]+	10328	Indoline	based on the indole structure, but the 2-3 bond is saturated	2.732	UP	4.30767e-14	6.37789e-13	2
Neg	targeted	5.67	173.081	[M-H]-	10457	Suberate	dicarboxylic acid	2.49522	DOWN	0.0150413	0.0080685	1
Neg	targeted	7.8	243.16	[M-H]-	10458	1,11-Undecanedicarboxylate	lipids: fatty acids	1.70682	DOWN	0.00125836	0.000885361	1
Neg	targeted & untargeted	8.33	285.207	[M-H]-	10459	Hexadecanedioate	lipids: fatty acids, long-chain fatty acid	2.87402	DOWN	0.00156887	0.00108162	1
Pos	untargeted	7.38	313.216	[M+Na]+	10634	5-Androstenediol	lipids: steroids	12.3964	DOWN	0.00176808	0.00127045	2
Neg	targeted	0.67	195.05	[M-H]-	10690	D-Gluconate	sugar acids and derivatives	24.2321	UP	1.05604e-12	7.11452e-12	1
Pos	targeted & untargeted	0.97	162.112	[M]+	10917	L-Carnitine	urea cycle	1.7808	UP	0.00437542	0.00281682	1
Pos	targeted	0.99	110.061	[M+H]+	11568	3-Aminophenol	phenol derivative	1.56807	DOWN	0.00060593	0.00049094	1
Pos	untargeted	1.8	218.139	[2M+NH4]+	11747	2,3-Pentanedione	potential precursor to 4,5-Dihydroxy-2,3-Pentanedione (DPD), a QS modulator	2.20481	UP	0.000376747	0.000319578	2
Pos	untargeted	0.64	183.086	[M+H]+	11850	Galactitol	sugar: galactose metabolite	1.78609	UP	0.00540927	0.00338531	2
Neg	untargeted	5.11	225.04	[M-H]-	12039	Chorismate	precursor for the aromatic amino acids phenylalanine and tyrosine,indole, indole derivatives and tryptophan,2,3-dihydroxybenzoic acid (DHB) used for enterobactin biosynthesis	3.01666	DOWN	0.00335504	0.00214301	2
Neg	targeted	1.1	330.06	[M-H]-	12599	2'-Deoxyadenosine 5'-monophosphate (dAMP)	nucleotide	1.92081	UP	0.0145577	0.00783972	1
Neg	targeted & untargeted	7.44	229.144	[M-H]-	12736	Dodecanedioate	dicarboxylic acid that indicates hepatic carnitine palmitoyltransferase I (CPT IA) deficiency. CPT IA deficiency is characterized by hypoketotic dicarboxylic aciduria with high urinary levels of dodecanedioic acid. This C12 dicarboxylic aciduria su+M478ggests that carnitine palmitoyltransferase I may play a role in the uptake of long-chain dicarboxylic acids by mitochondria after their initial sh…	12.5345	DOWN	0.00912592	0.00521504	1
Neg	targeted & untargeted	7.93	257.175	[M-H]-	13185	Tetradecanedioate	lipids: fatty acids	3.10497	DOWN	0.000121585	0.000103834	1
Pos (& Neg)	targeted	0.98	228.098	[M+H]+	13711	Deoxycytidine (dC)	nucleotide	5.72466	UP	8.97133e-07	1.3334e-06	1
Pos	untargeted	1.14	211.072	[M+H-H2O]+	13712	Deoxyuridine (dU)	nucleotide	3.83775	UP	5.85132e-12	3.40251e-11	2
Pos	untargeted	0.82	274.092	[M+Na]+	13730	Deoxyadenosine (dA)	nucleotide	8.30976	UP	2.62013e-14	4.4054e-13	2
Pos	untargeted	3.07	489.117	[M+H]+	13804	Citicoline	aka CDP-choline, or cytidine 5'-diphosphocholine, an intermediate in the generation of phosphatidylcholine from choline; Good for memory and cognition	53.8559	UP	6.08294e-08	1.14529e-07	2
Neg	untargeted	4.96	133.029	[M-H]-	14090	Phenylglyoxal	phenylacetaldehydes	2.66529	UP	1.80474e-07	2.55058e-07	2
Neg	targeted	0.96	243.062	[M-H]-	15047	β-Pseudouridine	nucleotides	2.46192	UP	0.00366709	0.00232021	1
Pos	untargeted	5.97	181.086	[M+H]+	15572	2-Phenyl-1,3-dioxolane-4-methanol	benzene metabolite	3.00896	UP	3.80904e-08	7.51865e-08	2
Neg	targeted & untargeted	7.07	215.128	[M-H]-	15816	Undecanedioate	dicarboxylic fatty acids, found in parts of human aortas with advanced atherosclerotic lesions associated with intercellular matrix macromolecules and specifically with elastin, and may be the result of an increased hydrolysis of esters and (or) a decreased esterification	2.96089	DOWN	0.00300292	0.00194154	1
Neg	untargeted	1.2	144.066	[M-H]-	18189	4-Acetamidobutanoate	neurotransmitter ~ GABA derivative; Urea cycle product; product of NAD-linked aldehyde dehydrogenase	2.52135	DOWN	0.00107525	0.000767873	2
Pos	untargeted	5.35	206.081	[M+H]+	18986	5-Methoxyindoleacetate	aa: tryptophan metabolites	15.6688	UP	2.85194e-12	1.90798e-11	2
Pos	untargeted	3.96	148.112	[M+H]+	22249	3-Methyl-3-phenylazetidine		2.24053	UP	0.000358106	0.00030523	2
Pos	untargeted	6.45	615.313	[M+Na]+	26818	Mesobilirubinogen	heme metabolism_Pigment (fecal brown)_Closely related to urobilinogen & stercobilinogen	4.22753	DOWN	9.63112e-05	9.39512e-05	2
Pos	untargeted	3.64	195.123	[M+NH4]+	27919	N'-Nitrosonornicotine	NNN, carcinogens to human	4.97107	DOWN	5.14435e-09	1.23947e-08	2
Neg	targeted	1.1	191.019	[M-H]-	31348	Citrate	TCA cycle	3.3524	UP	0.00119293	0.000843778	1
Pos (& Neg)	targeted & untargeted	0.63	148.06	[M+H]+	33032	L-Glutamate	aa: glutamine	2.50216	DOWN	2.26674e-05	2.51339e-05	1
Pos	untargeted	5.95	302.175	[M+H]+	36811	Dobutamine	Dobutamine action pathway; a direct-acting inotropic agent whose primary activity results from stimulation of the beta-adrenoceptors of the heart while producing comparatively mild chronotropic, hypertensive, arrhythmogenic, and vasodilative effects	3.23739	UP	7.70335e-07	1.16052e-06	2
Pos	untargeted	7.3	441.245	[M+H]+	60947	Tirofiban	aa: Phenylalanine derivative	2.28885	UP	0.00021236	0.00019169	2
Pos	untargeted	2.23	268.103	[M+H]+	60961	Adenosine	nucleotide	4.10014	UP	1.68633e-08	3.59054e-08	2
Neg	untargeted	0.87	161.046	[M-H2O-H]-	64689	D-Glucose	sugar	9.66215	DOWN	0.00426576	0.00265577	2
Neg	untargeted	0.97	174.041	[M-H]-	65065	N-Acetyl-L-aspartate	aa: acetyl amino acids	8.50241	DOWN	0.000181593	0.000150348	2
Pos	untargeted	3.29	283.104	[M+H]+	65095	1-Methylinosine	nucleotide: tRNA 3' to the anticodon of eukaryotic tRNA	5.27728	UP	0.00321845	0.00215543	2
Neg	targeted	3.71	225.051	[M-H]-	65124	3-Nitro-L-tyrosine	indicator of cell damage (inflammation, produced w/ the presence of NO)	2.53123	UP	8.46813e-05	7.4495e-05	1
Neg	targeted	0.88	146.045	[M-H]-	65249	N-Acetyl-serine	aa: acetyl amino acids	2.63989	DOWN	0.00183762	0.00124805	1
Neg	untargeted	4.22	486.219	[M-H]-	65938	Ac-Ser-Asp-Lys-Pro-OH	aa: peptides	11.7942	UP	1.77636e-15	4.31933e-14	2
Pos	untargeted	1.38	175.108	[M+NH4]+	66141	N-Acetylproline	aa: acetyl amino acids	6.13193	DOWN	6.19e-05	6.29306e-05	2
Pos	untargeted	3.65	160.133	[M+H]+	69522	DL-2-Aminooctanoate	aa: alpha amino acids	4.34979	DOWN	0.00258234	0.00177576	2
Pos	targeted	2	153.066	[M+H]+	69698	Nudifloramide	vitamin derivative, NAD product, aka 2-Py	6.36147	UP	0.00475322	0.00302587	1
Neg	untargeted	2.43	181.037	[M-H]-	69726	1-Methylurate	urea cycle	6.74704	DOWN	0.000564726	0.000425441	2
Neg	targeted	3.03	165.041	[M-H]-	70639	3-Methylxanthine	xanthine	7.60487	DOWN	0.0454409	0.0212785	1
Neg	untargeted	5.29	172.098	[M-H]-	70912	N-Acetylleucine	aa: peptides	11.7516	UP	4.32779e-09	8.8933e-09	2
Neg	untargeted	1.2	188.056	[M-H]-	70914	N-Acetylglutamate	aa: glutamine	16.9489	DOWN	0.000693029	0.00051316	2
Neg	targeted	0.78	173.093	[M-H]-	70923	N6-Formyl-lysine (FLys)	biomarker for exposure to formaldehyde and other oxidative stress-inducing toxicants	2.90646	DOWN	0.00260957	0.00171463	1
Pos	untargeted	6.64	514.283	[M+H]+	72222	Sulfolithocholylglycine	aa: glycine	3.69907	UP	0.00202361	0.00143298	2
Neg (& Pos)	targeted	5.8	206.082	[M-H]-	74839	N-Acetyl-L-phenylalanine	aa: acetyl amino acids	2.36888	UP	0.00246626	0.00163022	1
Pos	untargeted	1.69	230.113	[M+CH3OH+H]+	75619	N-Acetylhistidine	aa: acetyl amino acids	2.03442	UP	0.000115424	0.000110861	2
Pos	untargeted	3.65	229.155	[M+H]+	80817	Leucylproline	aa: peptides	2.32583	UP	4.96742e-06	6.30821e-06	2
Pos	untargeted	1.62	187.107	[M+H]+	83525	Alanyl-Proline	aa: peptides	2.72566	UP	0.000243259	0.000216393	2
Pos (& Neg)	targeted & untargeted	0.68	222.097	[M+H]+	84265	N-Acetylgalactosamine (GalNAc)	Amoebiasis; An important constituent of brain heteropolysaccharides (glycoproteins)	2.80716	DOWN	2.35323e-07	3.92728e-07	1
Neg	untargeted	4.2	341.096	[M-H]-	84723	4-Nitrophenyl N-acetyl-β-D-galactosaminide (GlcNAc-PNP)	Chromogenic substrate for N-acetyl-β-glucosaminidase	20.2505	UP	5.41633e-11	1.9093e-10	2
Neg	untargeted	3.7	215.05	[M-H]-	86492	Bisnorbiotin	natural biotin metabolite in human urine	4.57662	DOWN	2.2513e-05	2.19231e-05	2
Neg	targeted	1.45	130.05	[M-H]-	88064	N-Acetyl-L-alanine	aa: acetyl amino acids	5.38908	UP	1.22347e-13	1.27418e-12	1
Neg	targeted	0.66	275.017	[M-H]-	91493	6-Phospho-D-gluconate	sugar: monosaccharide phosphates; transaldolase deficiency pathway	4.21448	DOWN	0.0065241	0.00387875	1
Pos	targeted	0.78	120.066	[M+H]+	91552	L-Homocysteine	aa: methionine metabolism; uremic toxin; commonly found as a result of vitamin deficiencies, polymorphisms of enzymes of methionine metabolism, and renal disease; Pyridoxal, folic acid, riboflavin, and vitamin B(12) are all required for methionine metabolism, and deficiency of each of these vitamins result in elevated plasma homocysteine	2.55419	UP	1.05083e-09	3.03671e-09	1
Neg	targeted	5.05	263.103	[M-H]-	92258	Phenylacetyl L-glutamine	from conjugation of phenylacetate and glutamine	1.87029	UP	0.000468277	0.000358613	1
Neg	targeted	5.35	131.071	[M-H]-	92779	2-Hydroxyisocaproate	hydroxy fatty acids - aka leucate	4.76003	DOWN	0.00111662	0.000794722	1
Neg	targeted & untargeted	1.02	187.109	[M-H]-	92832	Nα-Acetyl-lysine	aa: acetyl amino acids	2.67281	DOWN	3.36972e-05	3.18583e-05	1
Neg	untargeted	1.44	187.108	[M-H]-	92843	Glycylleucine	aa: peptides	4.13909	DOWN	0.00250488	0.00165307	2
Pos (& Neg)	untargeted	1.58	258.109	[M+H]+	92918	5-Methylcytidine	nucleotide: 5mC in DNA plays an important role in gene expression, genomic imprinting, and suppression of transposable elements	5.19093	UP	2.98174e-09	7.64928e-09	2
Pos	untargeted	8.09	375.288	[M+H]+	92997	3β-Hydroxy-5-cholenoate	bile acids	5.66689	DOWN	0.0014532	0.00106544	2
Pos (& Neg)	untargeted	4.36	281.113	[M+H]+	93078	Aspartyl-phenylalanine	aa: peptides	124.503	UP	8.03801e-14	1.04941e-12	2
Neg	untargeted	3.52	309.109	[M-H]-	94340	γ-Glutamyltyrosine	aa: peptides	2.55047	UP	4.55105e-06	4.99863e-06	2
Pos (& Neg)	untargeted	2.09	203.139	[M+H]+	96801	Alanyl-Leucine	aa: peptides	2.55505	DOWN	0.0050553	0.00319164	2
Pos	untargeted	3.92	237.124	[M+H]+	96814	Alanyl-Phenylalanine	aa: peptides	7.03578	UP	2.94622e-06	3.93022e-06	2
Pos	targeted	5.33	162.056	[M+H]+	97250	2,8-Quinolinediol	quinolone derivative; metabolite of 8-hydroxyquinoline-N-oxide in rabbits	70.0183	DOWN	0.0248423	0.012756	1
Pos	untargeted	4.18	223.107	[M+H]+	97415	Glycyl-Phenylalanine	aa: peptides	5.17501	DOWN	1.08312e-05	1.28207e-05	2
Neg	targeted	5.79	172.097	[M-H]-	99463	Hexanoylglycine	aa: glycine	20.6897	UP	0.0229075	0.0116877	1
Neg	targeted	3.86	117.055	[M-H]-	99823	2-Hydroxy-3-methylbutyrate	disease marker: e.g. lactic acidosis and ketoacidosis	4.40352	DOWN	8.395e-05	7.38977e-05	1
Pos	untargeted	4.37	262.119	[M+H]+	102763	Glycyl-Tryptophan	aa: tryptophan metabolites	2.92733	UP	0.000425779	0.000356687	2
Pos	untargeted	0.94	318.129	[M+CH3OH+H]+	107461	N4-Acetylcytidine	nucleotide: DNA adduct	11.1489	UP	1.23013e-13	1.42715e-12	2
Pos (& Neg)	untargeted	2.64	217.155	[M+H]+	107475	Valyl-Valine	aa: peptides	3.15899	DOWN	0.000735825	0.000584417	2
Neg	untargeted	0.65	89.0241	[M-H]-	107689	L-(+)-Lactate	organic acids & acidogen, derived from pyruvate via the enzyme lactate dehydrogenase (LDH) in a process of fermentation during normal metabolism and exercise	2.56936	DOWN	3.9138e-05	3.65692e-05	2
Pos	untargeted	7.59	655.274	[M+H]+	114935	Coproporphyrin III	heme synthesis: porphyrin metabolite arising from heme synthesis	2.7942	DOWN	0.000173032	0.000159749	2
Pos (& Neg)	untargeted	0.64	201.984	[M+H]+	115015	Cysteine-S-sulfate	sulfate	4.42853	UP	4.93352e-09	1.19426e-08	2
Pos	untargeted	0.72	321.058	[M+Na]+	115145	Benzoyl glucuronide (Benzoate)	glucuronide_benzoate metabolism	5.69256	UP	0.0014867	0.00108699	2
Pos	untargeted	1.7	144.102	[M+H]+	115244	Proline betaine	aa: peptides	1.89281	DOWN	0.00797637	0.00475037	2
Pos	untargeted	8.42	434.326	[M+H]+	115245	Glycolithocholate	bile acids	5.42921	DOWN	0.00489194	0.00310177	2
Pos	untargeted	4.9	233.165	[M+H]+	115282	2,6-Pipecoloxylidide		3.88453	UP	2.49992e-07	4.15057e-07	2
Neg	untargeted	4.05	238.036	[M+FA-H]-	119405	5,6-Dihydroxyindole-2-carboxylate (DHICA)	aa: tryptophan metabolites	2.05538	DOWN	0.00161583	0.00111106	2
Pos	untargeted	4.39	235.108	[M+H]+	119507	S-4-Hydroxymephenytoin	for evaluating cytochrome P450 (CYP) probe drugs	8.31986	UP	0	0	2
Pos	untargeted	7.38	173.132	[M+H]+	121677	1,2-Dihydro-1,1,6-trimethylnaphthalene	benzene metabolite / PAHs	5.81796	DOWN	0.00229699	0.00160176	2
Pos	untargeted	7.77	284.656	[M+H]2+	121893	Protoporphyrinogen IX	heme biosynthesis	1109.66	DOWN	0.00383134	0.0025081	2
Neg	targeted & untargeted	0.85	165.04	[M-H]-	122045	Arabinonate	sugar acids and derivatives	33.8467	UP	9.9305e-12	4.51274e-11	1
Neg	untargeted	3.36	232.028	[M-H]-	122136	Dopamine 3-O-sulfate	sulfate: dopamine	4.67532	DOWN	8.89773e-06	9.27362e-06	2
Neg	untargeted	7.89	449.326	[M-H]-	122312	Coprocholate	bile acids	12.694	DOWN	0.000148222	0.000124717	2
Pos	untargeted	0.69	203.15	[M+H]+	123831	Asymmetric dimethylarginine	aa: arginine ~ ADMA (uremic toxin) ~ arginine, metabolic by-product of continual protein modification processes in the cytoplasm of all human cells; protein methylation; the methyl groups transferred to create ADMA are derived from the methyl group donor S-adenosylmethionine, an intermediate in the metabolism of homocysteine, which is an important blood chemical, because it is also a marker of ca…	3.10243	UP	1.95768e-09	5.23295e-09	2
Pos	untargeted	3.36	234.043	[M+H]+	123932	Dopamine 4-sulfate	sulfate: dopamine	3.32562	DOWN	0.00822336	0.00487838	2
Neg	untargeted	1.1	350.11	[M-H]-	123962	N-Acetyl-9-O-acetylneuraminate	neurotransmitter	4.41873	DOWN	0.00527512	0.00320286	2
Pos	targeted	0.73	143.082	[M+H]+	126041	Ectoine	aa: alpha amino acids, bacterial metabolite	64.9874	DOWN	0.03825	0.0186251	1
Neg	untargeted	1.15	286.104	[M-H]-	126923	N-Ribosylhistidine	aa: Histidine metabolite	5.62371	UP	3.15733e-07	4.2336e-07	2
Neg	untargeted	1.61	231.098	[M-H]-	127370	N2-Succinyl-L-ornithine	aa: arginine and proline metabolism	19.4432	UP	2.6823e-13	2.42276e-12	2
Pos	untargeted	1.6	217.155	[M+CH3OH+H]+	129397	N-(3-Acetamidopropyl)pyrrolidin-2-one	polyamine: Spermidine metabolite: catabolic product of spermidine and is formed from N1-acetylspermidine	27.9703	DOWN	0.00427935	0.00276291	2
Pos	untargeted	4.2	330.108	[M+Na]+	134128	Carbocysteine-lysine	aa: lysine metabolism	4.12365	UP	6.73982e-07	1.02733e-06	2
Pos (& Neg)	targeted & untargeted	0.68	114.056	[M-H]-	145742	L-Proline	aa: amino acid; proline	2.41796	UP	0.00151247	0.00104606	1
Neg	untargeted	0.67	119.035	[M-H]-	150929	(S)-3,4-Dihydroxybutyrate	aa: GABA-related: aka 3,4-DB, normal human urinary metabolite that is excreted in increased concentration in patients with succinic semialdehyde dehydrogenase (SSADH) deficiency (PMID 12127325 ), which is a genetic disorder. SSADH deficiency is caused by an enzyme deficiency in GABA degradation	2.13393	DOWN	0.00157987	0.00108853	2
Pos	untargeted	1.94	261.144	[M+H]+	151023	γ-Glutamylleucine	aa: peptides	2.8277	DOWN	0.000645477	0.000519623	2
Neg	untargeted	4.33	162.056	[M-H]-	151066	3-Methyldioxyindole	aa: tryptophan metabolites	2.02083	UP	7.10596e-05	6.32892e-05	2
Pos	untargeted	1.83	265.085	[M+H]+	152314	N-Acetylcystathionine	aa: methionine metabolism (abnormal) Nature paper 1968	171.453	UP	1.00491e-11	5.45863e-11	2
Neg	untargeted	5.03	369.177	[M-H]-	159663	Androsterone sulfate	sulfate: androsterone	13.9834	UP	2.89762e-11	1.11846e-10	2
Pos	targeted & untargeted	2.84	209.092	[M+H]+	161166	L-Kynurenine	aa: tryptophan metabolites	10.199	UP	4.91385e-13	4.34827e-12	1
Neg	untargeted	7.53	521.24	[M-H2O-H]-	167918	Tetrahydroaldosterone-3-glucuronide	glucuronide	91.4746	UP	4.05653e-09	8.39304e-09	2
Neg	untargeted	9.03	342.265	[M-H]-	168381	Dodecanoylcarnitine	lipids: acylcarnitine	3.33813	DOWN	0.000161292	0.000134793	2
Pos	untargeted	3.56	180.063	[M+Na]+	169485	3-Methylcrotonylglycine	aa: glycine - acyl glycines, Increased levels of this metabolite are found in patients suffering from leucine catabolic disorders, such as 3-methylcrotonyl-CoA carboxylase deficiency. 3-Methylcrotonylglycine is often considered to be a diagnostic marker of organic acidemias	3.66802	DOWN	0.000826476	0.000648064	2
Neg	targeted	0.65	182.012	[M-H]-	177491	Homocysteate	aa: homocysteine oxidation product ROS	5.1401	DOWN	0.000131621	0.000111719	1
Neg	untargeted	8.86	257.212	[M-H]-	182089	3-Hydroxypentadecanoate	lipids: fatty acids, long-chain fatty acid	4.44343	DOWN	4.22006e-05	3.92226e-05	2
Neg	untargeted	4.76	245.012	[M-H]-	187488	3-(3-Hydroxyphenyl)propanoate sulfate	sulfate: Mhppa sulfate of the phenylsulfates	4.00956	UP	0.00476426	0.00292723	2
Neg	untargeted	4.85	275.023	[M-H]-	187489	Dihydroferulate 4-sulfate	sulfate: dihydroferulate	5.56292	UP	2.07164e-06	2.40487e-06	2
Pos	untargeted	7.19	407.278	[M+H]+	188292	7-Ketodeoxycholate	bile acids - 7-KLCA	174.169	DOWN	0.000133846	0.000126818	2
Pos	untargeted	1.51	145.133	[M+H]+	189087	N-Acetylcadaverine	polyamine: acetylated form of the polyamine cadaverine; Polyamines (and their acetylated forms) are known to be closely related with cell growth, cell proliferation, and synthesis of proteins and nucleic acids; the neurotoxic amyloid β-peptide is known to up-regulate polyamine metabolism by increasing ornithine decarboxylase activity and polyamine uptake by initiating free radical damage; Because…	3.03989	DOWN	0.000306171	0.000265464	2
Pos	untargeted	1.13	174.076	[M+H]+	192878	N-Acetyl-L-glutamate 5-semialdehyde	aa: glutamine	2.16808	DOWN	0.00275413	0.00187887	2
Neg	untargeted	1.55	161.045	[M-H]-	193530	2-Hydroxyadipate	aa: lysine metabolism	2.50291	DOWN	2.32243e-05	2.25588e-05	2
Pos	untargeted	7.94	615.313	[M+H]+	193825	Harderoporphyrinogen	heme: Porphyrins	408.511	DOWN	0.00972562	0.00564121	2
Pos (& Neg)	targeted	4.35	160.097	[M+H]+	193872	N-(2-Methylbutyryl)glycine	aa: glycine; 2-MBG	4.25501	UP	0.000480925	0.000398237	1
Neg	untargeted	1.12	159.029	[M-H2O-H]-	194024	2-Keto-3-deoxy-D-gluconate	keto acid	3.32989	DOWN	0.00174657	0.00119222	2
Neg	untargeted	1.33	199.072	[M-H]-	194618	Alanylclavam	clavam	93.2234	UP	8.34777e-12	3.90608e-11	2
Neg	untargeted	5.41	338.088	[M-H]-	196513	6-Hydroxy-5-methoxyindole glucuronide	glucuronide	11.2861	UP	6.66134e-16	2.00647e-14	2
Pos	targeted	3.78	232.155	[M+H]+	213144	Butyrylcarnitine	lipids: acylcarnitine	2.2141	DOWN	0.0103937	0.00597634	1
Pos	untargeted	6.53	267.159	[M+H]+	213591	Ipomeamaronol		6.56647	UP	0	0	2
Neg	targeted	8.5	391.285	[M-H]-	222528	Deoxycholate	bile acids - DCA	169.374	DOWN	0.00291414	0.0018909	1
Neg (& Pos)	targeted & untargeted	0.81	133.014	[M-H]-	222656	L-Malate	TCA cycle	5.03707	DOWN	7.97029e-05	7.0414e-05	1
Pos	untargeted	5.36	316.223	[M+H]+	235009	Val-Val-Val	aa: peptides	17.6273	DOWN	0.00272413	0.00186076	2
Neg	untargeted	0.69	209.066	[M-H]-	245622	D-Altro-D-manno-Heptose	sugar	3.34019	UP	2.28133e-11	9.13756e-11	2
Neg	untargeted	1.97	187.109	[M-H]-	259613	Glycyl-Isoleucine	aa: peptides	3.27173	DOWN	1.36467e-05	1.38085e-05	2
Neg	untargeted	0.6	175.072	[M+FA-H]-	273022	D-1-Amino-2-pyrrolidinecarboxylate	aa: proline and derivatives	8.97834	DOWN	1.56628e-05	1.56841e-05	2
Pos	untargeted	5.3	497.133	[2M+H]+	274178	L-β-Aspartyl-L-aspartate	aa: peptides	52.5261	UP	5.12001e-07	7.98937e-07	2
Neg	untargeted	5.1	227.057	[M-H]-	289793	2-Hydroxy-3,4,5-trimethoxybenzoate	benzoate metabolism	9.28819	DOWN	0.00805329	0.00467313	2
Pos	untargeted	0.63	191.066	[M+H]+	302430	L-β-Aspartyl-L-glycine	aa: peptides	12.3813	UP	2.22045e-16	9.74892e-15	2
Pos	untargeted	0.54	204.135	[M+H]+	306144	Glycyl-Lysine	aa: peptides	2.29975	DOWN	0.008402	0.00497036	2
Neg	untargeted	1.38	245.114	[M-H]-	332962	Aspartyl-Leucine	aa: peptides	1.81067	DOWN	0.0030798	0.00198549	2
Neg	untargeted	4.26	293.15	[M-H]-	342468	Isoleucyl-Tyrosine	aa: peptides	4.16511	DOWN	0.00573698	0.00345448	2
Pos	untargeted	4.39	231.17	[M+H]+	352038	Leucyl-Valine	aa: peptides	5.4473	DOWN	2.52074e-06	3.41093e-06	2
Neg	targeted	7.6	498.289	[M-H]-	387316	Taurochenodeoxycholate	bile acids: primary - TCDCA	8.59144	UP	0.000633103	0.000472462	1
Neg	untargeted	4.97	243.172	[M-H]-	435718	Leucyl-Isoleucine	aa: peptides	4.16377	DOWN	0.000132776	0.000112631	2
Neg	untargeted	4.39	229.155	[M-H]-	435949	Isoleucyl-Valine	aa: peptides	6.73337	DOWN	1.2021e-07	1.75693e-07	2
Pos	untargeted	6.8	667.234	[M+H]+	439177	Glycogen	sugar	41.6646	UP	2.40918e-13	2.41285e-12	2
Neg	untargeted	0.69	105.019	[M-H]-	439194	Glycerate	oxidation of glycerol	9.55069	DOWN	0.00288373	0.00187347	2
Neg	untargeted	0.59	178.072	[M-H]-	439213	Glucosamine	sugar: most abund monosaccharides	1.8344	UP	0.00550016	0.00332533	2
Neg	untargeted	5.36	258.038	[M-H]-	439217	Glucosamine 6-phosphate	sugar derivatives - As glucosamine inhibits endothelial nitric oxide synthesis it has important implications for impaired endothelium-dependent relaxation and vascular dysfunction in diabetes mellitus	21.6552	DOWN	0.00883884	0.00507028	2
Neg	untargeted	2.07	147.066	[M-H]-	439230	Mevalonate	mevalonate shunt	6.346	DOWN	0.000470221	0.000359981	2
Neg	untargeted	1.8	155.082	[M-H2O-H]-	439232	N-Acetylornithine	aa: acetyl amino acids	19.2611	UP	8.66374e-12	4.02926e-11	2
Pos	targeted	0.6	223.075	[M+H]+	439258	L-Cystathionine	aa: peptides of serine and homocysteine; prominent manifestation of vitamin B6 deficiency	2.12248	UP	1.59879e-08	3.42086e-08	1
Pos	targeted	0.7	170.082	[M+H]+	439260	Norepinephrine	monoamine	2.8662	DOWN	0.00403139	0.00262236	1
Pos	untargeted	3.22	221.092	[M+H]+	439280	5-Hydroxy-L-tryptophan	aa: tryptophan metabolites	1.73078	UP	0.00129549	0.000962395	2
Pos (& Neg)	untargeted	0.75	173.092	[M+H-H2O]+	439283	Diaminopimelate	pimelate: DAPA is a lysine-like amino acid derivative that is a key component of the bacterial cell wall. Diaminopimelic acid can be found in human urine or feces due to the lysis or enzymatic breakdown of gram negative gut microbes	5.57973	UP	6.84902e-08	1.27641e-07	2
Neg	untargeted	1.27	189.04	[M-H]-	439351	3-Dehydroquinate	quinic acid	4.9964	UP	3.06545e-06	3.45945e-06	2
Pos	untargeted	0.67	221.113	[M+H]+	439454	N-Acetyl-β-glucosaminylamine	sugar derivatives: hexose monosaccharides, AGA is a key enzyme in the catabolism of N-linked oligosaccharides of glycoproteins	2.09477	DOWN	2.68734e-07	4.43253e-07	2
Neg	targeted	10	299.259	[M-H]-	439887	2-Hydroxystearate	lipids: fatty acids, long-chain fatty acid	4.13299	DOWN	0.00369359	0.00233528	1
Neg	untargeted	1.29	141.067	[M-H2O-H]-	439925	N(5)-Methyl-L-glutamine	aa: glutamine	4.96013	UP	1.4988e-13	1.49061e-12	2
Pos (& Neg)	untargeted	1.85	380.112	[M+H]+	440018	S-Lactoylglutathione	aa: glutathione: can be converted into glutathione and D-lactic acid	80.8946	UP	2.21609e-11	1.06352e-10	2
Pos	untargeted	0.58	189.16	[M+H]+	440120	N6,N6,N6-Trimethyl-L-lysine	aa: lysine derivative, component of histone proteins, a precursor of carnitine and a coenzyme of fatty acid oxidation	4.19206	UP	1.9642e-09	5.24852e-09	2
Neg	targeted & untargeted	1.47	133.05	[M-H]-	440279	(R)-2,3-Dihydroxy-isovalerate	lipids: fatty acids	27.7805	DOWN	0.00268756	0.00176015	1
Neg	untargeted	1.35	257.078	[M-H]-	440569	Imidazoleacetate riboside	imidazole ribonucleosides and ribonucleotides, aka IAA-R	78.9588	UP	1.57112e-11	6.65816e-11	2
Pos	untargeted	3.8	227.102	[M+NH4]+	440732	4-Hydroxyphenylacetylglycine	aa: monoamine (may derive from L-DOPA), acyl glycines & tyramine metabolite; higher values can indicate disorder with mitochondrial beta-oxidation	6.75325	UP	8.88178e-16	3.01089e-14	2
Pos	untargeted	4.81	279.134	[M+H]+	440780	alpha-Ribazole	heme: Porphyrin and chlorophyll metabolism	2.82985	UP	1.83563e-06	2.55934e-06	2
Neg	untargeted	7.92	593.336	[M-H]-	440785	L-Urobilin	heme metabolism; tetrapyrrole compounds; formed through the oxidation of its parent compound uroblinogen; Heme is broken down when the heme ring is opened by the enzyme known as heme oxygenase, which is found in the endoplasmic reticulum of the macrophages. The oxidation process produces the linear tetrapyrrole known as biliverdin along with ferric iron (Fe3+), and carbon monoxide (CO)	215.083	DOWN	0.000509451	0.00038741	2
Pos	untargeted	0.7	196.06	[M+H-2H2O]+	440848	N2-Succinyl-L-glutamate 5-semialdehyde	aa: glutamine	2.73417	DOWN	0.00620158	0.00381014	2
Neg	targeted	1.79	103.04	[M-H]-	440864	2-Hydroxybutyrate	hydroxy fatty acids: early marker for both insulin resistance and impaired glucose regulation; produced by amino acid catabolism (threonine and methionine) and glutathione anabolism (cysteine formation pathway) and is metabolized into propionyl-CoA and carbon dioxide	1.51659	DOWN	0.0458267	0.0214366	1
Neg	untargeted	0.75	380.077	[M-H]-	441106	4-Hydroxy-6-methylpretetramide	biosynthesis of tetracycline & polyketides	3.52646	UP	1.84643e-06	2.16244e-06	2
Neg	untargeted	0.75	193.035	[M-H]-	441476	D-(+)-Galacturonate	Pectin, glucuronic acid derivatives	4.91026	UP	1.37446e-13	1.38801e-12	2
Neg	untargeted	0.61	215.033	[M-H]-	443198	2-C-Methyl-D-erythritol 4-phosphate	MEP pathway (non-mevalonate pathway) of isoprenoid precursor biosynthesis. It is the first committed metabolite on that pathway on the route to IPP and DMAPP.	4.76397	DOWN	0.000372968	0.00029152	2
Neg	untargeted	0.98	193.035	[M-H]-	444791	D-Glucuronate	sugar acids and derivatives	4.93864	UP	4.44089e-16	1.41087e-14	2
Pos (& Neg)	targeted & untargeted	0.71	310.114	[M+H]+	445063	N-Acetylneuraminate	NeuAc	35.3536	UP	0.000243583	0.00021665	1
Pos	untargeted	1.36	259.092	[M+H]+	445408	Ribothymidine	nucleotide; endogenous methylated nucleoside found in human fluids; methylated purine bases are present in higher amounts in tumor-bearing patients compared to healthy controls	9.76179	UP	0	0	2
Pos	untargeted	8.67	255.231	[M+H]+	445638	Palmitoleate	lipids: fatty acids C16	2.33984	DOWN	0.000608118	0.000492536	2
Pos	untargeted	9.29	283.262	[M+H]+	445639	Oleate	lipids: unsaturated fatty acids	100.458	DOWN	0.00498537	0.00315317	2
Neg	untargeted	4.95	193.051	[M-H]-	445858	4-Hydroxy-3-methoxycinnamate	hydroxycinnamic acids and derivatives: ferulate	41.2949	UP	4.22826e-11	1.54664e-10	2
Pos	untargeted	5.12	338.105	[M+H]+	447123	S-(Hydroxymethyl)glutathione	aa: glutathione	2.1611	UP	6.6702e-09	1.57289e-08	2
Neg	untargeted	1.13	172.061	[M-H]-	447989	(5S)-5-(Carboxymethyl)-L-proline		3.19144	DOWN	0.00430209	0.00267579	2
Neg (& Pos)	targeted & untargeted	4.45	190.054	[M-H]-	448580	N-Acetyl-L-methionine	aa: acetyl amino acids	6.58478	UP	1.25011e-13	1.29457e-12	1
Pos	untargeted	3.27	350.207	[M+H]+	449034	Coutarate	acylaminobenzoic acid and derivatives	2.23216	UP	0.00148547	0.0010862	2
Neg	untargeted	4.95	487.241	[M-H]-	459070	7-Sulfocholate	bile acids	3.25405	DOWN	5.07109e-05	4.65001e-05	2
Neg	untargeted	3.74	260.024	[M-H]-	514186	O(4')-Sulfo-L-tyrosine	aa: phenylalanine derivative	2.6733	UP	1.36904e-05	1.38496e-05	2
Pos	untargeted	7.38	149.132	[M+H]+	519195	1-Methyl-4-(1-methylpropyl)-benzene		2.70488	DOWN	0.000364313	0.000310023	2
Neg	targeted & untargeted	5.6	163.04	[M-H]-	637542	4-Coumarate	aa: tyrosine metabolism, of coumarin, aka 4-Hydroxycinnamate	3.5669	DOWN	0.00363914	0.0023043	1
Pos	untargeted	4.79	225.076	[M+H]+	637775	Sinapate	hydroxycinnamic acids	2.07759	UP	3.59317e-05	3.83246e-05	2
Neg	targeted	5.97	204.066	[M-H]-	676157	Indole-3-lactate	aa: tryptophan metabolites_indole	36.3398	DOWN	0.00877462	0.00503774	1
Pos	untargeted	0.61	257.125	[2M+H]+	676414	Dihydrothymine	nucleotides	1.61863	UP	9.94887e-05	9.67883e-05	2
Neg	untargeted	5.4	212.092	[M-H]-	688505	N-(3-Oxohexanoyl)homoserine lactone	HSL: 3-Oxo-C6-HSL	4.05071	UP	9.8441e-08	1.46087e-07	2
Neg	targeted & untargeted	5.05	179.035	[M-H]-	689043	Caffeate	caffeic acid	3.2609	UP	0.00015105	0.00012691	1
Pos	untargeted	5.29	181.086	[M+H]+	1549095	Coniferyl alcohol	methoxyphenol and derivatives; aka coniferol	8.4679	UP	9.6756e-10	2.83147e-09	2
Pos	untargeted	1.41	145.049	[M+H]+	1551553	3-Methylglutaconate	acidogen & metabotoxin: intermediate (as the CoA thioester) in the leucine degradative pathway as well as the mevalonate shunt, a pathway that links isoprenoid metabolism with mitochondrial acetyl-CoA metabolism	48.3002	DOWN	0.00441321	0.00283794	2
Neg	targeted & untargeted	1.3	117.019	[M-H]-	1738118	Succinate	TCA cycle	16.6972	DOWN	0.000664459	0.000493778	1
Pos	untargeted	6.35	165.091	[M+H]+	3018936	p-Menthα-2,4(8)-dien-9,3-olide	benzofurans	2.06084	UP	1.02614e-05	1.22074e-05	2
Neg	untargeted	1.46	263.023	[M-H]-	3035420	3-Methoxy-4-Hydroxyphenylglycol sulfate	sulfate: MOPEG, brain norepinephrine metabolite	3.72162	UP	0.000314546	0.000249566	2
Neg	untargeted	4.38	224.056	[M-H]-	3083688	Vanilloylglycine	aa: peptides	37.1298	UP	1.11941e-05	1.14805e-05	2
Pos	untargeted	5.66	260.186	[M+H]+	3246938	Hexanoylcarnitine	lipids: acylcarnitine	12.9656	UP	1.20492e-09	3.40542e-09	2
Pos	untargeted	7.95	288.289	[M+H]+	3247037	C17 Sphinganine	lipids: steroids: sphingolipids	11.0354	DOWN	0.000495497	0.000409065	2
Pos	untargeted	1.4	219.133	[M+H]+	3325403	L-Lysopine	aa: alanine and derivatives	5.80119	DOWN	0.00144437	0.00105974	2
Neg	untargeted	0.67	351.056	[M-H]-	3390357	α-L-Threo-4-Hex-4-enopyranuronosyl-D-galacturonate	glucuronic acid derivatives	11.3029	UP	8.13536e-07	1.01519e-06	2
Pos	untargeted	1.88	247.129	[M+H]+	3549397	L-β-Aspartyl-L-leucine	aa: peptides	2.66411	DOWN	9.56526e-05	9.33612e-05	2
Neg	untargeted	1.28	229.083	[M-H]-	3838871	Prolyl-Aspartate	aa: peptides	61.8424	UP	1.62492e-12	9.96268e-12	2
Neg	untargeted	1.69	244.13	[M-H]-	4414300	Isoleucyl-Asparagine	aa: peptides	1.76142	DOWN	0.00821062	0.00475271	2
Neg	untargeted	1.25	343.125	[M-H]-	4454759	1-O-α-D-Glucopyranosyl-D-mannitol	sugar	13.8344	UP	1.02585e-13	1.11775e-12	2
Neg	untargeted	3.12	345.082	[M+FA-H]-	4596190	Salicylate β-D-glucoside	salicylic acid derivative	3.82941	UP	0.000156421	0.000131054	2
Neg	untargeted	0.72	203.067	[M-H]-	4677380	Aspartyl-Alanine	aa: peptides	5.12444	UP	1.06807e-06	1.30646e-06	2
Pos	untargeted	3.16	203.139	[M+H]+	5246009	Isoleucyl-Alanine	peotides	5.70447	DOWN	6.73482e-05	6.7903e-05	2
Pos	untargeted	7.82	319.19	[M+H]+	5280346	Ubiquinone-2	ubiquinones	7.2078	DOWN	0.00193108	0.00137467	2
Pos (& Neg)	targeted	11.14	585.271	[M+H]+	5280352	Bilirubin	heme biosynthesis, AHR ligand	8.54625	DOWN	0.00568908	0.00353603	1
Neg	untargeted	1.58	175.061	[M-H]-	5280523	2-Isopropylmalate	hydroxy fatty acids - expected to elevate during fasting and diabetic ketoacidosis	1.88599	DOWN	0.000232977	0.000188924	2
Pos	untargeted	4.75	151.075	[M+H]+	5280535	4-Coumaryl alcohol	polyamine ~ coumaric acid and derivatives	4.24914	UP	2.07858e-09	5.52034e-09	2
Neg	untargeted	2.36	171.03	[M-H]-	5280801	2-Hydroxyhepta-2,4-dienedioate	aa: tyrosine metabolism; microbial metabolism	2.16645	DOWN	0.00400904	0.00251313	2
Neg	untargeted	5.46	365.196	[M-H]-	5280877	20-Carboxy-leukotriene B4	lipids: oxylipins, leukotriene	10.7385	DOWN	0.006932	0.00409443	2
Pos	untargeted	8.58	279.232	[M+H]+	5280934	α-Linolenate	lipids: fatty acids	2.60772	DOWN	0.002519	0.00173742	2
Pos	untargeted	7.09	364.269	[M+NH4]+	5282957	9,10-Dihydroxy-13-hydroperoxy-11-octadecenoate		2.97888	UP	0.0003603	0.000306925	2
Pos	untargeted	7.87	413.304	[M+NH4]+	5283120	PGD2 ethanolamide	lipids: oxylipins - prostaglandin	4.96771	DOWN	0.00516326	0.00325107	2
Neg	untargeted	8.76	321.242	[M-H]-	5283145	15(S)-HETE	lipids: fatty acids, oxylipins	7.06209	DOWN	0.000310714	0.00024677	2
Neg	untargeted	9	391.285	[M-H]-	5283835	3β,12α-Dihydroxy-5α-cholanoate	bile acids	4.16218	DOWN	0.00632959	0.0037749	2
Neg	targeted	7.43	407.28	[M-H]-	5283852	α-Muricholate + β-Muricholate (αMCA+βMCA)	bile acids - αMCA+βMCA	1177.01	DOWN	0.000543353	0.00041082	1
Pos (& Neg)	untargeted	7.38	391.284	[M+H-H2O]+	5283869	3α,7α,12β-Trihydroxy-5β-cholanoate	s	212.611	DOWN	0.00247322	0.00170956	2
Pos	untargeted	7.28	425.289	[M+H]+	5283905	3α,7α,12α,19-Tetrahydroxy-5β-cholanoate	bile acids	25.018	DOWN	0.000292793	0.000255062	2
Pos	untargeted	8.19	371.258	[M+H]+	5283992	3-Oxo-4,6-choladienoate	bile acids	11.1996	DOWN	0.00847983	0.00501027	2
Pos	untargeted	7.41	387.252	[M+H-H2O]+	5283996	7α,12α-Dihydroxy-3-oxo-4-cholenoate	bile acids	7.07313	DOWN	0.00159699	0.00115893	2
Pos	untargeted	8.56	373.272	[M+H]+	5284076	3α-Hydroxy-5β-chola-8(14),11-dien-24-oate	bile acids	101.575	DOWN	0.00418303	0.00270854	2
Pos	untargeted	6.99	371.258	[M+H-H2O]+	5284095	3α,12α-Dihydroxy-5β-chola-7,14-dien-24-oate	bile acids	67.7691	DOWN	0.000337055	0.00028921	2
Pos	untargeted	8.19	389.267	[M+H]+	5284144	3α,12α-Dihydroxy-5β-chola-7,9(11)-dien-24-oate	bile acids	120.284	DOWN	0.000131422	0.000124743	2
Pos	untargeted	7.81	355.262	[M+H-H2O]+	5284174	3β-Hydroxychola-5,7-dien-24-oate	bile acids	158.556	DOWN	0.000904415	0.000701505	2
Pos (& Neg)	untargeted	8.39	417.336	[M+H-H2O]+	5284239	3α,7α-Dihydroxycoprostanate	bile acids: precursor to chenodeoxycholic acid	2.12258	UP	0.00189838	0.00135392	2
Neg	untargeted	1.03	382.136	[M-H]-	5288905	Lacto-N-biose I	sugar derivatives - gal-1,3-glcnac, sugar linked to a chain via an acyl group	2.65567	UP	7.13377e-07	8.9917e-07	2
Pos	untargeted	7.38	247.168	[M+Na]+	5312409	5,8-Tetradecadienoate	lipids: fatty acids	8.83529	DOWN	8.41173e-05	8.29475e-05	2
Pos	untargeted	6.51	441.201	[M+H]+	5321825	Diferuloylputrescine	polyamine: ~ putrescine; hydroxycinnamic acids and derivatives	109.234	UP	1.12552e-10	4.3075e-10	2
Pos	untargeted	4.47	476.214	[2M+NH4]+	5351619	Ergothioneine	aa: histidine metabolite	4.34971	UP	3.86961e-06	5.02682e-06	2
Pos	untargeted	8.89	297.242	[M+H]+	5356421	12,13-EpOME	lipids: fatty acids, oxylipins	2.84152	DOWN	0.00279142	0.00190143	2
Pos	untargeted	7.63	192.138	[M+NH4]+	5363896	4-Methyl-2-phenyl-2-pentenal		2.53932	DOWN	9.87124e-07	1.45512e-06	2
Pos	untargeted	8.99	265.252	[M+H]+	5367327	(9Z,12Z,15Z)-Octadecatrien-1-ol	lipids: linolenic alcohol	276.339	DOWN	0.00522255	0.00328357	2
Pos	untargeted	4.4	245.092	[M+H]+	5370648	Indolylacryloylglycine	aa: tryptophan metabolite & derivatives: IAG, indoleacrylic glycine, n-acyl-alpha amino acids;	1.69184	UP	0.000528282	0.000433547	2
Neg	untargeted	4.54	221.046	[M-H]-	5459922	O-Succinylbenzoate	Vitamin K2 biosynthesis	2.26744	UP	7.37753e-06	7.79518e-06	2
Neg	targeted	7.89	407.28	[M-H]-	5460314	Cholate	bile acids: primary - CA	175.581	DOWN	0.00335282	0.00214175	1
Neg	targeted	0.69	135.029	[M-H]-	5460407	L-Threonate	aa: threonine	5.18612	UP	2.4038e-10	7.08501e-10	1
Pos (& Neg)	untargeted	1.5	352.118	[M+H]+	5460887	S-(2-Hydroxyethyl)glutathione	aa: glutathione - oligopeptides	5.12097	UP	7.63179e-10	2.305e-09	2
Neg	untargeted	6.66	272.092	[M-H]-	5461103	L-Thyronine	steroids: throid hormone	2.23611	DOWN	0.00511059	0.00311437	2
Neg	untargeted	7.56	835.534	[M-H]-	5771758	PI(16:0/18:1(9Z))	lipids: phospholipids	151.565	DOWN	0.00358298	0.00227224	2
Pos	untargeted	5.28	565.154	[M+H]+	5840046	Apiin	polyphenols: flavonoid-7-o-glycosides	477.086	UP	1.74039e-11	8.72087e-11	2
Pos	untargeted	7.64	464.282	[M+H-H2O]+	6257035	Dihydrocytochalasin B γ-lactone	microbial? (T3DB_T3D3683) mycotoxins: Cytochalasins are mycotoxins that have the ability to bind to actin filaments and block polymerization and the elongation of actin. As a result, they can change cellular morphology, inhibit cellular processes such as cell division, and cause cells to undergo apoptosis. Cytochalasins also have the ability to permeate cell membranes, prevent cellular translocat…	2.97025	UP	0.00777917	0.00464743	2
Pos	untargeted	7.05	175.075	[M+H]+	6259976	3-Propylidene-1(3H)-isobenzofuranone		2.42945	UP	4.85198e-06	6.17466e-06	2
Pos	untargeted	8.29	241.216	[M+H]+	6365140	9-Pentadecenoate	lipids: fatty acids	1.5675	DOWN	0.00160165	0.001162	2
Neg	untargeted	2.01	143.035	[M-H]-	6368126	(E)-2-Methylglutaconate	acidogen	2.46971	DOWN	0.00203622	0.00137071	2
Pos	targeted	4.9	246.171	[M+H]+	6426851	Isovaleryl-L-carnitine	lipids: acylcarnitine	10.5109	UP	1.44987e-05	1.66378e-05	1
Pos (& Neg)	untargeted	0.92	262.139	[M+H]+	6427003	Aspartyl-lysine	aa: peptides	19.6818	UP	4.88498e-14	7.05085e-13	2
Pos	targeted	9.28	280.264	[M+H]+	6435901	Linoleamide	lipids	1.35399	DOWN	0.0326258	0.016202	1
Pos	untargeted	8.44	391.284	[M+Na]+	6436905	Octadecylfumarate	lipids: _fatty acid esters	18.1197	DOWN	1.04232e-05	1.2382e-05	2
Pos	untargeted	0.94	217.082	[M+H]+	6438678	N(3)-(4-Methoxyfumaroyl)-2,3-diaminopropionate	FMDP; note: 2,3-Diaminopropionate is formed by the pyridoxal phosphate (PLP) mediated amination of serine	3.12682	UP	0.00229506	0.00160058	2
Pos	untargeted	8.09	339.268	[M+H-H2O]+	6439582	Tetracosahexaenoate	lipids: fatty acids, DHA production == The formation of docosahexaenoic acid(DHA) involves the production of tetracosahexaenoic acid C24:6n-3) from dietary linolenic acid (C18:3n-3) via a series of elongation and desaturation reactions, followed by beta-oxidation of C24:6n-3 to C22:6n-3. DHA is deficient in patients lacking peroxisomes.(PMID: 11734571	163.343	DOWN	0.00158089	0.00114833	2
Pos	untargeted	8.02	330.263	[M+NH4]+	6439847	9(S)-HPODE	lipids: fatty acids, oxylipins	4.43561	UP	9.57574e-09	2.17503e-08	2
Pos	untargeted	8.19	297.241	[M+H]+	6443013	13(S)-HODE	lipids: fatty acids, oxylipins	1.765	UP	0.00296384	0.00200501	2
Pos	untargeted	9.08	573.375	[M+H]+	6443809	Vitamin D2 3-glucuronide	glucuronides: vitamin D	4.42976	UP	0.00203148	0.00143791	2
Pos	untargeted	3.2	281.149	[M+H]+	7009554	Valyl-Tyrosine	aa: peptides	4.25701	UP	1.32236e-05	1.5332e-05	2
Pos (& Neg)	untargeted	3.87	231.17	[M+H]+	7010531	Valyl-Isoleucine	aa: peptides	2.93954	DOWN	1.36681e-05	1.57873e-05	2
Pos	untargeted	5.33	279.17	[M+H]+	7010565	Phenylalanyl-isoleucine	aa: peptides	3.22463	DOWN	0.00380789	0.00249462	2
Pos (& Neg)	untargeted	4.25	267.133	[M+H]+	7010579	Threoninyl-Phenylalanine	aa: peptides	3.27405	DOWN	4.00502e-05	4.23689e-05	2
Pos (& Neg)	untargeted	2.7	247.129	[M+H]+	7015683	γ-Glutamylvaline	aa: peptides	6.99116	UP	3.55271e-15	9.079e-14	2
Pos	untargeted	2.94	219.134	[M+H]+	7015694	Serylleucine	aa: peptides	5.89059	DOWN	0.000504086	0.000415417	2
Neg	untargeted	1.85	274.141	[M-H]-	7015704	Glutamyllysine	aa: peptides	2.27368	DOWN	0.00218924	0.00146413	2
Pos	untargeted	1.69	251.106	[M+H]+	7020164	Threoninyl-Methionine	aa: peptides	2.89779	DOWN	0.00248279	0.00171539	2
Pos	untargeted	3.92	263.139	[M+H]+	7020641	Phenylalanylproline	aa: peptides	3.94994	UP	0.000193541	0.000176442	2
Pos (& Neg)	untargeted	3.37	233.15	[M+H]+	7021827	Threoninyl-Leucine	aa: peptides	2.93817	DOWN	1.93842e-06	2.69039e-06	2
Neg	untargeted	5.39	209.13	[M-H]-	7074739	L,L-Cyclo(leucylprolyl)	aa: peptides	1.62034	DOWN	1.52536e-06	1.81342e-06	2
Pos	untargeted	7.56	351.214	[M+Na]+	9548882	2,3-Dinor-8-epi-prostaglandin F1α	lipids: oxylipins - prostaglandin	6.26742	DOWN	0.0011288	0.000852729	2
Pos	untargeted	1.08	231.098	[M+H-2H2O]+	9816781	5'-Amino-5'-deoxyadenosine	nucleotide	3.49964	UP	1.03613e-11	5.60602e-11	2
Pos	untargeted	1.11	217.118	[M+H]+	9834371	Threoninyl-Proline	aa: peptides	2.41606	UP	1.02532e-08	2.30948e-08	2
Pos	untargeted	7.05	307.19	[M+H]+	9839519	Capsiate	phenol derivative	10.1812	UP	1.37015e-11	7.11315e-11	2
Pos	untargeted	5.8	630.325	[2M+NH4]+	9839580	Fructoselysine	aa: lysine ~ amadori adduct of glucose to lysine; Nature Communication paper 2015 "Production of butyrate from lysine and the Amadori product fructoselysine by a human gut commensal"	2.68725	UP	7.09276e-05	7.11416e-05	2
Pos	untargeted	7.68	353.23	[M+Na]+	9858729	9,12,13-TriHOME	lipids: fatty acids, oxylipins	6.41984	DOWN	0.00135628	0.00100242	2
Neg	untargeted	3.53	302.136	[M-H]-	9882882	Nicotianamine	can be synthesized from 3 SAM	35.3536	UP	4.13599e-05	3.8497e-05	2
Neg	untargeted	5.36	223.025	[M-H]-	9920917	Dehydrochorismate	phenoxyacetic acid derivative	2.13261	DOWN	0.000784091	0.000575224	2
Pos	untargeted	5.65	339.108	[M+H]+	9945785	3-O-p-Coumaroylquinate	quinic acid	17.2949	UP	2.35367e-14	4.05761e-13	2
Neg	targeted	7.96	391.285	[M-H]-	9963687	Hyodeoxycholate	bile acids - HDCA	119.737	DOWN	0.000346141	0.000272411	1
Neg	untargeted	2.59	155.035	[M-H]-	9964159	2,3-Dihydro-2,3-dihydroxybenzoate	benzoate metabolism	1.75556	DOWN	0.00867688	0.00498812	2
Pos	untargeted	8.59	429.372	[M+H]+	10025615	1-Hydroxyvitamin D5	vitamin D	8.60874	DOWN	0.000312709	0.000270513	2
Neg	untargeted	0.94	131.035	[M-H]-	10103208	2-Hydroxy-4-oxopentanoate	hydroxy acids	1.98183	DOWN	0.00131798	0.000922921	2
Pos	untargeted	6.38	216.159	[M+H]+	10176752	N-Nonanoylglycine	aa: glycine	3.98428	UP	8.32522e-10	2.48737e-09	2
Pos	untargeted	1.45	193.097	[M+H]+	10219774	Hydroxycotinine	nicotine metabolite; product of CYP2A6 metabolism of the primary nicotine metabolite, cotinine	2.47301	UP	6.13175e-06	7.64813e-06	2
Neg	untargeted	5.74	455.251	[M-H]-	10253562	Sulfolithocholate	bile acids	8.29197	UP	0	0	2
Pos	untargeted	2.78	164.074	[M+H]+	10329619	Homomethionine	aa: alpha amino acids	4.93574	DOWN	0.00444191	0.00285395	2
Neg	untargeted	8.06	591.352	[M+FA-H]-	10940565	16-Glutaryloxy-1α,25-dihydroxyvitamin D3	vitamin D	705.886	UP	1.54267e-05	1.54665e-05	2
Neg	untargeted	4.43	365.136	[M-H]-	10981970	2'-α-Mannosyl-L-tryptophan	aa: tryptophan metabolites	7.68178	UP	1.06833e-10	3.49632e-10	2
Neg	untargeted	1.58	256.093	[M-H]-	11010621	Pyro-L-glutaminyl-L-glutamine	aa: peptides	10.6679	UP	5.96206e-07	7.60966e-07	2
Pos	untargeted	6.74	207.065	[M+H]+	11127419	Vinyl caffeate	polyamine: ~ coumaric acids and derivatives	5.89653	UP	9.351e-06	1.12249e-05	2
Pos	untargeted	7.38	181.122	[M+CH3OH+H]+	11469151	4-Phenyl-3-buten-2-ol		3.08245	DOWN	5.23803e-05	5.41462e-05	2
Neg	untargeted	4.26	283.987	[M-H]-	11522049	Xanthurenate 8-O-sulfate	sulfate: xanthurenate	9.10615	UP	6.86488e-09	1.33679e-08	2
Pos	untargeted	2.3	276.155	[M+CH3OH+H]+	11736661	Glutaminylproline	aa: peptides	2.37505	DOWN	1.24617e-05	1.45435e-05	2
Pos	untargeted	3.95	318.166	[M+CH3OH+H]+	11778669	Glycylprolylhydroxyproline	aa: peptides	1.61133	UP	0.000598712	0.000485666	2
Pos	untargeted	1.72	246.145	[M+NH4]+	11902892	Prolylhydroxyproline	aa: peptides	1.51978	DOWN	0.00643285	0.0039324	2
Pos	targeted & untargeted	6.65	288.216	[M+H]+	11953814	L-Octanoylcarnitine	lipids: acylcarnitine	15.2531	UP	1.57858e-08	3.38247e-08	1
Pos	targeted	8.26	400.343	[M+H]+	11953816	Palmitoyl-L-carnitine	lipids: acylcarnitine	8.96609	UP	2.70397e-06	3.63588e-06	1
Pos	untargeted	6.87	314.232	[M+H]+	11953821	O-[(4Z)-Decenoyl]carnitine	lipids: acylcarnitine	47.7122	UP	0.0003571	0.000304451	2
Neg	untargeted	0.7	699.166	[M+FA-H]-	11954072	2-(S-Glutathionyl)acetyl glutathione	aa: glutathione	33.586	UP	9.39293e-12	4.31029e-11	2
Neg	untargeted	1.64	301.104	[M-H]-	11954188	3''-Deamino-3''-oxonicotianamine		2.21525	UP	9.55233e-05	8.32697e-05	2
Pos	targeted	0.6	129.066	[M+H]+	11984188	Pyroglutamine	aa: glutamine	1.63745	DOWN	0.022611	0.011749	1
Neg	targeted & untargeted	7.12	498.287	[M-H]-	12443252	Tauroursodeoxycholate	bile acids - TUDCA	5.33235	UP	0.000548781	0.000414543	1
Pos	untargeted	5.81	207.065	[M+CH3OH+H]+	12582097	1-Oxo-1H-2-benzopyran-3-carboxaldehyde		9.56687	UP	0.00534339	0.00334952	2
Pos	untargeted	4.39	276.134	[M+CH3OH+H]+	12897225	N-(2-Methoxy-4-pyridyl)-N'-phenylurea	methoxy-PU	2.40238	UP	1.68152e-05	1.90985e-05	2
Neg	untargeted	6.38	379.166	[M+Cl]-	13783449	11-Dehydrocorticosterone	lipids: steroids	3.34821	UP	8.39757e-08	1.26377e-07	2
Pos	untargeted	4.98	245.186	[M+H]+	13817313	Isoleucyl-Leucine	aa: peptides	3.10655	DOWN	1.64317e-06	2.31399e-06	2
Pos	untargeted	4.92	245.186	[M+H]+	13879965	Isoleucyl-Isoleucine	aa: peptides	2.19896	DOWN	0.000503627	0.000415079	2
Neg	untargeted	1.81	245.059	[M-H2O-H]-	13894650	γ-Glutamyl-S-methylcysteine	aa: peptides	11.8109	UP	1.35669e-13	1.37389e-12	2
Neg	untargeted	1.2	200.056	[M-H]-	13943174	N-Acetyl-L-2-aminoadipate	aa: lysine adipate	2.145	UP	6.22932e-05	5.61759e-05	2
Pos	untargeted	5.17	222.076	[M+H]+	14033762	Methyl dioxindole-3-acetate	aa: tryptophan metabolite & derivative: indolyl carboxylic acids	2.53288	UP	0.00252178	0.00173911	2
Pos	untargeted	4.54	217.134	[M+H]+	14219281	Nβ-Methyltetrahydroharmol	alkaloids	2.47622	UP	6.355e-10	1.95924e-09	2
Neg	untargeted	3.95	253.12	[M-H]-	14274616	Pyrraline	aa: alpha amino acids	7.56038	UP	3.5245e-06	3.94336e-06	2
Neg	untargeted	1.16	228.099	[M-H]-	14354813	Asparaginyl-Proline	aa: peptides	2.84321	UP	0.000523513	0.000397153	2
Pos	untargeted	2.06	219.134	[M+H]+	14426033	Isoleucyl-Serine	aa: peptides	1.69159	DOWN	0.00448267	0.00287665	2
Neg	untargeted	5.53	366.149	[M-H]-	14475583	Tyrosyl-Tryptophan	aa: peptides	3.68224	UP	9.64061e-07	1.18735e-06	2
Neg	untargeted	2.12	288.12	[M-H]-	14586819	Isotabtoxin	monobactam biosynthesis	49.9285	UP	2.78444e-13	2.49814e-12	2
Neg	untargeted	7.76	329.233	[M-H]-	14968868	9,10,13-TriHOME	lipids: fatty acids, linoleic acid metabolism	4.06083	DOWN	0.00481129	0.0029528	2
Neg	untargeted	7.45	331.248	[M+FA-H]-	15110021	12-Hydroxyheptadecanoate		2.99723	UP	0.00918391	0.00524415	2
Pos (& Neg)	untargeted	6.04	438.237	[M+H]+	15270795	N1,N10-Dicoumaroylspermidine	polyamine: coumaric acids and derivatives	48.4222	UP	3.35487e-11	1.51069e-10	2
Neg	untargeted	9.14	271.228	[M-H]-	15569776	(R)-3-Hydroxy-hexadecanoate	lipids: fatty acids	10.8381	DOWN	2.37702e-07	3.27152e-07	2
Pos	untargeted	8.67	249.185	[M+H-H2O]+	15730832	Tetranor 12-HETE	lipids: fatty acids, oxylipins	1.52155	DOWN	0.000260601	0.000230035	2
Neg	untargeted	6.14	245.139	[M-H]-	16663321	3-Hydroxydodecanedioate	hydroxy fatty acids	15.6929	DOWN	0.00912688	0.00521553	2
Pos	untargeted	8.09	357.279	[M+H]+	17756764	(1S)-1-Hydroxy-23,24-didehydro-25,26,27-trinorcalciol		52.0453	DOWN	0.00113118	0.000854306	2
Pos (& Neg)	untargeted	0.75	232.129	[M+H]+	18218188	Asparaginyl-Valine	aa: peptides	3.48842	DOWN	0.00160293	0.00116284	2
Pos (& Neg)	untargeted	3.6	233.15	[M+H]+	18218220	Isoleucyl-Threonine	aa: peptides	5.70834	DOWN	7.37906e-06	9.049e-06	2
Neg	targeted	1.29	221.066	[M-H]-	18392195	Ethyl-β-D-glucuronide	glucuronide	20.38	DOWN	1.85586e-05	1.83506e-05	1
Pos	untargeted	5.01	481.179	[2M+H]+	18618152	D-Gycero-L-galacto-octulose	sugar: c-glycosyl compounds	4.92214	UP	0.000212161	0.000191529	2
Pos	untargeted	2.31	391.182	[M+H]+	18744842	Serylvalylglycylglutamate	aa: glutamine	22.1935	UP	1.22951e-06	1.7816e-06	2
Neg	untargeted	2.99	295.093	[M-H]-	19365650	Aspartyl-tyrosine	aa: peptides	34.2182	UP	0.00810023	0.00469691	2
Pos	untargeted	3.06	297.107	[M+H]+	19816752	Tyrosyl-Aspartate	aa: peptides	63.2244	UP	1.5099e-14	2.82993e-13	2
Neg	untargeted	4.12	230.996	[M-H]-	20822599	Vanillin 4-sulfate	sulfate	9.30398	UP	0.000509666	0.000387559	2
Pos	untargeted	0.7	237.134	[M+H-H2O]+	20849429	Homoanserine	aa: peptides	3.15936	UP	9.46329e-08	1.71087e-07	2
Neg	untargeted	1.28	185.057	[M-H]-	20977730	Pyroglutamylglycine	aa: alpha amino acids; neurotransmitter ~ glycine & glutamine	3.94502	UP	0.00304103	0.00196334	2
Neg	untargeted	6.74	505.267	[M-H]-	20979920	(3β,9R)-5-Megastigmene-3,9-diol 9-[apiosyl-(1->6)-glucoside]		7.47404	UP	4.05262e-11	1.4909e-10	2
Neg	untargeted	0.9	206.997	[M+FA-H]-	21398693	2-Mercaptoglutarate	glutarate	4.26176	DOWN	0.00986035	0.00558395	2
Neg	untargeted	2.17	263.071	[M-H]-	21488123	Aspartyl-Methionine	aa: peptides	55.6938	UP	7.5131e-12	3.57331e-11	2
Pos	untargeted	9.2	249.257	[M+H]+	21629432	6Z,9Z,12Z-Octadecatriene		111.027	DOWN	0.00865012	0.00509725	2
Neg	untargeted	4.21	189.077	[M-H]-	22328017	3-Hydroxysuberate	lipids: fatty acids	1.71652	DOWN	0.00535621	0.00324667	2
Neg	untargeted	2.13	199.061	[M-H]-	22394751	(Z)-3-(1-Formyl-1-propenyl)pentanedioate	lipids: medium-chain fatty acids	1.95908	UP	2.10279e-05	2.05895e-05	2
Neg	untargeted	4.06	359.098	[M-H]-	22833525	3-Methoxy-4-hydroxyphenylglycol glucuronide	glucuronide: MOPEG, neurotransmitter ~ HMPG is a major metabolite of norepinephrine that is found in urine and cerebrospinal fluid (CSF)	9.87402	UP	4.87403e-11	1.74625e-10	2
Neg	targeted	7.99	448.306	[M-H]-	22833539	Glycodeoxycholate	bile acids - GDCA	316.84	DOWN	0.00295511	0.00191432	1
Pos	untargeted	8.63	445.367	[M+CH3OH+H]+	22833566	25-Hydroxyvitamin D2	vitamin D	4.94648	UP	3.45873e-05	3.70108e-05	2
Neg	untargeted	1.02	249.007	[M-H]-	22833570	3,4-Dihydroxyphenylglycol O-sulfate	sulfate: DOPEG, 3,4-dihydroxyphenylglycol	2.76617	UP	1.94907e-06	2.2731e-06	2
Pos	untargeted	1.36	260.161	[M+H]+	22935676	Isoleucyl-Glutamine	aa: peptides	15.4398	DOWN	0.000113099	0.000108816	2
Pos	untargeted	8.16	441.336	[M+H]+	24779630	24α,24β-Dihomo-9,10-secocholesta-5,7,10(19),24α-tetraen-1α,3,25-triol	lipids: steroids	12.0052	DOWN	2.76962e-08	5.64233e-08	2
Pos	untargeted	3.5	294.182	[M+H-H2O]+	24978507	Val-Pro-Pro	aa: peptides	3.1235	UP	1.51473e-05	1.73285e-05	2
Pos	untargeted	9.21	429.372	[M+H]+	25203290	4α-Hydroxymethyl-4β-methyl-5α-cholesta-8,24-dien-3β-ol	lipids: steroids; a 3-beta-hydroxysterol that is an intermediate in cholesterol biosynthesis I & II	7.58489	UP	0.000730546	0.00058066	2
Neg	untargeted	1.65	201.088	[M-H]-	25203549	Proclavaminate	clava	1.58512	UP	0.00352384	0.00223854	2
Pos (& Neg)	untargeted	0.73	263.088	[M+H]+	25207301	L-β-Aspartyl-L-glutamate	aa: peptides	23.1157	UP	2.35367e-14	4.05761e-13	2
Neg	untargeted	3.32	215.056	[M-H]-	25244228	cis-Trihomoaconitate	dicarboxylic acid: aconitate	2.60891	DOWN	0.000227251	0.000184698	2
Neg	untargeted	8.7	313.239	[M-H]-	25320870	12,13-DHOME	lipids: fatty acids, oxylipins	4.14571	DOWN	5.89967e-07	7.5358e-07	2
Neg	targeted	6.42	321.043	[M-H]-	29979373	(+)-Equol 4'-sulfate	sulfate: equol	2.99376	UP	1.53275e-10	4.78365e-10	1
Neg	untargeted	3.74	261.007	[M-H]-	29981063	Homovanillate sulfate	sulfate: homovanillate	12.3502	UP	2.22045e-16	8.15569e-15	2
Pos (& Neg)	untargeted	8.82	438.297	[M+H]+	42607469	PE(P-16:0e/0:0)	lipids: phospholipids	3.69687	UP	0.000398548	0.000336187	2
Neg	untargeted	8.5	611.38	[M-H]-	42622727	Cholestane-3,7,12,25-tetrol-3-glucuronide	glucuronide	245.412	UP	3.15846e-08	5.22372e-08	2
Neg	untargeted	4.57	235.065	[M-H]-	44237181	2-(4'-Methylthio)butylmalate	Glucosinolate biosynthesis; 2-Oxocarboxylic acid metabolism	1.91525	DOWN	0.00735556	0.00431545	2
Pos	untargeted	8.09	647.509	[M+H]+	44260123	SM(d18:1/12:0)	lipids: sphingolipid	3.38985	UP	3.83766e-06	4.98944e-06	2
Pos	untargeted	7.48	394.224	[M+NH4]+	44263344	18-Oxocortisol	lipids: steroids	3.27939	UP	1.37439e-07	2.40142e-07	2
Pos	untargeted	6.23	209.081	[M+H]+	45093080	5-(3',4'-Dihydroxyphenyl)-γ-valerolactone	catechols	2.02457	UP	0.000146944	0.000137903	2
Neg	untargeted	3.66	224.056	[M-H]-	45266632	4-Amino-4-deoxychorismate		3.20025	DOWN	0.00967653	0.00549154	2
Neg	untargeted	4.79	429.104	[M+Cl]-	45479483	N-Acetylserotonin glucuronide	glucuronide: aa: tryptophan metabolite & NAS	4.33559	UP	4.65766e-08	7.45758e-08	2
Neg	untargeted	1.86	318.13	[M-H]-	45480617	γ-D-Glutamyl-meso-diaminopimelate	gamma-iE-DAP	31.621	UP	1.13469e-11	5.04509e-11	2
Neg	untargeted	4.73	236.056	[M-H]-	45782784	Methyl 2,3-dihydro-3,5-dihydroxy-2-oxo-3-indoleacetate	aa: tryptophan metabolite & derivative: indolyl carboxylic acids	8.12838	UP	0.00618273	0.00369605	2
Pos	untargeted	5.8	447.091	[M+H]+	45782816	Genistein 4'-O-glucuronide	glucuronide: polyphenol metabolite	61.1644	UP	1.99856e-09	5.33054e-09	2
Neg	untargeted	1.36	218.066	[M-H]-	46878420	O-Succinyl-L-homoserine	aa: cysteine & methionine metabolism	5.81444	UP	3.34621e-13	2.89545e-12	2
Pos	untargeted	8.33	413.377	[M+H]+	50990081	4,4-Dimethyl-5α-cholesta-8,24-dien-3-β-ol	triterpenoids	175.139	UP	1.61304e-08	3.44859e-08	2
Neg	untargeted	4.4	225.076	[M-H]-	52920332	4-Hydroxy-(3',4'-dihydroxyphenyl)-valerate	polyphenol metabolite	7.73098	DOWN	0.00919357	0.005249	2
Pos	untargeted	6.97	480.276	[M+Na]+	52922058	N-[(4Z,7Z,10Z,13Z,16Z,19Z)-Docosahexaenoyl]-L-glutamate		21.9412	UP	3.71521e-06	4.84563e-06	2
Pos	untargeted	7.31	361.284	[M+H-2H2O]+	52922080	N-Oleoyl asparagine	aa: asparagine ~ N-acyl amide	5.38013	UP	1.04398e-07	1.86882e-07	2
Neg	untargeted	8.41	873.544	[M-H]-	52927610	PI(15:1(9Z)/22:2(13Z,16Z))	lipids: phospholipids	333.212	DOWN	0.000532443	0.000403316	2
Neg	untargeted	8.54	629.333	[M+FA-H]-	52928632	PI(P-18:0/0:0)	lipids: phospholipids	193.45	UP	2.63938e-10	7.69842e-10	2
Neg	untargeted	8.62	637.396	[M+Cl]-	52929659	PA(P-16:0/14:1(9Z))	lipids: phospholipids	122.029	UP	3.33145e-09	7.05705e-09	2
Pos	untargeted	7.21	426.32	[M+CH3OH+H]+	53477457	Prostaglandin H2-ethanolamide (PGH2-EA)	lipids: oxylipins - prostaglandin	8.59695	DOWN	0.00276638	0.00188629	2
Pos	untargeted	8.14	413.265	[M+Na]+	53477692	7-Hydroxy-3-oxocholanoate	bile acids	6.72434	DOWN	0.000926926	0.000716726	2
Neg	untargeted	8.41	389.27	[M-H]-	53477693	Nutriacholate	bile acids	563.475	DOWN	5.12429e-06	5.57452e-06	2
Pos	untargeted	6.39	618.237	[M+Na]+	53477754	Taurocholate 3-sulfate	sulfate: taurocholate	2.65986	UP	0.00993711	0.00574625	2
Neg	untargeted	7.37	531.299	[M-H]-	53477904	5β-Cyprinol sulfate	sulfate: 5β-cyprinol	4.08454	DOWN	0.000154571	0.000129629	2
Neg	untargeted	3.53	340.115	[M-H]-	53478751	Phosphatidylcholine 40:6	lipids: phospholipids	318.383	UP	9.82984e-07	1.20894e-06	2
Pos (& Neg)	untargeted	7.35	543.279	[M+H]+	53480447	Cortolone-3-glucuronide	glucuronide: hormone	3.38195	UP	9.94408e-10	2.8982e-09	2
Pos	untargeted	0.62	221.077	[M+H]+	53480673	L-β-Aspartyl-L-serine	aa: peptides	25.01	UP	1.54543e-13	1.6982e-12	2
Pos	untargeted	0.67	235.092	[M+H]+	53480674	L-β-Aspartyl-L-threonine	aa: peptides	7.63787	UP	9.30367e-14	1.17065e-12	2
Pos	untargeted	5.46	446.228	[M+Na]+	53480920	LysoPE(0:0/14:1(9Z))	lipids: lysoPE	2.33606	UP	0.000210595	0.000190262	2
Neg	untargeted	6.71	329.103	[M-H]-	53481022	Aflatoxin B1 dialcohol	microbial: fungal metabolites, Aspergillus	958.788	DOWN	0.00508165	0.00309875	2
Neg	untargeted	7.8	405.264	[M-H2O-H]-	53481262	3α,6β,7β,12α-Tetrahydroxy-5β-cholanoate	bile acids	669.619	DOWN	5.2442e-05	4.79669e-05	2
Neg	untargeted	9.18	403.285	[M-H]-	53481453	11'-Carboxy-γ-chromanol	vitamin E: aka 11'-Carboxy-gamma-tocopherol, antioxidant	537.264	DOWN	0.00145912	0.00101225	2
Pos	untargeted	7.38	405.263	[M+CH3OH+H]+	53481537	9'-Carboxy-γ-tocotrienol	vitamin E	14.5746	DOWN	0.00115987	0.000873309	2
Neg	untargeted	5.65	406.233	[M-H]-	53481585	Neurotensin 11-13	aa: peptides: neuropeptide (13aa)	3.63492	DOWN	8.42902e-05	7.41757e-05	2
Pos (& Neg)	untargeted	3.21	224.091	[M+H-2H2O]+	53481630	Fumarycarnitine	lipids: acylcarnitine	3.24221	DOWN	0.000113744	0.000109384	2
Pos	untargeted	7.22	384.273	[M+H]+	53481683	3-Hydroxy-5, 8-tetradecadiencarnitine	lipids: acylcarnitine	9.57656	UP	2.95089e-07	4.82723e-07	2
Pos	targeted	7.98	370.296	[M+H]+	53481699	trans-2-Tetradecenoyl-L-carnitine	lipids: acylcarnitine	35.4325	UP	2.26399e-07	3.79045e-07	1
Neg	untargeted	2.14	220.028	[M-H]-	54097042	S-(3-Oxo-3-carboxy-n-propyl)cysteine	OCPC	5.09689	DOWN	0.00233063	0.00154939	2
Neg	untargeted	3.63	204.981	[M-H]-	54110629	Pyrogallol-1-O-sulfate	sulfate: pyrogallol	4.46733	UP	0.00095916	0.000691622	2
Pos	untargeted	3.92	248.059	[M+H]+	54166459	3-Methoxytyramine sulfate	sulfate: 3-methoxytyramine	2.2366	DOWN	0.00264444	0.00181313	2
Pos	untargeted	6.64	407.278	[M+H-2H2O]+	54676866	Ascorbylstearate	lipids: fatty acids, antioxidant vitamin C & stearate	57.1491	DOWN	0.00981095	0.00568365	2
Neg	untargeted	3.57	333.13	[M-H]-	56927739	Pseudaminate	sugar: sialic acid-like sugar used by some pathogenic bacteria, such as H.pylori, for modification of certain proteins, including the fllagelar protein flagellin	2.44621	UP	2.15292e-05	2.10386e-05	2
Neg	untargeted	4.53	328.152	[M-H]-	56928070	Valclavam	clavam_Abx	7.52339	UP	2.44249e-15	5.6419e-14	2
Pos	untargeted	4.91	254.102	[M+H]+	57329379	N-Lactoyl-Tyrosine	aa: peptides (pseudo-) of tyrosine and lactate	3.05904	UP	0.00037089	0.000315085	2
Pos	untargeted	3.9	255.134	[M+H]+	57357510	Aldosine	aa: alpha amino acids	5.8305	UP	2.33379e-06	3.18358e-06	2
Pos	untargeted	4.97	282.097	[M+H]+	61152160	4-Hydroxyphenylacetylglutamine	aa: glutamine derivatives attached w/ phenyls	2.31523	UP	3.10818e-10	1.04134e-09	2
Pos	untargeted	2.68	260.161	[M+H]+	68578696	Lysyl-Hydroxyproline	aa: peptides	37.3907	DOWN	0.00107781	0.00081865	2
Neg	untargeted	1.61	213.088	[M-H2O-H]-	69041809	Threoninyl-Hydroxyproline	aa: peptides	13.8722	UP	2.22045e-14	3.24312e-13	2
Pos	untargeted	1.73	259.128	[M+H]+	69247902	γ-L-Glutamyl-L-pipecolate	aa: peptides	2.83177	UP	0.000477813	0.000395916	2
Neg	untargeted	3.97	366.13	[M-H]-	70678657	N-Hydroxydebrisoquine O-glucuronide	glucuronide	12.1188	UP	8.39329e-14	9.57537e-13	2
Pos	untargeted	6.84	400.269	[M+H]+	71464551	(5Z)-13-Carboxytridec-5-enoylcarnitine	lipids: acylcarnitine	119.082	UP	7.75156e-09	1.80191e-08	2
Pos	untargeted	5.05	340.15	[M+H]+	71464583	Lysine tyrosylquinone	lysyl oxidase cofactor	28.9008	UP	8.99281e-14	1.14169e-12	2
Pos (& Neg)	untargeted	4.01	360.213	[M+H]+	71464664	Glu-Ile-Val	aa: peptides	6.89917	DOWN	0.00229879	0.00160286	2
Neg	untargeted	4.95	273.007	[M-H]-	71749556	Isoferulate 3-sulfate	sulfate: isoferulate, hydroxycinnamic acids	2176.46	UP	6.98983e-11	2.39912e-10	2
Neg	untargeted	0.79	281.087	[M-H]-	74539967	5-O-α-L-Arabinofuranosyl-L-arabinose	sugar: oligosaccharides	4.24098	UP	1.02141e-14	1.71647e-13	2
Neg	untargeted	1.11	260.078	[M-H]-	77879498	Dihydromaleimide β-D-glucoside	sugar: o-glycosyl compounds	2.16096	UP	0.000362488	0.000284086	2
Neg	untargeted	1.75	156.066	[M-H2O-H]-	79198664	Hydroxyvalerylglycine	aa: glycine	1.69863	UP	3.35356e-05	3.17176e-05	2
Pos	untargeted	3.2	182.118	[M+H]+	85575714	2-(5-Methyl-2-furanyl)-3-piperidinol		1.94628	DOWN	2.41203e-05	2.66063e-05	2
Pos	untargeted	0.65	262.104	[M+H]+	87275314	Glutaminylaspartate	aa: peptides	13.4126	UP	8.62266e-12	4.77013e-11	2
Pos	untargeted	7.22	429.281	[M+H]+	91666454	Prostaglandin F2α 2-glyceryl ester	lipids: oxylipins - prostaglandin	6.63648	DOWN	0.00808671	0.00480768	2
Neg	untargeted	4.78	246.098	[M-H]-	91825606	Malonylcarnitine	lipids: acylcarnitine	7.09987	UP	4.96936e-13	3.9999e-12	2
Pos (& Neg)	untargeted	3.03	328.139	[M+H]+	101039148	N-(1-Deoxy-1-fructosyl)phenylalanine	aa: phenylalanine derivative	8.23852	UP	1.40233e-09	3.88088e-09	2
Neg	targeted	6.44	514.284	[M-H]-	101657566	Tauro α-muricholate + Tauro β-muricholate	bile acids - TαMCA + TβMCA	5.6363	UP	4.77818e-05	4.40014e-05	1
Neg	untargeted	5.74	366.203	[M+Cl]-	121454166	3-Hydroxydecanoylcarnitine	lipids: acylcarnitine	15.1739	DOWN	0.000967399	0.000697005	2
Neg	untargeted	5.26	289.039	[M-H]-	124202068	4-Hydroxy-5-(4'-hydroxyphenyl)-valerate-4'-O-sulfate	sulfate: phenol acids, tyrosol derivative (benefit)	8.0054	UP	2.6681e-08	4.47381e-08	2
Neg	untargeted	4.79	303.017	[M-H]-	124202075	5-(3',4',5'-Trihydroxyphenyl)-γ-valerolactone-4'-O-sulfate	sulfate	71.4295	UP	7.32809e-09	1.41735e-08	2
Neg	untargeted	4.73	333.028	[M-H]-	124202100	5-(3',4',5'-Trihydroxyphenyl)-γ-valerolactone-O-methyl-O-sulfate	methoxyphenol and derivatives	511.997	UP	5.20517e-12	2.6157e-11	2
Neg	untargeted	4.91	239.997	[M-H]-	124202109	Indole-3-carboxylate-O-sulfate	sulfate: indole-3-carboxylate	2.99964	UP	0.0026211	0.00172138	2
Pos (& Neg)	untargeted	4.36	352.101	[M+H]+	124202110	Indole-3-acetate O-glucuronide	glucuronide: aa: tryptophan metabolite	6.97728	UP	7.98266e-07	1.19855e-06	2
Neg	untargeted	5.66	264.088	[M-H]-	124202120	2-(2-Phenylacetoxy)propionylglycine		7.45017	UP	1.18203e-11	5.22769e-11	2
Neg	untargeted	6.04	505.098	[M+FA-H]-	124202362	Glycitein 4'-O-glucuronide	glucuronide	385.845	UP	0.000338048	0.000266594	2
Pos	untargeted	6.51	177.054	[M+H]+	131751124	10-Hydroxy-2,8-decadiene-4,6-diynoate		27.0074	UP	6.88694e-12	3.90367e-11	2
Neg	untargeted	3.2	384.094	[M-H]-	131751604	(S)-2,3-Dihydro-3,5-dihydroxy-2-oxo-3-indoleacetate 5-glucoside		18.8418	UP	2.18315e-07	3.02803e-07	2
Pos	untargeted	8.41	237.184	[M+H]+	131752029	Humulene-8-hydroperoxide	sesquiterpenoids	6.01544	DOWN	0.000495771	0.000409269	2
Pos	untargeted	1.61	300.119	[M+H-H2O]+	131752243	N-(1-Deoxy-1-fructosyl)histidine	aa: histidine metabolite	7.05098	UP	2.11298e-12	1.49115e-11	2
Pos	untargeted	1.24	344.134	[M+H]+	131752248	N-(1-Deoxy-1-fructosyl)tyrosine	aa: tyrosine derivative	10.0304	UP	1.68914e-09	4.58421e-09	2
Neg	untargeted	5.34	367.105	[M-H]-	131752769	3-O-Caffeoyl-4-O-methylquinate	quinic acid	2.09763	UP	0.00345047	0.00219714	2
Pos	untargeted	6.96	326.232	[M+H]+	131753085	N-[[3-Hydroxy-2-(2-pentenyl)cyclopentyl]acetyl]isoleucine	aa: leucine derivatives	187.288	UP	3.04969e-11	1.38561e-10	2
Neg	untargeted	7.37	403.248	[M+FA-H]-	131769828	24,25,26,27-Tetranor-23-oxo-hydroxyvitamin D3	vitamin D	5.58197	DOWN	0.000193731	0.000159573	2
Neg	untargeted	4.99	324.156	[M+Cl]-	131801513	3-Hydroxyhexanoylcarnitine	lipids: acylcarnitine	118.666	UP	2.60236e-13	2.36306e-12	2
Pos	untargeted	5.38	231.17	[M+NH4]+	131802990	6-Nonenoylglycine	aa: glycine derivatives	3.32972	DOWN	0.000134845	0.000127671	2
Neg	untargeted	4.86	289.003	[M-H]-	131834358	3-[3-Methoxy-4-(sulfooxy)phenyl]oxirane-2-carboxylate		2.7615	UP	2.15035e-08	3.69864e-08	2
Neg	untargeted	3.41	233.013	[M-H]-	131834405	(4-Ethyl-2,6-dihydroxyphenyl)oxidanesulfonate		10.0491	UP	0.000364313	0.000285384	2
Pos	untargeted	2.23	290.086	[M+Na]+	135398592	Deoxyguanosine (dG)	nucleotide	3.35255	UP	2.59792e-13	2.57204e-12	2
Pos	untargeted	2.3	253.093	[M+H]+	135398593	Deoxyinosine (dI)	nucleotide	2.2531	UP	1.08781e-07	1.94097e-07	2
Neg	targeted	0.93	150.042	[M-H]-	135398634	Guanine	nucleotide	32.465	DOWN	0.00668989	0.00396675	1
Pos (& Neg)	targeted & untargeted	1.83	284.099	[M+H]+	135398635	Guanosine	nucleotide	5.27884	UP	2.97988e-07	4.87099e-07	1
Neg	untargeted	2.24	298.079	[M-H]-	135407175	8-Hydroxyguanosine	nucleotide: DNA damage; 8-OHG	18.4796	UP	7.37652e-11	2.51899e-10	2
Neg	untargeted	3.86	236.079	[M-H]-	135449517	Biopterin	Cofactor: pterin derivative; important cofactor for microbes	3.00648	UP	2.89182e-06	3.27536e-06	2
Neg	untargeted	4.15	338.111	[M-H]-	135564621	N(2)-Carboxyethyl-2'-deoxyguanosine	CEdG - DNA glycation marker	3.16577	UP	9.64091e-09	1.80384e-08	2
Pos	untargeted	4.37	326.038	[M+H]+	135565297	Urothion	Cofactor: normal molybdenum cofactor metabolite	2.19313	DOWN	0.00204609	0.00144705	2
Neg	untargeted	5.31	332.039	[M-H]-	136032516	7,8-Dihydroneopterin 2'-phosphate	vitamin B ~ folate biosynthesis	9.45286	UP	0.00222244	0.00148424	2
Pos	untargeted	4.45	195.113	[M+H]+	136927122	Laccarin	pyrrolopyridines	3.0682	UP	1.16904e-06	1.70119e-06	2
