# Supplementary material for: High-coverage metabolomics uncovers microbiota-driven biochemical landscape of interorgan transport and gut-brain communication in mice
Source: Nat Commun. 2021 Oct 19;12:6000. doi: 10.1038/s41467-021-26209-8 (PMC8526691; doi:10.1038/s41467-021-26209-8)
Supplement: Supplementary file 5 — Supplementary Data 3 [file 41467_2021_26209_MOESM5_ESM.xlsx]

## Sheet: Supplementary Data 3
Supplementary Data 3. Unique list of 231 serum metabolites altered comparing GF and CONV-R mice.
ESI mode	Platform	RT (min)	PRECURSORMZ	PRECURSORTYPE	PubChem_CID	Compound name (serum)	Comment-yl	fold change	updown (GF/CONV-R)	pvalue	qvalue	MSI level
Neg	targeted & untargeted	4.86	212.002	[M-H]-	10258	Indoxyl sulfate	aa: tryptophan metabolites	4351.59	DOWN	3.2495e-07	8.60052e-06	2
Pos	untargeted	9.07	458.345	[M+NH4]+	108335	Acetolein	lipids: triacylglycerols	267.948	DOWN	0.00766567	0.0129739	2
Pos	targeted	0.65	76.0762	[M+H]+	1145	Trimethylamine N-oxide (TMAO)	neurotransmitter ~ choline metabolite	267.289	DOWN	0.0104701	0.0160589	1
Neg	untargeted	4.25	172.991	[M-H]-	74426	Phenyl sulfate	sulfate: phenol	173.327	DOWN	0.00216083	0.00684456	2
Neg	targeted	8.42	391.285	[M-H]-	10133	Chenodeoxycholate	bile acids	92.0733	DOWN	0.0261065	0.0437199	1
Pos	untargeted	1.29	311.122	[M+H]+	94340	γ-Glutamyltyrosine	aa: peptides	34.5587	UP	6.69557e-07	1.10832e-05	2
Pos	untargeted	8.37	712.493	[M+H]+	52924229	PE(16:1(9Z)/18:3(9Z,12Z,15Z))	lipids: phospholipids	33.0431	DOWN	0.00989824	0.0154776	2
Pos	untargeted	1.26	233.113	[M+H]+	127370	N2-Succinyl-L-ornithine	aa: arginine & proline metabolism	28.679	UP	1.37982e-06	1.81702e-05	2
Pos	untargeted	4.4	281.113	[M+H]+	93078	Aspartylphenylalanine	aa: peptides	20.7357	UP	2.5501e-08	1.01865e-06	2
Pos	untargeted	0.6	179.09	[M+H]+	5179954	2-O-Methyl-L-fucose	sugar	19.9408	UP	0.000715116	0.00214182	2
Pos	untargeted	8.66	748.523	[M+H-2H2O]+	52929784	PE(18:0/20:4(5Z,8Z,11Z,13E)(15OH[S]))	lipids: phospholipids	17.5322	DOWN	0.00893115	0.0144413	2
Pos	untargeted	1.84	265.084	[M+H]+	152314	N-Acetylcystathionine	aa: methionine metabolism (abnormal) Nature paper 1968	14.5334	UP	1.30644e-07	3.32517e-06	2
Pos (& Neg)	targeted	5.38	194.082	[M+H]+	68144	N-(2-Phenylacetyl)glycine	PAG; from conjugation of phenylacetate and glutamine	10.4769	DOWN	7.3979e-06	6.32344e-05	1
Neg	targeted	5.17	153.019	[M-H]-	19	2,3-Dihydroxybenzoate	hydroxy fatty acids	10.0234	DOWN	0.0458117	0.0679186	1
Neg	untargeted	4.15	230.997	[M-H]-	20822599	Vanillin 4-sulfate	sulfate	9.65168	DOWN	0.00013512	0.000760471	2
Pos	targeted	6.9	190.087	[M+H]+	3744	Indole-3-propionate	aa: tryptophan metabolites	7.33322	DOWN	7.03593e-05	0.000360298	1
Pos (& Neg)	targeted	5.03	180.066	[M+H]+	464	Hippurate	hippurate metabolism, phase II: glycine	7.24644	DOWN	0.0274417	0.0306081	1
Neg	targeted	1.46	103.04	[M-H]-	92135	3-Hydroxybutyrate	hydroxy fatty acids: ketone bodies BHB	7.21278	UP	2.64823e-06	3.7059e-05	1
Pos	untargeted	3.75	248.113	[M+H-2H2O]+	9903897	Histidinyl-Glutamine	aa: peptides	7.09011	UP	0.0026093	0.0058145	2
Pos	untargeted	3.55	249.085	[M+Na]+	1021	Porphobilinogen	PBG for porphyrins biosynthesis	7.01616	UP	5.38195e-07	9.54039e-06	2
Neg	targeted	5.12	179.034	[M-H]-	689043	Caffeate	caffeic acid	6.91358	DOWN	0.0298752	0.0486779	1
Pos	untargeted	0.81	176.103	[M+H]+	9750	Citrulline	urea cycle_aa: alpha amino acid, can be biosynthesized from carbamoyl phosphate and ornithine	6.85413	DOWN	0.000143276	0.000609064	2
Pos	targeted	0.77	141.066	[M+H]+	75810	1-Methyl-4-imidazoleacetate	neurotransmitter ~ main metabolite of histamine (70~80%) excreted thru urine, thus a marker for checking histamine metabolism is ok	6.83574	DOWN	0.0138313	0.0191391	1
Pos	targeted	8.68	284.223	[M+H]+	10221437	N-Dodecanoyl-L-homoserine lactone	HSL	6.80256	UP	0.0152759	0.0203789	1
Neg	untargeted	6.82	461.215	[M-H]-	5460852	6-Dehydrotestosterone glucuronide	glucuronide	6.43835	UP	2.65826e-06	3.71575e-05	2
Neg	untargeted	4.4	177.022	[M-H]-	8096	3,3'-Thiobispropanoate	dicarboxylic acids and derivatives	6.04129	DOWN	0.00130451	0.00460167	2
Pos	untargeted	1.18	304.15	[M+H]+	12313328	Nicotianamine	can be synthesized from 3 SAM	5.7359	UP	6.05034e-06	5.44448e-05	2
Pos	untargeted	3.06	297.108	[M+H]+	19816752	Tyrosyl-Aspartate	aa: peptides	5.53967	UP	2.72525e-08	1.06507e-06	2
Pos	untargeted	4.9	274.11	[M+H]+	5461103	L-Thyronine	steroids: throid hormone	5.34448	UP	1.71897e-08	7.71046e-07	2
Neg	targeted	0.73	191.056	[M-H]-	6508	D-(-)-Quinate	quinic acid	5.21632	UP	3.39878e-06	4.43291e-05	1
Neg	untargeted	0.95	116.035	[M-H]-	440033	L-2-Amino-3-oxobutanoate	aa: alpha amino acids, can be biosynthesized from acetyl-CoA and glycine through the action of the enzyme 2-amino-3-ketobutyrate coenzyme A ligase, mitochondrial. In humans, L-2-amino-3-oxobutanoic acid is involved in glycine and serine metabolism. It spontaneously decomposes to aminoacetone.	5.14393	UP	7.03844e-06	7.54343e-05	2
Pos	untargeted	1.39	105.055	[M+H]+	440873	(S)-3-Hydroxyisobutyrate	SCFAs and derivatives: 3-HIBA	5.11248	UP	3.98427e-06	3.96408e-05	2
Neg	untargeted	2.6	142.051	[M-H]-	53477718	Vinylacetylglycine	aa: acyl glycines	4.74412	UP	1.16191e-08	9.1227e-07	2
Neg	untargeted	1.09	156.03	[M-H]-	5280499	2-Aminomuconate	aa: tryptophan metabolism; alpha amino acids	4.56129	UP	0.00791697	0.0180621	2
Pos	untargeted	6.83	349.237	[M+H]+	192735	17α,21-Dihydroxypregnenolone	lipids: steroids	4.55038	UP	1.50661e-07	3.71209e-06	2
Neg	untargeted	5.3	170.082	[M-H]-	10130163	N-Butyryl-L-homoserine lactone	HSL: C4-HSL	4.32056	UP	4.47019e-06	5.32161e-05	2
Pos	targeted	7.51	190.087	[M+H]+	74706	Methyl indole-3-acetate	aa: tryptophan metabolites	4.2893	DOWN	0.00232595	0.00533531	1
Pos	targeted	1.07	143.118	[M+H]+	82111	N-(3-Aminopropyl)-2-pyrrolidinone	PYR	4.21547	UP	4.43849e-05	0.000252438	1
Neg	untargeted	8.24	239.165	[M-H]-	43045	L-Menthyl acetoacetate	terpenoids: menthane monoterpenoids	4.19874	UP	0.000611152	0.00248837	2
Pos	untargeted	1.19	87.0439	[M+H-2H2O]+	222285	Erythritol	sugar alcohols	4.09218	UP	3.66748e-06	3.73324e-05	2
Neg	untargeted	8.5	760.511	[M-H]-	5283499	PS(16:0/18:1)	lipids: phospholipids	4.06988	UP	0.000543665	0.00225048	2
Pos (& Neg)	targeted & untargeted	5.79	174.113	[M+H]+	99463	Hexanoylglycine	aa: glycine	3.98177	UP	7.50689e-05	0.000378492	1
Pos	targeted	0.73	143.082	[M+H]+	126041	Ectoine	aa: alpha amino acids, bacterial metabolite	3.97209	DOWN	0.0183654	0.0230108	1
Neg	untargeted	7.84	228.16	[M-H]-	1712391	N-Decanoylglycine	aa: glycine	3.85617	UP	0.00148908	0.00509887	2
Neg (& Pos)	targeted & untargeted	6.85	361.202	[M-H]-	5754	Cortisol	lipids: steroids	3.80943	UP	0.0048119	0.0123979	1
Neg	targeted	4.45	156.066	[M-H]-	169485	3-Methylcrotonyl glycine	aa: glycine, normal minor metabolite of fatty acids; can be used to diagnose disorders associated with mitochondrial fatty acid beta-oxidation. Acyl glycines are produced through the action of glycine N-acyltransferase (EC 2.3.1.13) which is an enzyme that catalyzes the chemical reaction: acyl-CoA + glycine < -- > CoA + N-acylglycine. 3-Methylcrotonylglycine is a normal amino acid metabolite foun…	3.74657	UP	1.80208e-06	2.79281e-05	1
Pos	untargeted	6.56	131.107	[M+H]+	8094	Heptanoate	SCFAs	3.65582	UP	1.34891e-08	6.57532e-07	2
Neg	untargeted	7.82	289.142	[M-H]-	46173940	3-Polyprenyl-4,5-dihydroxybenzoate	hydroxybenzoic acid derivatives	3.65247	UP	0.00389475	0.0106046	2
Neg	targeted	5.05	263.103	[M-H]-	92258	Phenylacetyl L-glutamine	from conjugation of phenylacetate and glutamine	3.61316	DOWN	0.000676182	0.00271065	1
Pos (& Neg)	untargeted	6.84	202.143	[M+H]+	84290	Capryloylglycine	lipids: acylcarnitines	3.57364	UP	7.44902e-07	1.18793e-05	2
Neg	untargeted	8.41	241.18	[M-H]-	454064	3-Oxotetradecanoate	lipids: fatty acids	3.4016	UP	0.00117266	0.00422829	2
Pos (& Neg)	targeted	0.95	133.061	[M+H]+	111	3-Ureidopropionate	ureas: uracil metabolism, pantothenate & CoA biosynthesis	3.26088	UP	4.64682e-06	4.4599e-05	1
Neg (& Pos)	targeted & untargeted	8.34	285.207	[M-H]-	10459	Hexadecanedioate	lipids: fatty acids, long-chain fatty acid	3.25775	UP	0.00839145	0.0188492	1
Neg (& Pos)	targeted & untargeted	2.31	131.035	[M-H]-	743	Glutarate	aa: lysine metabolism	3.20587	UP	0.000121646	0.000701304	1
Pos	targeted	0.49	146.166	[M+H]+	1102	Spermidine	polyamine: spermidine	3.16334	DOWN	0.00482991	0.00925898	1
Neg	targeted	2.1	162.022	[M-H]-	12035	N-Acetyl-L-cysteine	aa: acetyl amino acids	3.14653	DOWN	0.00680765	0.0161334	1
Pos (& Neg)	targeted	8.01	259.191	[M+H]+	13185	Tetradecanedioate	lipids: fatty acids	3.0776	UP	0.00642255	0.0114506	1
Pos	targeted	7.44	347.222	[M+H]+	5753	Corticosterone	lipids: steroids	3.02257	UP	4.74836e-07	8.71608e-06	1
Neg	untargeted	8.71	814.557	[M-H]-	52925310	PS(16:0/22:2(13Z,16Z))	lipids: phospholipids	2.93751	UP	0.000164963	0.000882002	2
Neg	untargeted	8.71	301.217	[M-H]-	446284	Eicosapentaenoate	lipids: fatty acids, PUFA, EPA, mitigate CVD risks	2.91221	UP	3.43069e-05	0.000266756	2
Pos	targeted	7.95	242.176	[M+H]+	56662027	N-Nonanoyl-L-homoserine lactone	HSL: C9-HSL	2.91053	UP	0.00339434	0.00709787	1
Pos	untargeted	7.59	317.195	[M+H]+	13325862	(S)-α-Terpinyl glucoside	o-glycosyl compounds	2.8289	UP	5.81937e-09	3.71805e-07	2
Neg	untargeted	3.41	229.119	[M-H]-	61158071	Hydroxyprolyl-Valine	aa: peptides	2.81623	UP	2.52257e-09	4.10091e-07	2
Pos	untargeted	8.19	424.34	[M+H]+	53477834	Linoelaidyl carnitine	lipids: acylcarnitines	2.81438	UP	1.62693e-05	0.000114968	2
Pos	untargeted	7.73	368.279	[M+H]+	53481681	3, 5-Tetradecadiencarnitine	lipids: acylcarnitines	2.79191	UP	2.06473e-07	4.74585e-06	2
Pos (& Neg)	targeted	0.57	147.113	[M+H]+	5962	L-Lysine	aa: lysine	2.78844	DOWN	0.0266399	0.0299454	1
Pos	untargeted	1.5	174.124	[M+H]+	25244460	(2S)-6-Amino-2-formamidohexanamide	Apo-[3-methylcrotonoyl-CoA:carbon-dioxide ligase (ADP-forming)]	2.75633	UP	7.85019e-05	0.000391578	2
Pos	targeted	1.24	385.129	[M+H]+	439155	S-(5'-Adenosyl)-L-homocysteine (SAH)	aa: glutathione: SAH	2.75514	UP	0.000630925	0.00194071	1
Pos (& Neg)	untargeted	4.57	173.081	[M+H]+	11805205	cis-4-Octenedioate	lipids: fatty acids, long-chain fatty acid	2.73673	UP	5.76579e-07	1.00134e-05	2
Neg	untargeted	8.59	267.196	[M-H]-	16061079	(1R,2R)-3-Oxo-2-pentyl-cyclopentanehexanoate	lipids: fatty acids	2.69828	UP	0.00654636	0.0156578	2
Neg	targeted	1.79	103.04	[M-H]-	11266	2-Hydroxybutyrate	hydroxy fatty acids: early marker for both insulin resistance and impaired glucose regulation; produced by amino acid catabolism (threonine and methionine) and glutathione anabolism (cysteine formation pathway) and is metabolized into propionyl-CoA and carbon dioxide	2.68548	UP	3.07298e-05	0.000244755	1
Neg	untargeted	1.14	160.061	[M-H]-	469	Aminoadipate	aa: lysine metabolism; It antagonizes neuroexcitatory activity modulated by the glutamate receptor N-methyl-D-aspartate (NMDA); Aminoadipic acid has also been shown to inhibit the production of kynurenic acid, a broad spectrum excitatory amino acid receptor antagonist, in brain tissue slices	2.67645	UP	2.10663e-07	6.27248e-06	2
Neg	untargeted	7.72	350.211	[M-H]-	52931110	Sphingosine 1-phosphate (d16:1-P)	steroids: sphingolipids	2.63352	DOWN	0.00903342	0.0198762	2
Pos	untargeted	8.42	319.226	[M+H]+	5280383	Leukotriene A4	lipids: fatty acids, oxylipins, leukotriene	2.62244	UP	0.000115807	0.000520918	2
Neg	targeted & untargeted	8.71	319.227	[M-H]-	5312983	12-HETE	lipids: fatty acids, oxylipins	2.60233	UP	3.36081e-05	0.000262541	1
Pos	untargeted	1.78	164.074	[M+NH4]+	526189	Dihydro-2-methoxy-2-methyl-3(2H)-thiophenone	monothioketals	2.59494	UP	1.83239e-06	2.21515e-05	2
Pos	untargeted	8.53	428.372	[M+H]+	52922056	Stearoylcarnitine	lipids: acylcarnitines	2.56791	UP	6.3763e-06	5.66549e-05	2
Neg	targeted	5.76	165.055	[M-H]-	3848	DL-3-Phenyllactate	PLA	2.55044	DOWN	0.00646673	0.0155111	1
Neg	untargeted	7.98	213.149	[M-H]-	439717	3-Oxododecanoate	lipids: fatty acids	2.53709	UP	0.00135457	0.00473924	2
Pos	targeted	8.26	400.343	[M+H]+	11953816	Palmitoyl-L-carnitine	lipids: acylcarnitines	2.51859	UP	1.39634e-05	0.000102318	1
Pos	untargeted	5.7	474.289	[M+NH4]+	10253562	Sulfolithocholate	bile acids	2.50263	UP	0.00604644	0.0109601	2
Pos	untargeted	4.59	123.08	[M+H]+	31242	4-Ethylphenol	benzenoids: toxic compound	2.48143	UP	6.17676e-08	1.85636e-06	2
Neg	untargeted	5.64	242.14	[M-H]-	91825636	Tiglylcarnitine	lipids: acylcarnitines	2.44233	UP	0.00153217	0.00521393	2
Pos	untargeted	5.65	201.112	[2M+H]+	10931	Senecioate	aa: methyl-branched fatty acids	2.42352	UP	0.00917768	0.0147121	2
Pos	untargeted	1.01	135.028	[M+H]+	222656	L-Malate	TCA cycle	2.37085	DOWN	0.00159212	0.00398228	2
Neg	untargeted	8.12	253.217	[M-H]-	445638	Palmitoleate	lipids: fatty acids C16 MUFAs	2.33015	UP	0.000213795	0.00106648	2
Pos	untargeted	4.89	175.078	[M+H]+	61989	4,4'-Thiobis-2-butanone	ketones	2.3213	UP	1.2362e-06	1.68031e-05	2
Neg	untargeted	4.82	230.103	[M-H]-	6453952	Suberylglycine	aa: glycine	2.3044	UP	5.17909e-06	5.94054e-05	2
Pos (& Neg)	targeted	5.72	162.056	[M+H]+	54680871	2,4-Quinolinediol	quinolone derivative; metabolite of 8-hydroxyquinoline-N-oxide in rabbits	2.30428	DOWN	0.0134928	0.0188403	1
Neg	untargeted	8.24	361.238	[M-H]-	16061148	19,20-DiHDPA	lipids: fatty acids, oxylipins	2.25844	UP	0.00107567	0.00395208	2
Pos	untargeted	8.12	398.325	[M+H]+	53477817	trans-Hexadec-2-enoyl carnitine	lipids: acylcarnitines	2.20625	UP	5.57103e-05	0.000300781	2
Neg	untargeted	3.85	276.145	[M-H]-	50906608	β-Anthropyranose	sugar	2.17693	DOWN	4.89272e-05	0.000351627	2
Pos (& Neg)	untargeted	8.81	305.246	[M+H]+	444899	Arachidonate	lipids: fatty acids, long-chain fatty acid	2.16748	UP	0.0097759	0.0153503	2
Pos	untargeted	8.4	452.371	[M+H]+	71464509	(11Z,14Z)-Eicosadienoylcarnitine	lipids: acylcarnitines	2.16152	UP	0.000225937	0.000869825	2
Pos	untargeted	6.43	161.06	[M+H]+	7092	6-Methylcoumarin	coumarin	2.14103	UP	0.000112947	0.000511466	2
Neg	targeted	5.24	243.08	[M-H]-	171548	Biotin	cofactor: biotin	2.13081	UP	0.00874846	0.0194255	1
Pos	untargeted	7.26	343.211	[M+H]+	5283138	2,3-Dinor-TXB2	lipids: fatty acyl eicosanoids, metabolite of thromboxane; The eicosanoids consist of the prostaglandins (PGs), thromboxanes (TXs), leukotrienes (LTs), and lipoxins (LXs).	2.12566	UP	0.00184496	0.00445628	2
Pos (& Neg)	targeted	6.7	188.071	[M+H]+	5375048	Indole-3-acrylate	aa: tryptophan metabolites	2.11743	DOWN	2.27359e-05	0.000149304	1
Pos	targeted	7.98	370.296	[M+H]+	53481699	trans-2-Tetradecenoylcarnitine	lipids: acylcarnitines	2.10651	UP	6.62255e-06	5.82879e-05	1
Neg	targeted & untargeted	6.64	201.113	[M-H]-	5192	Sebacate	dicarboxylic acid	2.0468	UP	0.00156135	0.00529102	1
Neg	untargeted	8.71	317.212	[M-H]-	5283162	12-KETE	lipids: fatty acids, oxylipins	2.04322	UP	0.00140901	0.00488631	2
Neg	untargeted	5.98	141.092	[M-H]-	104896	4-Ene-valproate	fatty acids: methyl-branched	2.03181	UP	0.00245514	0.00754436	2
Neg	untargeted	3.46	143.035	[M-H]-	6368126	(E)-2-Methylglutaconate	acidogen	2.02295	UP	0.00215758	0.0068366	2
Neg (& Pos)	targeted & untargeted	7.46	229.144	[M-H]-	12736	Dodecanedioate	dicarboxylic acid that indicates hepatic carnitine palmitoyltransferase I (CPT IA) deficiency. CPT IA deficiency is characterized by hypoketotic dicarboxylic aciduria with high urinary levels of dodecanedioic acid. This C12 dicarboxylic aciduria su+M478ggests that carnitine palmitoyltransferase I may play a role in the uptake of long-chain dicarboxylic acids by mitochondria after their initial sh…	2.01358	UP	0.000408611	0.00179747	1
Pos	targeted	5.87	195.066	[M+H]+	445858	Ferulate	hydroxycinnamic acids	2.01042	DOWN	0.0100342	0.0156178	1
Pos	untargeted	6.18	509.234	[2M+Na]+	11736661	Glutaminylproline	aa: peptides	1.99934	UP	0.00246159	0.00556743	2
Neg	targeted	1.3	166.014	[M-H]-	1066	Quinolinate	aa: tryptophan metabolites with a possible role in neurodegenerative disorders	1.97582	UP	0.0466764	0.0688995	1
Pos	untargeted	7.76	344.279	[M+H]+	168381	Dodecanoylcarnitine	lipids: acylcarnitines	1.96615	UP	0.000172588	0.000703936	2
Neg	untargeted	6.64	491.224	[M-H]-	131769835	rac-5,6-Epoxy-retinoyl-β-D-glucuronide	glucuronide	1.96256	UP	0.00261246	0.00790156	2
Neg	untargeted	2.5	175.061	[M-H]-	5280523	2-Isopropylmalate	hydroxy fatty acids: elevated during fasting and diabetic ketoacidosis	1.95416	UP	7.48622e-05	0.000486112	2
Neg	untargeted	4.47	192.03	[M-H]-	119405	5,6-Dihydroxyindole-2-carboxylate (DHICA)	aa: tryptophan metabolites / indolecarboxylic acid derivatives	1.95013	UP	0.000976397	0.00366281	2
Neg	untargeted	9.59	279.233	[M-H]-	5280450	Linoleate	lipids: fatty acids	1.94105	UP	0.00264165	0.00796661	2
Neg	untargeted	6.59	245.139	[M-H]-	16663321	3-Hydroxydodecanedioate	lipids: fatty acids	1.93852	UP	4.46445e-05	0.000327067	2
Neg	targeted	5	159.066	[M-H]-	385	Pimelate	pimelate: dicarboxylic acids ~ Biotin & lysine biosynthesis; Pimelic acid is one methylene longer than a related dicarboxylic acid, adipic acid, a precursor to many polyesters and polyamides, essential to biotin synthesis; related to lysine bioisynthesis	1.93372	UP	0.0247446	0.0419696	1
Neg	untargeted	3.6	113.061	[M-H]-	19707	2,3-Hexanedione	diketone	1.92808	UP	6.44739e-07	1.38869e-05	2
Pos	untargeted	4.65	155.07	[M+H]+	61166	2-Furanylmethyl propanoate	heteroaromatics	1.92146	UP	7.96986e-06	6.67042e-05	2
Neg	targeted & untargeted	8.3	255.233	[M-H]-	985	Palmitate	lipids: fatty acids C16 NEFAs	1.92013	UP	3.91797e-07	9.88685e-06	1
Neg	untargeted	4.1	125.024	[M-H]-	74710	5-Methylfuran-2-carboxylate	organic acids: with furoic acid derivatives	1.91341	UP	0.00100776	0.0037555	2
Pos (& Neg)	untargeted	5.82	219.123	[M+H]+	3017884	3-Hydroxysebacate	lipids: fatty acids	1.90481	UP	0.00172304	0.00422222	2
Neg	targeted & untargeted	0.68	425.079	[M-H]-	53477713	Cysteineglutathione disulfide	aa: glutathione	1.89564	DOWN	9.62791e-05	0.000587405	1
Pos (& Neg)	targeted & untargeted	6.17	146.06	[M+H]+	10256	Indole-3-carboxaldehyde	aa: tryptophan metabolites	1.89441	DOWN	0.00182079	0.00440963	1
Pos	untargeted	0.6	296.065	[M+H-H2O]+	440417	Phosphoribosylformylglycineamidine	FGAM, substrate for glucosamine-6-phosphate isomerase	1.89153	DOWN	0.000964812	0.00269697	2
Neg	untargeted	4.65	127.076	[M-H]-	60983	2,3-Heptanedione	diketone	1.88518	UP	1.4935e-05	0.000137902	2
Pos	untargeted	4.63	137.06	[M+H]+	999	Phenylacetate	phenylacetate, phenylalanine metabolism	1.88426	UP	1.10106e-05	8.51202e-05	2
Neg	targeted	4.05	145.05	[M-H]-	196	Adipate	aa: lysine adipate	1.87869	UP	0.0165803	0.0309281	1
Pos (& Neg)	targeted	1.21	613.16	[M+H]+	65359	L-Glutathione oxidized (GSSG)	aa: glutathione	1.87368	DOWN	0.00713266	0.0123342	1
Neg	untargeted	7.8	401.218	[M-H]-	52921873	5S-HETE di-endoperoxide	lipids: fatty acids, oxylipins	1.86999	UP	3.7163e-06	4.71351e-05	2
Pos (& Neg)	targeted	1.11	137.046	[M+H]+	790	Hypoxanthine	xanthine	1.8646	DOWN	0.0200011	0.0243442	1
Pos	targeted	0.7	427.096	[M+H]+	25203382	L-Cysteine-glutathione disulfide	aa: glutathione	1.86452	DOWN	0.000102237	0.000474941	1
Neg	targeted & untargeted	8.59	295.227	[M-H]-	5312830	(+)9-HODE	lipids: fatty acids, oxylipins - 9(S)-HODE, PPAR-gamma agonist synthesized in the body from linoleic acid	1.85053	UP	0.000927347	0.00351534	1
Neg	untargeted	9.26	312.254	[M-H]-	151008	Palmitoylglycine	aa: glycine	1.83802	UP	0.00653491	0.0156368	2
Pos	targeted & untargeted	0.62	258.11	[M+H]+	71920	Glycerophosphocholine	GPC	1.82767	DOWN	0.000672032	0.00204024	1
Pos	untargeted	5.72	233.138	[M+H]+	5327007	1,2-Dibutyrin		1.82128	UP	0.000306264	0.00110248	2
Pos (& Neg)	untargeted	3.87	213.073	[M+Na]+	22328017	3-Hydroxysuberate	lipids: fatty acids	1.8212	UP	0.000245822	0.000929304	2
Neg	untargeted	0.97	238.085	[M-H]-	14257919	N-Ornithyl-L-taurine	neurotransmitter ~ taurine	1.81354	UP	6.6622e-05	0.00044497	2
Neg	untargeted	7.87	413.218	[M-H]-	5283151	Methyl 6,8-epidioxy-5,15-dihydroperoxy-9,11,13-eicosatrienoate	lipids: fatty acids	1.80819	UP	0.000290851	0.00137034	2
Neg	targeted & untargeted	10	299.259	[M-H]-	439887	2-Hydroxystearate	lipids: fatty acids, long-chain fatty acid	1.80539	UP	0.00019512	0.000996122	1
Pos	targeted & untargeted	3.85	232.154	[M+H]+	213144	Butyrylcarnitine	lipids: acylcarnitines	1.80469	DOWN	0.000137125	0.000588392	1
Pos	untargeted	7.27	157.122	[M+H]+	5283344	4-Hydroxynonenal	HNE, major endpoint product of lipid peroxidation	1.80383	UP	0.00223289	0.00517221	2
Pos	targeted & untargeted	1.03	123.055	[M+H]+	936	Nicotinamide	vitamin B3	1.79148	UP	1.522e-09	1.44385e-07	1
Neg	targeted	4.34	181.05	[M-H]-	9378	DL-p-Hydroxyphenyllactate	phenylacetate, phenylalanine metabolism	1.77998	DOWN	0.00756921	0.0174709	1
Pos	untargeted	6.03	201.112	[M+H]+	7563148	cis-5-Decenedioate	lipids: fatty acids, long-chain fatty acid	1.77568	UP	0.00216312	0.00504781	2
Neg	targeted	5.67	173.081	[M-H]-	10457	Suberate	dicarboxylic acid	1.77079	UP	0.0156856	0.0297398	1
Neg	untargeted	1.18	202.119	[M-H]-	306144	Glycyl-Lysine	aa: peptides	1.7691	UP	0.00839808	0.01886	2
Neg (& Pos)	targeted & untargeted	7.08	215.129	[M-H]-	15816	Undecanedioate	dicarboxylic fatty acids, found in parts of human aortas with advanced atherosclerotic lesions associated with intercellular matrix macromolecules and specifically with elastin, and may be the result of an increased hydrolysis of esters and (or) a decreased esterification	1.7637	UP	0.0067146	0.015965	1
Pos	untargeted	3.86	177.112	[2M+H]+	264	Butyrate	SCFAs	1.75389	UP	0.000466053	0.00153704	2
Neg (& Pos)	targeted & untargeted	1.49	130.087	[M-H]-	6106	L-Leucine	aa: BCAA leucine	1.75359	UP	8.30243e-05	0.000524674	1
Pos (& Neg)	targeted & untargeted	5.73	208.097	[M+H]+	74839	N-Acetyl-L-phenylalanine	aa: acetyl amino acids	1.74338	UP	0.000867972	0.0024901	1
Neg	targeted	0.67	195.05	[M-H]-	10690	D-Gluconate	sugar acids and derivatives	1.73848	UP	0.000240472	0.00117411	1
Neg (& Pos)	targeted	4.35	158.082	[M-H]-	193872	N-(2-Methylbutyryl)glycine	aa: glycine; 2-MBG	1.73685	UP	0.00187175	0.00611388	1
Pos	untargeted	6.97	189.091	[M+CH3OH+H]+	6195	1-Naphthaldehyde	organic acids: naphthalenes	1.73207	UP	0.000280101	0.00102959	2
Pos	targeted	0.65	104.071	[M+H]+	119	γ-Aminobutyrate (GABA)	neurotransmitter: GABA	1.72646	UP	0.00089016	0.00253845	1
Pos	untargeted	8.42	389.216	[M+H]+	72791584	9,13-Dihydroxy-4-megastigmen-3-one 9-glucoside	fatty acyl glycosides: 5-et-2'-dUTP	1.72435	UP	0.000824765	0.00239425	2
Pos	targeted	7.55	272.186	[M+H]+	71353010	N-3-Hydroxydecanoyl-L-Homoserine lactone	HSL: OH-C10-HSL	1.72239	UP	0.0136573	0.0189863	1
Neg	untargeted	9.14	506.326	[M-H]-	52925139	LysoPE(20:1(11Z)/0:0)	lipids: phospholipids	1.7144	DOWN	0.00585054	0.0143564	2
Neg	untargeted	8.35	281.249	[M-H]-	445639	Oleate	lipids: fatty acids, unsaturated fatty acids	1.70804	UP	0.00255285	0.00776755	2
Pos	untargeted	3.19	298.114	[M+H]+	96373	1-Methylguanosine	nucleotides	1.70571	UP	3.95713e-06	3.94472e-05	2
Neg (& Pos)	targeted & untargeted	7.73	243.16	[M-H]-	10458	1,11-Undecanedicarboxylate	lipids: fatty acids	1.70517	UP	0.00361016	0.0100077	1
Pos	untargeted	5.42	141.091	[M+H]+	6441809	2-Propyl-2,4-pentadienoate	SCFAs: metabolite of valproic acid; used to treat migraine headaches and schizophrenia	1.70299	UP	0.000187077	0.000749757	2
Neg	untargeted	0.63	253.009	[M-H]-	121947	Shikimate 3-phosphate	aa: important biochemical intermediate in plants and microorganisms - as precursor for the aromatic amino acids phenylalanine and tyrosine; indole, indole derivatives and tryptophan; many alkaloids and other aromatic metabolites; tannins; and lignin	1.6982	UP	0.00131275	0.00462447	2
Pos	untargeted	7.97	327.216	[M+H]+	9548881	2,3-Dinor-8-epi-prostaglandin F2α	lipids: oxylipins - prostaglandin	1.6856	UP	0.00310231	0.00662905	2
Pos	untargeted	6.83	205.122	[M+H]+	24884264	Cinnamyl isobutyrate	styrenes, contains a ethenylbenzene moiety	1.68422	UP	2.07381e-05	0.000138843	2
Neg	untargeted	0.94	153.031	[M-H]-	654	Diethylphosphate	dialkyl phosphates, aka DEP, potentially toxic; Diethylphosphate is a potentially toxic compound. S-Ethylisothiouronium diethylphosphate is a specific inhibitor of inducible NO synthase on hepatic NO production level. In general, phosphorothioates are not directly toxic but require oxidative metabolism to the proximal toxin. Paraoxonase (PON1) is a key enzyme in the metabolism of organophosphates…	1.68194	UP	5.48773e-08	2.52101e-06	2
Pos	untargeted	5.42	221.06	[M+H-2H2O]+	176907	Dihydrodaidzein	polyphenol metabolites: isoflavins, daidzein	1.68132	UP	9.35691e-05	0.000445858	2
Neg	untargeted	1.21	188.056	[M-H]-	185	N-Acetylglutamate	aa: glutamine	1.67111	UP	0.00395665	0.010732	2
Neg	targeted	1.45	130.05	[M-H]-	88064	N-Acetyl-L-alanine	aa: acetyl amino acids	1.66791	UP	9.89253e-12	5.08484e-09	1
Pos	untargeted	5.72	277.103	[M+H]+	92865	γ-Glutamylglutamate	aa: peptides	1.66584	UP	0.00142154	0.00365475	2
Neg	untargeted	4.6	247.118	[M-H]-	65137	Histidylproline diketopiperazine	aa: peptides, dioxopiperazines	1.65491	UP	0.000593795	0.00242786	2
Neg	untargeted	9.13	566.345	[M-H]-	52926294	PS(21:0/0:0)	lipids: phospholipids	1.65386	DOWN	0.00529565	0.0132809	2
Neg	untargeted	5.62	275.149	[M-H]-	5280691	4-Hydroxycinnamoylagmatine	polyamine ~ coumaric acid and derivatives	1.64913	UP	0.00272085	0.00814119	2
Pos (& Neg)	targeted	2.83	209.093	[M+H]+	161166	Kynurenine	aa: tryptophan metabolites	1.64615	UP	2.16665e-06	2.51427e-05	1
Neg	untargeted	5.43	203.092	[M-H]-	131839802	2-Hydroxy-7-methyloctanedioate	lipids: fatty acids	1.64046	UP	0.00412103	0.0110657	2
Pos	targeted	8.03	302.306	[M+H]+	91486	Sphinganine (d18:0)	steroids: sphingolipids	1.63923	UP	0.0269418	0.0301961	1
Neg	untargeted	8.34	335.223	[M-H]-	5283128	Leukotriene B4	lipids: fatty acids, oxylipins, leukotriene	1.63701	UP	0.00837175	0.018817	2
Neg	targeted & untargeted	1.07	173.009	[M-H]-	643757	cis-Aconitate	dicarboxylic acid: aconitate	1.63611	UP	0.00287632	0.00848556	1
Pos	untargeted	1.14	162.076	[M+CH3OH+H]+	1059	Pyrroline hydroxycarboxylate	aa: proline related	1.63239	UP	4.33302e-05	0.000247903	2
Pos	untargeted	3.85	147.044	[M+H]2+	25245902	S-(Indolylmethylthiohydroximoyl)-L-cysteine	aa: tryptophan metabolites	1.62349	UP	9.95333e-05	0.000466026	2
Neg	targeted	6.5	137.024	[M-H]-	10253	Salicylate	salicylic acid derivative	1.62274	DOWN	0.0124685	0.0251374	1
Neg	untargeted	1.35	304.034	[M-H]-	53481030	Cytidine 2',3'-cyclic phosphate	nucleotides	1.61893	UP	0.000155788	0.000845952	2
Neg	untargeted	9.16	271.228	[M-H]-	15569776	(R)-3-Hydroxy-hexadecanoate	lipids: fatty acids	1.61245	UP	0.00134783	0.00472084	2
Neg	untargeted	0.76	166.017	[M-H]-	161712	Homocysteinesulfinate	aa: homocysteine	1.61052	UP	3.70409e-05	0.000282879	2
Neg	untargeted	1.03	547.041	[M-H]-	440219	UDP-4-dehydro-6-deoxy-D-glucose	sugar	1.60075	UP	0.00563458	0.0139401	2
Pos	untargeted	5.73	120.081	[M+H]+	10328	Indoline	based on the indole structure, but the 2-3 bond is saturated	1.59508	UP	0.00100853	0.00278935	2
Pos	untargeted	7.54	309.167	[M+CH3OH+H]+	160556	Saccharopine	aa: lysine degradation intermediate - formed by the condensation of lysine and alpha-ketoglutarate	1.58505	UP	0.000212408	0.000828893	2
Neg	targeted & untargeted	0.67	157.037	[M-H]-	204	Allantoin	uric acid oxidation product; purine derivative	1.58253	UP	0.000316358	0.00146749	1
Pos (& Neg)	targeted	0.74	189.124	[M+H]+	92832	Nα-Acetyl-lysine	aa: acetyl amino acids	1.57924	UP	1.58787e-06	2.00057e-05	1
Neg	untargeted	4.88	131.071	[M-H]-	10796774	2-Hydroxy-3-methylpentanoate	lipids: fatty acids	1.57746	UP	0.000789778	0.00308471	2
Neg	targeted & untargeted	0.94	145.014	[M-H]-	51	α-Ketoglutarate	TCA cycle; AKG	1.5723	UP	0.00955333	0.0206776	1
Pos	targeted	2	153.066	[M+H]+	69698	Nudifloramide	NAD product, aka 2-Py	1.57125	UP	0.0103991	0.0159879	1
Neg	targeted	1.23	133.05	[M-H]-	440279	2,3-Dihydroxyisovalerate	hydroxy fatty acids	1.57099	DOWN	0.0054391	0.0135606	1
Pos (& Neg)	targeted & untargeted	5.97	206.082	[M+H]+	92904	Indolelactate	aa: tryptophan metabolites	1.57093	DOWN	0.00207615	0.00489013	1
Neg	untargeted	4.15	259.129	[M-H]-	151023	γ-Glutamylleucine	aa: peptides	1.56946	UP	0.000104391	0.000624343	2
Neg	untargeted	4.22	151.04	[M-H]-	127	4-Hydroxyphenylacetate	phenylacetate, phenylalanine metabolism	1.56192	DOWN	5.18125e-05	0.000367654	2
Neg	untargeted	6.59	159.102	[M-H]-	134459	3-Hydroxyvalproate	lipids: fatty acids	1.55414	UP	0.000871644	0.00334407	2
Neg	untargeted	0.77	119.035	[M-H]-	150929	(S)-3,4-Dihydroxybutyrate	aa: GABA-related: aka 3,4-DB, normal human urinary metabolite that is excreted in increased concentration in patients with succinic semialdehyde dehydrogenase (SSADH) deficiency (PMID 12127325 ), which is a genetic disorder. SSADH deficiency is caused by an enzyme deficiency in GABA degradation	1.54003	DOWN	0.00730598	0.0170166	2
Pos	untargeted	5.64	184.133	[M+NH4]+	1256	Perillate	terpenoids: menthane monoterpenoids	1.53657	UP	0.000592814	0.00184627	2
Pos (& Neg)	untargeted	6.25	216.16	[M+H]+	10176752	N-Nonanoylglycine	aa: glycine	1.53327	UP	0.000343128	0.00120391	2
Pos	untargeted	0.61	161.128	[M+H]+	164795	N(6)-Methyllysine	aa: lysine	1.53235	UP	0.000190304	0.000760037	2
Neg	untargeted	3.81	357.082	[M-H]-	49844972	Dihydrocaffeate 3-O-glucuronide	glucuronide	1.52533	UP	0.00865849	0.0192815	2
Pos	untargeted	6.96	295.151	[M+H]+	170295	Mono-(2-ethyl-5-hydroxyhexyl) phthalate	phthalates	1.52427	UP	0.00789989	0.0132555	2
Pos	untargeted	6.18	197.117	[M+CH3OH+H]+	3314	Eugenol	phenolic NPs: guaiacol	1.52329	UP	0.00130036	0.00341073	2
Pos	untargeted	2.77	87.0803	[M+H-H2O]+	8109	3-Ethoxy-1-propanol	dialkyl ethers	1.51614	UP	0.00810334	0.0134965	2
Pos	untargeted	6.16	97.1011	[M+H-H2O]+	8051	2-Heptanone	ketones: oxygenated hydrocarbon lipid molecule; 2-Heptanone, with regard to humans, has been found to be associated with several diseases such as ulcerative colitis, nonalcoholic fatty liver disease, crohn's disease, and hepatic encephalopathy; 2-heptanone has also been linked to the inborn metabolic disorder celiac disease.	1.5127	UP	0.00570655	0.0105024	2
Neg	untargeted	6.16	125.097	[M-H]-	16900	(E)-2-Octenal	aldehydes: medium-chain aldehydes	1.51078	UP	0.00810234	0.0183725	2
Neg	targeted	0.63	88.0399	[M-H]-	5950	L-Alanine	aa: alanine	1.50824	UP	0.00680454	0.0161278	1
Pos	untargeted	2.73	247.129	[M+H]+	7015683	γ-Glutamylvaline	aa: peptides	1.50635	UP	1.23322e-05	9.279e-05	2
Neg (& Pos)	targeted & untargeted	6.16	187.097	[M-H]-	2266	Azelaate	dicarboxylic acid: AZA	1.50484	UP	0.006805	0.0161286	1
Pos	targeted	0.68	120.066	[M+H]+	97963	O-Methyl-DL-serine	aa: serine	1.48742	DOWN	0.0287484	0.0316806	1
Pos	targeted	0.65	173.021	[M+H]+	439162	sn-Glycerol-3-phosphate	glycolysis: intermediate	1.48219	UP	0.0421175	0.0420868	1
Neg	targeted	1.69	161.045	[M-H]-	193530	2-Hydroxyadipate	aa: lysine metabolism	1.45214	UP	0.011959	0.0243934	1
Pos (& Neg)	targeted	0.88	118.087	[M+H]+	6287	L-Valine	aa: BCAA valine	1.45027	UP	0.00639687	0.0114176	1
Pos (& Neg)	targeted	3.11	146.082	[M+H]+	88412	N-Butyrylglycine	aa: glycine	1.43672	UP	0.0451924	0.0444281	1
Pos	targeted	0.54	112.087	[M+H]+	774	Histamine	neurotransmitter	1.4322	UP	0.0377389	0.0387158	1
Pos	targeted	0.63	104.108	M+	305	Choline	choline metabolism	1.43188	UP	4.80738e-05	0.000268424	1
Neg (& Pos)	targeted & untargeted	0.69	130.062	[M-H]-	586	Creatine	urea cycle	1.43002	UP	0.00092516	0.00350869	1
Pos (& Neg)	targeted	3.44	243.098	[M+H]+	5789	Thymidine	nucleotides	1.4177	UP	0.00158438	0.00396781	1
Pos	targeted	5.16	377.146	[M+H]+	493570	Riboflavin	vitamin B2	1.40094	UP	0.0284587	0.0314445	1
Pos	targeted & untargeted	0.65	162.113	M+	10917	L-Carnitine	lipids: acylcarnitines	1.39185	DOWN	0.000315176	0.00112662	1
Pos (& Neg)	targeted	1.03	150.059	[M+H]+	6137	L-Methionine	aa: methionine	1.38328	DOWN	0.0400728	0.0405199	1
Pos	targeted	0.59	170.093	[M+H]+	92105	1-Methyl-L-histidine	aa: histidine	1.34615	DOWN	0.0411511	0.0413508	1
Pos (& Neg)	targeted	1.73	229.082	[M+H]+	13712	2’-Deoxyuridine	nucleotides	1.33939	UP	0.0102607	0.0158486	1
Pos	targeted	0.63	90.0555	[M+H]+	1088	Sarcosine	aa: glycine - N-methyl derivative of glycine; formed from dietary intake of choline and from the metabolism of methionine, and is rapidly degraded to glycine	1.32908	DOWN	0.0395317	0.0401051	1
Pos (& Neg)	targeted	3.68	220.118	[M+H]+	6613	D-(+)-Pantothenate	vitamin B	1.27328	DOWN	0.00606492	0.0109846	1
Pos (& Neg)	targeted	1.27	245.077	[M+H]+	6029	Uridine	nucleotides	1.2679	UP	0.0113683	0.0169283	1
Pos	targeted	0.99	204.124	M+	7045767	L-Acetylcarnitine	lipids: acylcarnitines	1.25222	UP	7.78456e-05	0.000389098	1
Pos	targeted	0.66	114.067	[M+H]+	588	Creatinine	urea cycle	1.24915	DOWN	9.74999e-05	0.00045923	1
Pos (& Neg)	targeted	0.58	175.119	[M+H]+	6322	L-Arginine	aa: arginine	1.24786	DOWN	0.00652869	0.0115862	1
Pos	targeted	0.6	129.066	[M+H]+	11984188	Pyroglutamine	aa: glutamine	1.23003	DOWN	0.0238111	0.0276273	1
Neg	targeted	1.03	89.0239	[M-H]-	107689	L-(+)-Lactate	organic acids & acidogen, derived from pyruvate via the enzyme lactate dehydrogenase (LDH) in a process of fermentation during normal metabolism and exercise	1.22032	DOWN	0.00216145	0.00684608	1
Pos	targeted	0.61	76.0399	[M+H]+	750	L-Glycine	aa: glycine	1.21945	UP	0.030066	0.0327553	1
Neg	targeted	0.76	75.0082	[M-H]-	757	Glycolate	alpha-hydroxy acids; smallest alpha-hydroxy acid (AHA), excellent capability to penetrate skin; known inhibitor of tyrosinase; nephrotoxin if consumed orally due to its metabolism to oxalic acid; Glycolic and oxalic acid, along with excess lactic acid, are responsible for the anion gap metabolic acidosis	1.15652	DOWN	0.00650241	0.015577	1
