# Supplementary material for: High-coverage metabolomics uncovers microbiota-driven biochemical landscape of interorgan transport and gut-brain communication in mice
Source: Nat Commun. 2021 Oct 19;12:6000. doi: 10.1038/s41467-021-26209-8 (PMC8526691; doi:10.1038/s41467-021-26209-8)
Supplement: Supplementary file 6 — Supplementary Data 4 [file 41467_2021_26209_MOESM6_ESM.xlsx]

## Sheet: Supplementary Data 4
Supplementary Data 4. Unique list of 58 cortical brain metabolites altered comparing GF and CONV-R mice.
ESI mode	Platform	RT (min)	PRECURSORMZ	PRECURSORTYPE	PubChem_CID	Compound name (brain)	Comment-yl	fold change	updown (GF/Conv)	pvalue	qvalue	MSI level
Neg	targeted & untargeted	4.84	212.002	[M-H]-	10258	Indoxyl sulfate	aa: tryptophan metabolites	26.7951	DOWN	2.89775e-06	0.000284224	1
Pos (& Neg)	targeted	1.03	308.092	[M+H]+	124886	L-Glutathione reduced (GSH)	aa: glutathione	15.0517	DOWN	0.0428175	0.225296	1
Pos	targeted	0.65	76.0762	[M+H]+	1145	Trimethylamine N-oxide (TMAO)	neurotransmitter: choline derivative	7.32016	DOWN	0.00115121	0.0148302	1
Pos (& Neg)	targeted & untargeted	1.59	268.103	[M+H]+	60961	Adenosine	nucleotide	6.10025	DOWN	6.83865e-05	0.00178315	1
Neg	untargeted	4.82	206.045	[M-H]-	472	4-(2-Aminophenyl)-2,4-dioxobutanoate	aa: tryptophan metabolites	5.91228	UP	0.0006178	0.0141624	2
Neg	targeted	5.38	192.066	[M-H]-	68144	N-(2-Phenylacetyl)glycine (PAG)	aa: glycine metabolite - PAG	4.0121	DOWN	0.000549026	0.0130291	1
Neg	untargeted	0.75	196.074	[M-H]-	273260	N-Acetylhistidine	aa: acetyl amino acids	3.97513	UP	6.64159e-07	9.01958e-05	2
Neg	targeted	4.34	181.05	[M-H]-	9378	Hydroxyphenyllactate	aa: tyrosine metabolite	2.97095	DOWN	0.0370364	0.249551	1
Neg	untargeted	3.51	258.145	[M-H]-	22935676	Isoleucyl-Glutamine	aa: glutamine	2.86775	UP	5.87455e-06	0.000466251	2
Neg	untargeted	0.94	117.019	[M-H2O-H]-	2781043	Erythronate	sugar: ~ GlcNAc, formed when N-acetyl-D-glucosamine (GlcNAc) is oxidized. GlcNAc is a constituent of hyaluronic acid (HA), a polysaccharide consisting of alternating units of glucuronic acid and GlcNAc	2.86363	DOWN	0.000489536	0.0120255	2
Neg	targeted	1.79	103.04	[M-H]-	11266	2-Hydroxybutyrate	hydroxy fatty acids: early marker for both insulin resistance and impaired glucose regulation; produced by amino acid catabolism (threonine and methionine) and glutathione anabolism (cysteine formation pathway) and is metabolized into propionyl-CoA and carbon dioxide	2.81256	UP	4.80635e-06	0.000409405	1
Pos	targeted	7.44	347.222	[M+H]+	5753	Corticosterone	steroids	2.78272	UP	6.09383e-05	0.00162712	1
Pos (& Neg)	untargeted	4.73	254.102	[M+H]+	12681285	N-Acetylvanilalanine	aa: acetyl amino acids	2.67963	DOWN	0.0141177	0.108627	2
Neg	targeted	0.86	173.045	[M-H]-	8742	Shikimate	aa: important biochemical intermediate in plants and microorganisms - as precursor for the aromatic amino acids phenylalanine and tyrosine; indole, indole derivatives and tryptophan; many alkaloids and other aromatic metabolites; tannins; and lignin	2.44396	DOWN	0.000177994	0.00549039	1
Neg	untargeted	2.4	396.053	[M-H]-	53481004	5-Taurinomethyl-2-thiouridine	taurine-containing modified uridine which is present in human mitochondrial (mt) tRNA(Lys)	2.40289	UP	7.48184e-09	1.00682e-05	2
Pos	untargeted	1.24	248.149	[M+H]+	53481617	Hydroxybutyrylcarnitine	lipids: acylcarnitine	2.39165	UP	0.000143132	0.00314156	2
Pos	untargeted	6.03	117.091	[M+H]+	8892	Caproate	SCFAs	2.12599	DOWN	3.31024e-07	1.83454e-05	2
Neg	targeted & untargeted	5.72	172.098	[M-H]-	99463	Hexanoylglycine	aa: glycine metabolites	2.1175	UP	6.49681e-05	0.0026674	1
Neg	targeted	1.46	103.04	[M-H]-	92135	3-Hydroxybutyrate	hydroxy fatty acids: ketone bodies BHB	2.01639	UP	0.000161696	0.00510959	1
Neg	untargeted	1.1	288.12	[M-H]-	7018721	Ophthalmate	aa: L-glutamine derivative	1.97925	UP	0.00439925	0.0551747	2
Neg	targeted	5.97	204.066	[M-H]-	92904	Indole-3-lactate	aa: tryptophan metabolites	1.93564	DOWN	0.00617745	0.0712716	1
Pos	untargeted	1.83	276.143	[M+H]+	71317118	Glutarylcarnitine	lipids: acylcarnitine	1.8666	DOWN	0.0156367	0.116869	2
Neg	targeted	0.7	157.036	[M-H]-	204	Allantoin	uric acid oxidation product; purine derivative	1.84634	UP	2.39409e-08	1.20154e-05	1
Pos	untargeted	7.88	317.211	[M+H-H2O]+	5288144	Prostaglandin B2	lipids: oxylipins - prostaglandin	1.7722	DOWN	1.89173e-07	1.18478e-05	2
Pos	untargeted	5.11	160.133	[M+H]+	69522	DL-2-Aminooctanoate	aa: alpha amino acids	1.76418	DOWN	0.04813	0.241813	2
Pos	untargeted	7.88	375.214	[M+Na]+	5280360	Prostaglandin E2	lipids: oxylipins - prostaglandin	1.72989	DOWN	0.00160458	0.0190158	2
Pos (& Neg)	targeted	1.35	182.082	[M+H]+	6057	L-Tyrosine	aa: tyrosine	1.7185	DOWN	0.0374177	0.207475	1
Pos	untargeted	6.03	163.133	[M+CH3OH+H]+	8094	Heptanoate	SCFAs	1.6543	DOWN	1.64229e-07	1.05716e-05	2
Neg	untargeted	3.98	227.14	[M-H]-	44369311	Leucylproline	aa:peptides	1.65055	UP	0.000277706	0.00779741	2
Pos	untargeted	5	245.186	[M+H]+	435718	Leucyl-Isoleucine	aa:peptides	1.63457	UP	0.00108358	0.0141793	2
Pos (& Neg)	targeted & untargeted	4.25	298.096	[M+H]+	439176	5'-Deoxy-5'-methylthioadenosine	nucleotide	1.62507	DOWN	3.03744e-06	0.000134832	1
Neg	untargeted	0.67	196.985	[M+Cl]-	599	4-Hydroxy-2-ketoglutarate	keto acids	1.56591	DOWN	5.97147e-05	0.00254933	2
Pos	untargeted	4.09	89.0597	[M+H]+	264	Butyrate	SCFAs	1.55132	DOWN	0.000171623	0.00361688	2
Pos	untargeted	8.76	303.231	[M+H]+	446284	Eicosapentaenoate	lipids: EPA!! Precursor to oxylipins Prostaglandins and thromboxane compounds	1.5207	DOWN	0.028663	0.174211	2
Neg	targeted	1.31	115.003	[M-H]-	444972	Fumarate	TCA cycle	1.51688	DOWN	1.656e-08	1.15624e-05	1
Pos	untargeted	8.38	568.338	[M+H]+	10415542	LysoPC(22:6(4Z,7Z,10Z,13Z,16Z,19Z))	lipids: phospholipids	1.50541	DOWN	0.048415	0.242668	2
Neg	untargeted	0.93	215.115	[M-H]-	67427	N-α-Acetyl-L-arginine	aa: acetyl amino acids	1.5031	UP	0.000540256	0.0128855	2
Neg	targeted	0.68	199.001	[M-H]-	122357	D-Erythrose-4-phosphate	sugar: monosaccharide phosphates, PPP - pentose phosphate pathway	1.47774	DOWN	0.000264018	0.0075025	1
Pos (& Neg)	targeted	1.03	150.059	[M+H]+	6137	L-Methionine	aa: methionine	1.46886	DOWN	0.0115351	0.0934401	1
Pos	targeted	0.77	141.066	[M+H]+	75810	1-Methyl-4-imidazoleacetate	neurotransmitter ~ main metabolite of histamine (70~80%) excreted thru urine, thus a marker for checking histamine metabolism is ok	1.425	UP	0.0103192	0.0857351	1
Pos (& Neg)	targeted	0.66	166.054	[M+H]+	847	L-Methionine sulfoxide	aa: methionine	1.41282	DOWN	0.0393833	0.214157	1
Pos (& Neg)	targeted	3.68	220.118	[M+H]+	6613	D-Pantothenate	vitamine B	1.39068	DOWN	0.00362976	0.0371801	1
Neg	targeted	0.97	145.014	[M-H]-	51	α-Ketoglutarate	TCA cycle; AKG	1.38433	DOWN	0.00102884	0.0205376	1
Pos (& Neg)	targeted	1.24	385.129	[M+H]+	439155	S-(5'-Adenosyl)-L-homocysteine (SAH)	aa: glutathione: SAH	1.29511	DOWN	0.0161782	0.119694	1
Neg	targeted	0.86	155.009	[M-H]-	967	Orotate	vitamin B13, can act as an acidogen and a metabotoxin; is converted to UMP by UMP synthase	1.28461	DOWN	0.00860869	0.0915982	1
Neg	targeted	0.69	135.029	[M-H]-	151152	L-Threonate	aa: threonine	1.25825	DOWN	3.75491e-05	0.00192672	1
Pos	targeted	1.97	269.089	[M+H]+	135398641	Inosine	nucleotide	1.25393	UP	0.000863946	0.0121231	1
Pos (& Neg)	targeted	3.44	243.098	[M+H]+	5789	Thymidine	nucleotide	1.23923	UP	0.0292395	0.176596	1
Pos	targeted	0.68	118.087	[M+H]+	247	Betaine	aa: small N-trimethylated amino acid, aka N,N,N-trimethylglycine; organic osmolytes (against osmotic stress), antioxidant, methyl donor; also plays a role in carnitine synthesis; can come either from diet or by oxidation of choline. ~ Betaine insufficiency associated with metabolic syndrome, lipid disorders, and diabetes.	1.22858	DOWN	0.00391192	0.039423	1
Pos	targeted	9.28	280.264	[M+H]+	6435901	Linoleamide	lipids: long-chain fatty amides	1.22786	DOWN	0.0438948	0.228682	1
Pos (& Neg)	targeted	0.71	310.114	[M+H]+	445063	N-Acetylneuraminate	neuropeptides	1.22088	UP	0.0206712	0.141253	1
Neg	targeted	1.73	227.067	[M-H]-	13712	2’-Deoxyuridine	nucleotide	1.20826	UP	0.0162676	0.146032	1
Pos (& Neg)	targeted	0.64	134.045	[M+H]+	5960	L-Aspartate	aa: aspartate	1.17194	UP	0.0120857	0.0968106	1
Neg	targeted	0.69	300.048	[M-H]-	440272	N-Acetyl-glucosamine-1-phosphate	sugar: GlcNAc-1-phosphate	1.17009	UP	0.0118625	0.116462	1
Neg	targeted	0.66	103.003	[M-H]-	964	3-Hydroxypyruvate	OH-pyr	1.16411	DOWN	0.0412593	0.267518	1
Pos (& Neg)	targeted	0.74	189.124	[M+H]+	92832	Nα-Acetyl-lysine	aa: lysine metabolism	1.14518	UP	0.0114893	0.0931562	1
Pos (& Neg)	targeted	0.9	136.062	[M+H]+	190	Adenine	nucleotide	1.14434	DOWN	0.0424354	0.22409	1
Pos	targeted	1.06	123.056	[M+H]+	936	Nicotinamide	vitamin B3	1.10103	UP	4.87456e-06	0.000203394	1
