# Supplementary material for: High-coverage metabolomics uncovers microbiota-driven biochemical landscape of interorgan transport and gut-brain communication in mice
Source: Nat Commun. 2021 Oct 19;12:6000. doi: 10.1038/s41467-021-26209-8 (PMC8526691; doi:10.1038/s41467-021-26209-8)
Supplement: Supplementary file 7 — Supplementary Data 5 [file 41467_2021_26209_MOESM7_ESM.xlsx]

## Sheet: Supplementary Data 5
Supplementary Data 5. ChemRICH results for fecal metabolome changes on the compound class level (Kolmogorov–Smirnov test).
Cluster name	Cluster size	p-values	FDR	Key compound	Altered metabolites	Increased	Decreased	Increased ratio	Altered Ratio
cholic acids	21	2.2e-20	1.1e-19	Sulfolithocholate	21	16	5	0.8	1
coumaric acids	11	2.2e-20	1.1e-19	Homovanillate sulfate	11	10	1	0.9	1
dicarboxylic acids	11	2.2e-20	1.1e-19	Diaminopimelate	11	4	7	0.4	1
dipeptides	81	2.2e-20	1.1e-19	S-4-Hydroxymephenytoin	81	47	34	0.6	1
disaccharides	4	2.2e-20	1.1e-19	5-O-α-L-Arabinofuranosyl-L-arabinose	4	2	2	0.5	1
glutamates	8	2.2e-20	1.1e-19	N(5)-Methyl-L-glutamine	8	3	5	0.4	1
imidazoles	4	2.2e-20	1.1e-19	N-(1-Deoxy-1-fructosyl)histidine	4	1	3	0.2	1
indoles	11	2.2e-20	1.1e-19	6-Hydroxy-5-methoxyindole glucuronide	11	4	7	0.4	1
nucleosides	4	2.2e-20	1.1e-19	Ribothymidine	4	4	0	1	1
oligopeptides	18	2.2e-20	1.1e-19	Hydroxyphenylacetylglycine	18	13	5	0.7	1
peptides	3	2.2e-20	1.1e-19	N-Acetyl-L-methionine	3	1	2	0.3	1
polyethylene glycols	3	2.2e-20	1.1e-19	S-Lactoylglutathione	3	2	1	0.7	1
purine nucleosides	9	2.2e-20	1.1e-19	Deoxyadenosine (dA)	9	5	4	0.6	1
pyrimidine nucleosides	9	2.2e-20	1.1e-19	N4-Acetylcytidine	9	0	9	0	1
carnitine	8	1.1e-16	5.2e-16	Malonylcarnitine	8	7	1	0.9	1
Saturated_laurates	4	6.7e-16	2.9e-15	3-Hydroxyhexanoylcarnitine	4	3	1	0.8	1
hydroxycholecalciferols	5	1.9e-15	7.8e-15	24α,24β-Dihomo-9,10-secocholesta-5,7,10(19),24α-tetraen-1α,3,25-triol	5	5	0	1	1
hexuronic acids	3	6.4e-15	2.5e-14	D-Glucuronate	3	3	0	1	1
amino acids, sulfur	6	7.7e-15	2.8e-14	L-Homocysteine	6	2	4	0.3	1
flavonoids	4	1.3e-14	4.6e-14	Apiin	4	4	0	1	1
deoxycholic acid	6	1.4e-14	4.6e-14	Nutriacholate	6	3	3	0.5	1
UnSaturated FA	6	1.5e-14	4.9e-14	5,8-Tetradecadienoate	6	6	0	1	1
terpenes	5	1.7e-14	5.3e-14	Ipomeamaronol	5	3	2	0.6	1
pyrroles	3	4e-14	1.1e-13	Pyrraline	3	1	2	0.3	1
butyrates	10	4.1e-14	1.1e-13	10-Hydroxy-2,8-decadiene-4,6-diynoate	10	3	7	0.3	1
O=FA_10_1	8	7e-14	1.9e-13	Tetradecanedioate	8	0	8	0	1
phenols	4	1.3e-13	3.5e-13	Coniferyl alcohol	4	2	2	0.5	1
taurine	4	1.6e-13	4e-13	Taurocholate	4	2	2	0.5	1
amino acids, aromatic	7	2.1e-13	5e-13	O(4')-Sulfo-L-tyrosine	7	2	5	0.3	1
catecholamines	6	3.1e-13	7.2e-13	Dobutamine	6	1	5	0.2	1
indoleacetic acids	6	4.6e-13	1e-12	5-Methoxyindoleacetate	6	4	2	0.7	1
cinnamates	5	4.9e-13	1.1e-12	3-O-p-Coumaroylquinate	5	5	0	1	1
benzyl alcohols	4	8.5e-13	1.8e-12	3,4-Dihydroxyphenylglycol O-sulfate	4	4	0	1	1
disulfides	3	2.3e-12	4.7e-12	2-(S-Glutathionyl)acetyl glutathione	3	1	2	0.3	1
TriHOME	5	2.6e-12	5.2e-12	12,13-DHOME	5	5	0	1	1
cholestanols	3	3.3e-12	6.3e-12	Tetrahydroaldosterone-3-glucuronide	3	1	2	0.3	1
sugar acids	5	1.2e-11	2.2e-11	D-Gluconate	5	0	5	0	1
hexosamines	5	5.4e-11	9.9e-11	N-Acetylgalactosamine (GalNAc)	5	1	4	0.2	1
amino acids, cyclic	3	7.7e-11	1.4e-10	L-Histidine	3	1	2	0.3	1
amino acids	4	2.3e-10	4.1e-10	L-Kynurenine	4	0	4	0	1
monosaccharides	4	3.3e-10	5.6e-10	D-Altro-D-manno-Heptose	4	2	2	0.5	1
glutarates	6	3.3e-10	5.6e-10	2,5-Dioxopentanoate	6	3	3	0.5	1
keto acids	3	5.5e-10	8.9e-10	Pyruvate	3	0	3	0	1
benzopyrans	4	8.2e-10	1.3e-09	Coumarin	4	3	1	0.8	1
aminobenzoates	3	1.2e-09	1.9e-09	4-Aminohippurate	3	0	3	0	1
pregnenediones	3	1.2e-09	1.9e-09	11-Dehydrocorticosterone	3	2	1	0.7	1
acetates	3	5.3e-09	7.9e-09	Glycolate	3	0	3	0	1
biogenic monoamines	4	6.7e-09	9.8e-09	Nβ-Methyltetrahydroharmol	4	1	3	0.2	1
OH-FA_16_0_1	4	7.1e-09	1e-08	(R)-3-Hydroxy-hexadecanoate	4	2	2	0.5	1
catechols	4	7.1e-09	1e-08	5-(3',4',5'-Trihydroxyphenyl)-γ-valerolactone-O-methyl-O-sulfate	4	4	0	1	1
cholestenes	3	8.4e-09	1.2e-08	25-Hydroxyvitamin D2	3	3	0	1	1
pteridines	3	8.6e-09	1.2e-08	Folate	3	2	1	0.7	1
HODE	3	2.6e-08	3.4e-08	9(S)-HPODE	3	3	0	1	1
phosphatidylinositols	3	4.6e-08	6e-08	PI(P-18:0/0:0)	3	3	0	1	1
adipates	3	5.7e-08	7.1e-08	L-2-Aminoadipate	3	0	3	0	1
pyrimidinones	4	5.7e-08	7.1e-08	Uracil	4	1	3	0.2	1
imino acids	3	8e-08	9.8e-08	Val-Pro-Pro	3	2	1	0.7	1
pyridines	3	1.1e-07	1.3e-07	2-Picolinate	3	0	3	0	1
phenylacetates	3	1.1e-07	1.3e-07	4-Hydroxy-5-(4'-hydroxyphenyl)-valerate-4'-O-sulfate	3	1	2	0.3	1
sialic acids	3	1.5e-07	1.7e-07	Pseudaminate	3	2	1	0.7	1
alcohols	3	1.6e-07	1.8e-07	1-O-α-D-Glucopyranosyl-D-mannitol	3	2	1	0.7	1
bile pigments	3	1.8e-07	2.1e-07	Mesobilirubinogen	3	2	1	0.7	1
succinates	3	2.4e-07	2.7e-07	N2-Succinyl-L-ornithine	3	1	2	0.3	1
amino acids, basic	3	2.9e-07	3.2e-07	Asymmetric dimethylarginine	3	0	3	0	1
salicylates	3	5.2e-07	5.6e-07	Salicylate β-D-glucoside	3	1	2	0.3	1
cyclohexenes	3	6.5e-07	6.9e-07	Shikimate	3	1	2	0.3	1
porphyrins	3	9.2e-07	9.6e-07	Coproporphyrin III	3	0	3	0	1
sulfuric acid esters	4	3.9e-06	4e-06	Xanthurenate 8-O-sulfate	4	1	3	0.2	1
xanthines	4	4.3e-06	4.3e-06	Urate	4	0	4	0	1
amino acids, diamino	3	5.6e-05	5.6e-05	N6,N6,N6-Trimethyl-L-lysine	3	0	3	0	1
