# Supplementary material for: High-coverage metabolomics uncovers microbiota-driven biochemical landscape of interorgan transport and gut-brain communication in mice
Source: Nat Commun. 2021 Oct 19;12:6000. doi: 10.1038/s41467-021-26209-8 (PMC8526691; doi:10.1038/s41467-021-26209-8)
Supplement: Supplementary file 8 — Supplementary Data 6 [file 41467_2021_26209_MOESM8_ESM.xlsx]

## Sheet: Supplementary Data 6
Supplementary Data 6. ChemRICH results for fecal metabolome changes on individual metabolite assignment (Kolmogorov–Smirnov test).
Compound Name	InChIKeys	Pubchem_CID	SMILES	pvalue	Fold Change	Cluster Number	xLogP	Cluster Label	TreeLabels	FDR
Sulfolithocholate	AXDXVEYHEODSPN-YPLGJCPNSA-N	10253562	C[C@H](CCC(=O)O)[C@H]1CC[C@@H]2[C@@]1(CC[C@H]3[C@H]2CCC4[C@@]3(CC[C@H](C4)OS(=O)(=O)O)C)C	0	5.6	43	6.966	cholic acids		0
S-4-Hydroxymephenytoin	OQPLORUDZLXXPD-UHFFFAOYSA-N	119507	CCC1(C(=O)N(C(=O)N1)C)C2=CC=C(C=C2)O	0	0.53	3	0.368	dipeptides	Q	0
Ribothymidine	DWRXFEITVBNRMK-JXOAFFINSA-N	445408	CC1=CN(C(=O)NC1=O)[C@H]2[C@@H]([C@@H]([C@H](O2)CO)O)O	0	10	36	-1.936	nucleosides	t	0
Ipomeamaronol	LKVKWNDXOWODLO-UHFFFAOYSA-N	213591	CC(CC(=O)CC1(CCC(O1)C2=COC=C2)C)CO	0	0.014	39	1.016	terpenes		0
Homovanillate sulfate	IACOAKYXFIWAQN-UHFFFAOYSA-N	29981063	COC1=C(C=CC(=C1)CC(=O)O)OS(=O)(=O)O	2.2e-16	2.3	26	-1.757	coumaric acids		1.2e-13
L-β-Aspartyl-L-glycine	ZTEDWFWBGPKUOD-UHFFFAOYSA-N	302430	C(C(C(=O)O)N)C(=O)NCC(=O)O	2.2e-16	0.031	38	-4.535	dipeptides	R	1.2e-13
D-Glucuronate	AEMOLEFTQBMNLQ-WAXACMCWSA-N	444791	[C@@H]1([C@@H]([C@H](O[C@@H]([C@@H]1O)O)C(=O)O)O)O	4.4e-16	20	34	-1.54	hexuronic acids	Z	2.3e-13
6-Hydroxy-5-methoxyindole glucuronide	NECCHCPFFUXUOB-DKBOKBLXSA-N	196513	COC1=C(C=C2C(=C1)C=CN2)O[C@H]3[C@@H]([C@H]([C@@H]([C@H](O3)C(=O)O)O)O)O	6.7e-16	0.06	44	-0.046	indoles		3.5e-13
Hydroxyphenylacetylglycine	CPPDWYIPKSSNNM-UHFFFAOYSA-N	440732	C1=CC(=CC=C1CC(=O)NCC(=O)O)O	8.9e-16	0.077	3	-0.711	oligopeptides	Q	4.7e-13
Ac-Ser-Asp-Lys-Pro-OH	HJDRXEQUFWLOGJ-AJNGGQMLSA-N	65938	CC(=O)N[C@@H](CO)C(=O)N[C@@H](CC(=O)O)C(=O)N[C@@H](CCCCN)C(=O)N1CCC[C@H]1C(=O)O	1.8e-15	0.24	21	-5.369	oligopeptides		9.5e-13
Valclavam	YCGXMNQNHBKSKZ-JVYUANJDSA-N	56928070	CC(C)C(C(=O)NC(C(C[C@H]1CN2[C@@H](O1)CC2=O)O)C(=O)O)N	2.4e-15	12	89	-4.135	monobactams		1.3e-12
γ-Glutamylvaline	AQAKHZVPOOGUCK-XPUUQOCRSA-N	7015683	CC(C)[C@@H](C(=O)O)NC(=O)CC[C@@H](C(=O)O)N	3.6e-15	2.2	35	-2.996	dipeptides		1.9e-12
Shikimate	JXOHGGNKMLTUBP-HSUXUTPPSA-N	8742	C1[C@H]([C@@H]([C@@H](C=C1C(=O)O)O)O)O	1e-14	0.12	94	-1.094	cyclohexenes	F	5.2e-12
5-O-α-L-Arabinofuranosyl-L-arabinose	HANDMAIZTZRPTQ-GJAWKPGMSA-N	74539967	C([C@H]1[C@@H]([C@H]([C@@H](O1)OC[C@H]2[C@@H]([C@H]([C@@H](O2)O)O)O)O)O)O	1e-14	2.8	24	-2.748	disaccharides	w	5.2e-12
Tyrosyl-Aspartate	QZOSVNLXLSNHQK-UHFFFAOYSA-N	19816752	C1=CC(=CC=C1CC(C(=O)NC(CC(=O)O)C(=O)O)N)O	1.5e-14	12	101	-3.896	dipeptides		7.8e-12
Threoninyl-Hydroxyproline	LARRWQRLUSYTHC-UHFFFAOYSA-N	69041809	CC(C(C(=O)N1CC(CC1C(=O)O)O)N)O	2.2e-14	4	21	-4.603	oligopeptides		1.1e-11
3-O-p-Coumaroylquinate	BMRSEYFENKXDIS-QHAYPTCMSA-N	9945785	C1[C@H]([C@@H]([C@@H](C[C@]1(C(=O)O)O)OC(=O)/C=C/C2=CC=C(C=C2)O)O)O	2.4e-14	120	77	-0.837	cinnamates		1.2e-11
L-β-Aspartyl-L-glutamate	DBMVITQDGVMXEY-UHFFFAOYSA-N	25207301	C(CC(=O)O)C(C(=O)O)NC(=O)CC(C(=O)O)N	2.4e-14	22	30	-4.534	dipeptides		1.2e-11
Deoxyadenosine (dA)	OLXZPDWKRNYJJZ-RRKCRQDMSA-N	13730	C1[C@@H]([C@H](O[C@H]1N2C=NC3=C(N=CN=C32)N)CO)O	2.6e-14	0.31	22	-1.766	purine nucleosides	s	1.3e-11
Indoline	LPAGFVYQRIESJQ-UHFFFAOYSA-N	10328	C1CNC2=CC=CC=C21	4.3e-14	0.00085	142	0.799	indoles	J	2.2e-11
Aspartyllysine	OAMLVOVXNKILLQ-BQBZGAKWSA-N	6427003	C(CCN)C[C@@H](C(=O)O)NC(=O)[C@H](CC(=O)O)N	4.9e-14	2.5	76	-4.134	dipeptides		2.5e-11
Aspartylphenylalanine	YZQCXOFQZKCETR-UWVGGRQHSA-N	93078	C1=CC=C(C=C1)C[C@@H](C(=O)O)NC(=O)[C@H](CC(=O)O)N	8e-14	0.45	5	-2.76	dipeptides		4.1e-11
N-Hydroxydebrisoquine O-glucuronide	IOVMNRAFAPHDOK-AIUMHDJVSA-N	70678657	C1CN(CC2=CC=CC=C21)/C(=N/O[C@H]3[C@@H]([C@H]([C@@H]([C@H](O3)C(=O)O)O)O)O)/N	8.4e-14	11	53	0.355			4.3e-11
Lysine tyrosylquinone	ATSBFAGKFWTGFG-UWVGGRQHSA-N	71464583	C1=C(C(=CC(=O)C1=O)NCCCC[C@@H](C(=O)O)N)C[C@@H](C(=O)O)N	9e-14	2.2	147	-3.92	quinones		4.6e-11
L-β-Aspartyl-L-threonine	XPMVVZFGFJOFSL-UHFFFAOYSA-N	53480674	CC(C(C(=O)O)NC(=O)CC(C(=O)O)N)O	9.3e-14	4.9	74	-4.681	dipeptides	C	4.8e-11
1-O-α-D-Glucopyranosyl-D-mannitol	SERLAGPUMNYUCK-UHFFFAOYSA-N	4454759	C(C1C(C(C(C(O1)OCC(C(C(C(CO)O)O)O)O)O)O)O)O	1e-13	27	24	-5.004	alcohols	w	5.1e-11
N-Acetyl-L-alanine	KTHDTJVBEPMMGL-VKHMYHEASA-N	88064	C[C@@H](C(=O)O)NC(=O)C	1.2e-13	0.62	127	-0.382	dipeptides	S	6.1e-11
N4-Acetylcytidine	NIDVTARKFBZMOT-PEBGCTIMSA-N	107461	CC(=O)NC1=NC(=O)N(C=C1)[C@H]2[C@@H]([C@@H]([C@H](O2)CO)O)O	1.2e-13	0.12	20	-2.122	pyrimidine nucleosides	A	6.1e-11
N-Acetyl-L-methionine	XUYPXLNMDZIRQH-LURJTMIESA-N	448580	CC(=O)N[C@@H](CCSC)C(=O)O	1.3e-13	2.7	46	0.589	peptides		6.6e-11
γ-Glutamyl-S-methylcysteine	UPCDLBPYWXOCOK-UHFFFAOYSA-N	13894650	CSCC(C(=O)O)NC(=O)CCC(C(=O)O)N	1.4e-13	2.6	11	-3.038	dipeptides	Y	7.1e-11
D-(+)-Galacturonate	AEMOLEFTQBMNLQ-DTEWXJGMSA-N	441476	[C@@H]1([C@H]([C@H](O[C@H]([C@@H]1O)O)C(=O)O)O)O	1.4e-13	510	34	-1.54	hexuronic acids	Z	7.1e-11
L-β-Aspartyl-L-serine	NXUUVXVCYTVIQQ-UHFFFAOYSA-N	53480673	C(C(C(=O)O)N)C(=O)NC(CO)C(=O)O	1.5e-13	5.7	74	-5.141	dipeptides	C	7.6e-11
N(5)-Methyl-L-glutamine	ONXPDKGXOOORHB-BYPYZUCNSA-N	439925	CNC(=O)CC[C@@H](C(=O)O)N	1.5e-13	0.25	52	-3.559	glutamates		7.6e-11
Glycogen	BYSGBSNPRWKUQH-UJDJLXLFSA-N	439177	C([C@@H]1[C@H]([C@@H]([C@H]([C@H](O1)OC[C@@H]2[C@H]([C@@H]([C@H]([C@H](O2)O[C@@H]3[C@H](O[C@@H]([C@@H]([C@H]3O)O)O)CO)O)O)O[C@@H]4[C@@H]([C@H]([C@@H]([C@H](O4)CO)O)O)O)O)O)O)O	2.4e-13	0.0046	24	-6.737	glucans	w	1.2e-10
Deoxyguanosine (dG)	YKBGVTZYEHREMT-KVQBGUIXSA-N	135398592	C1[C@@H]([C@H](O[C@H]1N2C=NC3=C2N=C(NC3=O)N)CO)O	2.6e-13	3.3	10	-1.671	nucleosides		1.3e-10
3-Hydroxyhexanoylcarnitine	VYEONLJQPYRKAN-GHMZBOCLSA-N	131801513	CCC[C@H](CC(=O)O[C@H](CC(=O)[O-])C[N+](C)(C)C)O	2.6e-13	4.2	109	-0.493	Saturated_laurates		1.3e-10
Isotabtoxin	ZVGWGRIWDBHNIQ-WDOVLDDZSA-N	14586819	C[C@H]([C@@H](C(=O)O)NC(=O)[C@@H]1CC[C@@](C(=O)N1)(CN)O)O	2.8e-13	8.2	21	-4.175	dipeptides		1.4e-10
N2-Succinyl-L-ornithine	VWXQFHJBQHTHMK-LURJTMIESA-N	127370	C(C[C@@H](C(=O)O)NC(=O)CCC(=O)O)CN	2.7e-13	0.35	122	-3.661	succinates		1.4e-10
O-Succinyl-L-homoserine	GNISQJGXJIDKDJ-YFKPBYRVSA-M	46878420	C(COC(=O)CCC(=O)[O-])[C@@H](C(=O)[O-])[NH3+]	3.3e-13	2.8	133	-1.75		v	1.6e-10
L-Kynurenine	YGPSJZOEDVAXAB-QMMMGPOBSA-N	161166	C1=CC=C(C(=C1)C(=O)C[C@@H](C(=O)O)N)N	4.9e-13	0.51	117	-2.868	amino acids	g	2.4e-10
Malonylcarnitine	ZGNBLKBZJBJFDG-SSDOTTSWSA-N	91825606	C[N+](C)(C)C[C@@H](CC(=O)[O-])OC(=O)CC(=O)O	5e-13	3	27	-1.22	carnitine	L	2.5e-10
D-Gluconate	RGHNJXZEOKUKBD-SQOUGZDYSA-N	10690	C([C@H]([C@H]([C@@H]([C@H](C(=O)O)O)O)O)O)O	1.1e-12	0.21	13	-3.739	sugar acids		5.4e-10
Prolyl-Aspartate	GLEOIKLQBZNKJZ-UHFFFAOYSA-N	3838871	C1CC(NC1)C(=O)NC(CC(=O)O)C(=O)O	1.6e-12	5.2	76	-1.37	dipeptides		7.9e-10
N-(1-Deoxy-1-fructosyl)histidine	UCRYORFHYVRBIO-PPNLDZOPSA-N	131752243	C1=C(NC=N1)C[C@@H](C(=O)O)NCC2([C@H]([C@@H]([C@H](O2)CO)O)O)O	2.1e-12	2.5	82	-2.114	imidazoles		1e-09
5-Methoxyindoleacetate	COCNDHOPIHDTHK-UHFFFAOYSA-N	18986	COC1=CC2=C(C=C1)NC=C2CC(=O)O	2.9e-12	0.33	16	0.834	indoleacetic acids		1.4e-09
5-(3',4',5'-Trihydroxyphenyl)-γ-valerolactone-O-methyl-O-sulfate	KDFRMSXAKYPTNJ-UHFFFAOYSA-N	124202100	C1CC(=O)OC1CC2=CC(=C(C(=C2)OCOS(=O)(=O)O)O)O	5.2e-12	2.7	112	-0.757	catechols		2.6e-09
Deoxyuridine (dU)	MXHRCPNRJAMMIM-SHYZEUOFSA-N	13712	C1[C@@H]([C@H](O[C@H]1N2C=CC(=O)NC2=O)CO)O	5.9e-12	0.4	100	-1.516	pyrimidine nucleosides	x	2.9e-09
10-Hydroxy-2,8-decadiene-4,6-diynoate	AJSNUBLNFVLJEB-CGXWXWIYSA-N	131751124	C(/C=C\C#CC#C/C=C/C(=O)O)O	6.9e-12	6.4	151	1.08	butyrates		3.4e-09
Aspartyl-Methionine	DYDKXJWQCIVTMR-UHFFFAOYSA-N	21488123	CSCCC(C(=O)O)NC(=O)C(CC(=O)O)N	7.5e-12	5.4	46	-3.038	dipeptides		3.7e-09
Alanylclavam	KCAIYJDHLVYANU-VPLCAKHXSA-N	194618	C1[C@H]2N(C1=O)C[C@@H](O2)C[C@@H](C(=O)O)N	8.3e-12	0.48	89	-3.816	clavulanic acids		4e-09
Glutaminylaspartate	SSHIXEILTLPAQT-WHFBIAKZSA-N	87275314	C(CC(=O)N)[C@@H](C(=O)N[C@@H](CC(=O)O)C(=O)O)N	8.6e-12	32	76	-5.262	dipeptides		4.2e-09
N-Acetylornithine	JRLGPAXAGHMNOL-LURJTMIESA-N	439232	CC(=O)N[C@@H](CCCN)C(=O)O	8.7e-12	0.0009	122	-3.031	succinates		4.2e-09
2-(S-Glutathionyl)acetyl glutathione	QEJUVDVAWJBQIG-CYDGBPFRSA-N	11954072	C(CC(=O)N[C@@H](CSCC(=O)SC[C@@H](C(=O)NCC(=O)O)NC(=O)CC[C@@H](C(=O)O)N)C(=O)NCC(=O)O)[C@@H](C(=O)O)N	9.4e-12	1.7	11	-6.979	disulfides	Y	4.5e-09
N-Acetylcystathionine	QWACVTVBTRSCRL-PKPIPKONSA-N	152314	CC(=O)NC(CSCC[C@@H](C(=O)O)N)C(=O)O	1e-11	0.15	46	-2.933	peptides		4.8e-09
5'-Amino-5'-deoxyadenosine	GVSGUDGNTHCZHI-KQYNXXCUSA-N	9816781	C1=NC(=C2C(=N1)N(C=N2)[C@H]3[C@@H]([C@@H]([C@H](O3)CN)O)O)N	1e-11	7	22	-2.434	purine nucleosides	s	4.8e-09
Arabinonate	QXKAIJAYHKCRRA-JJYYJPOSSA-N	122045	C([C@H]([C@H]([C@@H](C(=O)O)O)O)O)O	9.9e-12	0.49	13	-3.067	sugar acids		4.8e-09
γ-D-Glutamyl-meso-diaminopimelate	QIFGMZZTJRULMA-XLPZGREQSA-N	45480617	C(C[C@@H](C(=O)O)N)C[C@H](C(=O)O)NC(=O)CC[C@H](C(=O)O)N	1.1e-11	12	47	-4.291	oligopeptides		5.3e-09
2-(2-Phenylacetoxy)propionylglycine	CFIIOIQADIQNGQ-UHFFFAOYSA-N	124202120	CCC(=O)NC(C(=O)O)OC(=O)CC1=CC=CC=C1	1.2e-11	8.1	5	0.949	dipeptides		5.7e-09
Capsiate	ZICNYIDDNJYKCP-SOFGYWHQSA-N	9839519	CC(C)/C=C/CCCCC(=O)OCC1=CC(=C(C=C1)O)OC	1.4e-11	5.8	26	4.246	coumaric acids		6.7e-09
Imidazoleacetate riboside	AHPWEWASPTZMEK-PEBGCTIMSA-N	440569	C1=C(N=CN1[C@H]2[C@@H]([C@@H]([C@H](O2)CO)O)O)CC(=O)O	1.6e-11	0.22	82	-1.367	imidazoles		7.6e-09
Apiin	NTDLXWMIWOECHG-UHFFFAOYSA-N	5840046	C1C(C(C(O1)OC2C(C(C(OC2OC3=CC(=C4C(=C3)OC(=CC4=O)C5=CC=C(C=C5)O)O)CO)O)O)O)(CO)O	1.7e-11	2.8	39	-1.505	flavonoids		8.1e-09
S-Lactoylglutathione	VDYDCVUWILIYQF-CSMHCCOUSA-N	440018	C[C@H](C(=O)SC[C@@H](C(=O)NCC(=O)O)NC(=O)CC[C@@H](C(=O)O)N)O	2.2e-11	0.4	11	-4.987	polyethylene glycols	Y	1e-08
D-Altro-D-manno-Heptose	BGWQRWREUZVRGI-UHFFFAOYSA-N	245622	C(C(C1C(C(C(C(O1)O)O)O)O)O)O	2.3e-11	0.15	25	-2.369	monosaccharides	M	1.1e-08
N-[[3-Hydroxy-2-(2-pentenyl)cyclopentyl]acetyl]isoleucine	SJUZAQZEDDCWNC-VOTSOKGWSA-N	131753085	CC/C=C/CC1C(CCC1O)CC(=O)NC(C(C)CC)C(=O)O	3e-11	9.1	55	3.153			1.4e-08
Androsterone sulfate	ZMITXKRGXGRMKS-HLUDHZFRSA-N	159663	C[C@]12CC[C@H](C[C@@H]1CC[C@@H]3[C@@H]2CC[C@]4([C@H]3CCC4=O)C)OS(=O)(=O)O	2.9e-11	0.35	43	3.003	cholic acids		1.4e-08
N1,N10-Dicoumaroylspermidine	QYBCBMVQSCJMSA-VOMDNODZSA-N	15270795	C1=CC(=CC=C1/C=C/C(=O)NCCCCNCCCNC(=O)/C=C/C2=CC=C(C=C2)O)O	3.4e-11	3.1	90	1.56	coumaric acids		1.6e-08
(3β,9R)-5-Megastigmene-3,9-diol 9-[apiosyl-(1->6)-glucoside]	KXAHRTBPIZOXEC-UHFFFAOYSA-N	20979920	CC1=C(C(CC(C1)O)(C)C)CCC(C)OC2C(C(C(C(O2)COC3C(C(CO3)(CO)O)O)O)O)O	4.1e-11	35	24	-0.864		w	1.9e-08
4-Hydroxy-3-methoxycinnamate	KSEBMYQBYZTDHS-HWKANZROSA-N	445858	COC1=C(C=CC(=C1)/C=C/C(=O)O)O	4.2e-11	3.2	75	0.512	coumaric acids		2e-08
3-Methoxy-4-hydroxyphenylglycol glucuronide	VMWCOZPKGQMCRO-UICVJNQZSA-N	22833525	COC1=C(C=CC(=C1)C(CO)O)O[C@H]2[C@@H]([C@H]([C@@H]([C@H](O2)C(=O)O)O)O)O	4.9e-11	1.9	77	-1.904	cinnamates		2.3e-08
L-Threonine	AYFVYJQAPQTCCC-GBXIJSLDSA-N	6288	C[C@H]([C@@H](C(=O)O)N)O	5.3e-11	0.055	95	-3.496	amino acids	h	2.5e-08
4-Nitrophenyl N-acetyl-β-D-galactosaminide (GlcNAc-PNP)	OMRLTNCLYHKQCK-RKQHYHRCSA-N	84723	CC(=O)N[C@@H]1[C@H]([C@H]([C@H](O[C@H]1OC2=CC=C(C=C2)[N+](=O)[O-])CO)O)O	5.4e-11	0.62	152	-0.145	disaccharides	X	2.5e-08
Isoferulate 3-sulfate	DCMKMHVTKFJMAU-HWKANZROSA-N	71749556	COC1=C(C=C(C=C1)/C=C/C(=O)O)OS(=O)(=O)O	7e-11	2.4	75	-1.334	coumaric acids		3.3e-08
8-Hydroxyguanosine	FPGSEBKFEJEOSA-UMMCILCDSA-N	135407175	C([C@@H]1[C@H]([C@H]([C@@H](O1)N2C3=C(C(=O)NC(=N3)N)NC2=O)O)O)O	7.4e-11	390	10	-2.862	nucleosides		3.4e-08
Aminoacetone	BCDGQXUMWHRQCB-UHFFFAOYSA-N	215	CC(=O)CN	8.1e-11	0.18	93	-0.919			3.8e-08
Diferuloylputrescine	CHEMZHJQHCVLFI-MKICQXMISA-N	5321825	COC1=C(C=CC(=C1)/C=C/C(=O)NCCCCNC(=O)/C=C/C2=CC(=C(C=C2)O)OC)O	1.1e-10	18	90	1.378	coumaric acids		5.1e-08
2'-α-Mannosyl-L-tryptophan	CPXSBHKDEPPWIX-RAYCSJGISA-N	10981970	C1=CC=C2C(=C1)C(=C(N2)[C@@H]3[C@H]([C@H]([C@@H]([C@H](O3)CO)O)O)O)C[C@@H](C(=O)O)N	1.1e-10	4.4	44	-3.813	indoleacetic acids		5.1e-08
(+)-Equol 4'-sulfate	UXOJWGSGKUYMIA-GFCCVEGCSA-M	29979373	C1[C@H](COC2=C1C=CC(=C2)O)C3=CC=C(C=C3)OS(=O)(=O)[O-]	1.5e-10	2.4	28	-0.664	flavonoids		6.9e-08
L-Threonate	JPIJQSOTBSSVTP-STHAYSLISA-N	5460407	C([C@@H]([C@H](C(=O)O)O)O)O	2.4e-10	3.8	14	-2.395	butyrates		1.1e-07
PI(P-18:0/0:0)	VQWOKPHLVOSHNB-DERUFSSOSA-N	52928632	CCCCCCCCCCCCCCCC/C=C\OC[C@H](COP(=O)(O)OC1C([C@@H](C(C(C1O)O)O)O)O)O	2.6e-10	9.9	148	5.659	phosphatidylinositols		1.2e-07
4-Hydroxyphenylacetylglutamine	CYRKYXZJUIBBJX-JTQLQIEISA-N	61152160	C1=CC(=CC=C1CC(=O)N[C@@H](CCC(=O)O)C(=O)O)O	3.1e-10	3.8	3	-0.71	dipeptides	Q	1.4e-07
Nβ-Methyltetrahydroharmol	AGILGFCOHSGLIT-UHFFFAOYSA-N	14219281	CC1C2=C(CCN1C)C3=C(N2)C=C(C=C3)O	6.4e-10	23	16	1.219	biogenic monoamines		2.9e-07
S-(2-Hydroxyethyl)glutathione	UUZCUSQQEJSIHR-YUMQZZPRSA-N	5460887	C(CC(=O)N[C@@H](CSCCO)C(=O)NCC(=O)O)[C@@H](C(=O)O)N	7.6e-10	5.3	11	-4.64	polyethylene glycols	Y	3.5e-07
N-Nonanoylglycine	JXDFEUKNHBHUCP-UHFFFAOYSA-N	10176752	CCCCCCCCC(=O)NCC(=O)O	8.3e-10	3	70	2.759	stearic acids		3.8e-07
Coniferyl alcohol	JMFRWRFFLBVWSI-NSCUHMNNSA-N	1549095	COC1=C(C=CC(=C1)/C=C/CO)O	9.7e-10	14	118	0.416	phenols		4.4e-07
Cortolone-3-glucuronide	OKNSFVSKHQJVRN-XAYCFROHSA-N	53480447	CC12CC(CCC1CCC3C2C(=O)CC4(C3CCC4(C(CO)O)O)C)O[C@H]5[C@@H]([C@H]([C@@H]([C@H](O5)C(=O)O)O)O)O	9.9e-10	34	40	0.922	pregnanes		4.5e-07
L-Homocysteine	FFFHZYDWPBMWHY-VKHMYHEASA-N	91552	C(CS)[C@@H](C(=O)O)N	1.1e-09	0.24	110	-2.217	amino acids, sulfur	u	5e-07
Hexanoylcarnitine	VVPRQWTYSNDTEA-LLVKDONJSA-N	3246938	CCCCCC(=O)O[C@H](CC(=O)[O-])C[N+](C)(C)C	1.2e-09	7.6	109	0.959	Saturated_laurates		5.4e-07
Urate	LEHOTFFKMJEONL-UHFFFAOYSA-N	1175	C12=C(NC(=O)N1)NC(=O)NC2=O	1.2e-09	0.24	9	-1.191	xanthines		5.4e-07
N-(1-Deoxy-1-fructosyl)phenylalanine	FAVRCIXPIVJIPN-VJDSNFAGSA-N	101039148	C1=CC=C(C=C1)C[C@@H](C(=O)O)NCC2([C@H]([C@@H]([C@H](O2)CO)O)O)O	1.4e-09	1.6	53	-0.26	oligopeptides		6.3e-07
Sucrose (or Cellobiose)	CZMRCDWAGMRECN-UGDNZRGBSA-N	5988	C([C@@H]1[C@H]([C@@H]([C@H]([C@H](O1)O[C@]2([C@H]([C@@H]([C@H](O2)CO)O)O)CO)O)O)O)O	1.7e-09	0.17	24	-3.277	disaccharides	w	7.6e-07
N-(1-Deoxy-1-fructosyl)tyrosine	QLJKHQIODQKMNW-VJDSNFAGSA-N	131752248	C1=CC(=CC=C1C[C@@H](C(=O)O)NCC2([C@H]([C@@H]([C@H](O2)CO)O)O)O)O	1.7e-09	8.3	53	-1.396	oligopeptides		7.6e-07
Asymmetric dimethylarginine	YDGMGEXADBMOMJ-LURJTMIESA-N	123831	CN(C)C(=NCCC[C@@H](C(=O)O)N)N	2e-09	0.2	119	-2.559	amino acids, basic	B	8.9e-07
N6,N6,N6-Trimethyl-L-lysine	MXNRLFUSFKVQSK-QMMMGPOBSA-N	440120	C[N+](C)(C)CCCC[C@@H](C(=O)[O-])N	2e-09	0.28	85	-2.992	amino acids, diamino	n	8.9e-07
Genistein 4'-O-glucuronide	NHEBJNCJBWUPCK-ZFORQUDYSA-N	45782816	C1=CC(=CC=C1C2=COC3=CC(=CC(=C3C2=O)O)O)O[C@H]4[C@@H]([C@H]([C@@H]([C@H](O4)C(=O)O)O)O)O	2e-09	7	39	-0.106	flavonoids		8.9e-07
4-Coumaryl alcohol	PTNLHDGQWUGONS-OWOJBTEDSA-N	5280535	C1=CC(=CC=C1/C=C/CO)O	2.1e-09	48	125	0.655	phenols		9.3e-07
5-Methylcytidine	ZAYHVCMSTBRABG-JXOAFFINSA-N	92918	CC1=CN(C(=O)N=C1N)[C@H]2[C@@H]([C@@H]([C@H](O2)CO)O)O	3e-09	0.2	20	-2.012	pyrimidine nucleosides	A	1.3e-06
PA(P-16:0/14:1(9Z))	SCKYVMUDCFXGAV-YRKBNYTQSA-N	52929659	CCCCCCCCCCCCCC/C=C\OC[C@H](COP(=O)(O)O)OC(=O)CCCCCCC/C=C\CCCC	3.3e-09	2.1	63	12.555	lysophospholipids		1.5e-06
Tetrahydroaldosterone-3-glucuronide	CGIURIOFMWUPSV-RUQPETGGSA-N	167918	C[C@]12CCC(CC1CCC3C2[C@@H]4CC5(C3CC[C@@H]5C(=O)CO)C(O4)O)O[C@H]6[C@@H]([C@@H]([C@@H]([C@H](O6)C(=O)O)O)O)O	4.1e-09	0.022	40	0.954	cholestanols		1.8e-06
N-Acetylleucine	WXNXCEHXYPACJF-ZETCQYMHSA-N	70912	CC(C)C[C@@H](C(=O)O)NC(=O)C	4.3e-09	0.57	4	1.053	oligopeptides	U	1.9e-06
Cysteine-S-sulfate	NOKPBJYHPHHWAN-REOHCLBHSA-N	115015	C([C@@H](C(=O)O)N)SS(=O)(=O)O	4.9e-09	0.28	129	-4.104	disulfides		2.1e-06
N'-Nitrosonornicotine	XKABJYQDMJTNGQ-UHFFFAOYSA-N	27919	C1CC(N(C1)N=O)C2=CN=CC=C2	5.1e-09	0.11	136	0.165	nitrosamines		2.2e-06
S-(Hydroxymethyl)glutathione	PIUSLWSYOYFRFR-BQBZGAKWSA-N	447123	C(CC(=O)N[C@@H](CSCO)C(=O)NCC(=O)O)[C@@H](C(=O)O)N	6.7e-09	2.4	11	-4.998	polyethylene glycols	Y	2.9e-06
Xanthurenate 8-O-sulfate	FNGKEPQCRRMUOC-UHFFFAOYSA-N	11522049	C1=CC2=C(C(=C1)OS(=O)(=O)O)NC(=CC2=O)C(=O)O	6.9e-09	1.6	23	-1.044	sulfuric acid esters		3e-06
5-(3',4',5'-Trihydroxyphenyl)-γ-valerolactone-4'-O-sulfate	NPIMUIQBYBJSBB-UHFFFAOYSA-N	124202075	C1CC(=O)OC1CC2=CC(=C(C(=C2)O)OS(=O)(=O)O)O	7.3e-09	3	112	-0.626	catechols		3.2e-06
(5Z)-13-Carboxytridec-5-enoylcarnitine	HXMYXBDOFWDFBU-CLFYSBASSA-N	71464551	C[N+](C)(C)CC(CC(=O)[O-])OC(=O)CCC/C=C\CCCCCCCC(=O)O	7.8e-09	7.7	81	3.121	carnitine		3.4e-06
9(S)-HPODE	JGUNZIWGNMQSBM-ZJHFMPGASA-N	6439847	CCCCC/C=C\C=C\C(CCCCCCCC(=O)O)OO	9.6e-09	34	62	5.979	HODE		4.1e-06
N(2)-Carboxyethyl-2'-deoxyguanosine	MXNKUBJIXVVNPY-ULAWRXDQSA-N	135564621	C[C@H](C(=O)O)NC1=NC2=C(C(=O)N1)N=CN2[C@H]3C[C@@H]([C@H](O3)CO)O	9.6e-09	2.1	10	-1.3	purine nucleosides		4.1e-06
Threoninyl-Proline	QOLYAJSZHIJCTO-VQVTYTSYSA-N	9834371	C[C@H]([C@@H](C(=O)N1CCC[C@H]1C(=O)O)N)O	1e-08	2.7	21	-3.573	oligopeptides		4.3e-06
Cytidine	UHDGCWIWMRVCDJ-XVFCMESISA-N	6175	C1=CN(C(=O)N=C1N)[C@H]2[C@@H]([C@@H]([C@H](O2)CO)O)O	1.2e-08	0.3	20	-2.193	pyrimidine nucleosides	A	5.1e-06
L-Cystathionine	ILRYLPWNYFXEMH-WHFBIAKZSA-N	439258	C(CSC[C@@H](C(=O)O)N)[C@@H](C(=O)O)N	1.6e-08	0.58	115	-3.209	amino acids, sulfur		6.8e-06
L-Octanoylcarnitine	CXTATJFJDMJMIY-CYBMUJFWSA-N	11953814	CCCCCCCC(=O)O[C@H](CC(=O)[O-])C[N+](C)(C)C	1.6e-08	12	18	2.097	Saturated_laurates		6.8e-06
4,4-Dimethyl-5α-cholesta-8,24-dien-3-β-ol	CHGIKSSZNBCNDW-GKBRUXRCSA-N	50990081	C[C@H](CCC=C(C)C)C1CC[C@@H]2[C@@]1(CCC3=C2CC[C@@H]4[C@@]3(CC[C@@H](C4(C)C)O)C)C	1.6e-08	1.8	69	9.798	terpenes	K	6.8e-06
Adenosine	OIRDTQYFTABQOQ-KQYNXXCUSA-N	60961	C1=NC(=C2C(=N1)N(C=N2)[C@H]3[C@@H]([C@@H]([C@H](O3)CO)O)O)N	1.7e-08	0.14	22	-2.367	purine nucleosides	s	7.2e-06
2-Ketobutyrate	TYEYBOSBBBHJIV-UHFFFAOYSA-N	58	CCC(=O)C(=O)O	1.8e-08	0.64	49	-0.173	butyrates	a	7.6e-06
3-[3-Methoxy-4-(sulfooxy)phenyl]oxirane-2-carboxylate	PSQFJOWKPNYQQI-UHFFFAOYSA-N	131834358	COC1=C(C=CC(=C1)C2C(O2)C(=O)O)OS(=O)(=O)O	2.2e-08	3.5	26	-2.098	coumaric acids		9.3e-06
Coumarin	ZYGHJZDHTFUPRJ-UHFFFAOYSA-N	323	C1=CC=C2C(=C1)C=CC(=O)O2	2.6e-08	0.0036	116	1.022	benzopyrans		1.1e-05
4-Hydroxy-5-(4'-hydroxyphenyl)-valerate-4'-O-sulfate	GIYMZAJHBZLOGR-UHFFFAOYSA-N	124202068	C1=CC(=CC=C1CC(CCC(=O)O)O)OS(=O)(=O)O	2.7e-08	4	51	-1.874	phenylacetates	H	1.1e-05
24α,24β-Dihomo-9,10-secocholesta-5,7,10(19),24α-tetraen-1α,3,25-triol	SFWPJGMGUWDJCE-NLCTUAMCSA-N	24779630	C[C@H](CCC/C=C/C(C)(C)O)C1=CC[C@@H]\2[C@@]1(CCC/C2=C\C=C/3\C[C@H](C[C@@H](C3=C)O)O)C	2.8e-08	11	12	6.057	hydroxycholecalciferols		1.2e-05
Cholestane-3,7,12,25-tetrol-3-glucuronide	FHOADKVSESICIH-YQDZQFSMSA-N	42622727	C[C@H](CCCC(C)(C)O)[C@H]1CCC2[C@@]1([C@@H](CC3C2C(CC4[C@@]3(CCC(C4)O[C@H]5[C@@H]([C@@H]([C@@H]([C@H](O5)C(=O)O)O)O)O)C)O)O)C	3.2e-08	63	40	4.697	cholestanols		1.3e-05
2-Phenyl-1,3-dioxolane-4-methanol	AUDDNHGBAJNKEH-UHFFFAOYSA-N	15572	C1C(OC(O1)C2=CC=CC=C2)CO	3.8e-08	0.29	91	0.28			1.6e-05
N-Acetylserotonin glucuronide	DRKQFNYKSNWOTC-UHFFFAOYSA-N	45479483	CC(=O)NCCC1=CNC2=C1C=C(C=C2)OC3C(C(C(C(O3)C(=O)O)O)O)O	4.7e-08	32	44	-0.507	indoles		2e-05
L-Histidine	HNDVDQJCIGZPNO-YFKPBYRVSA-N	6274	C1=C(NC=N1)C[C@@H](C(=O)O)N	5.9e-08	0.0018	37	-3.429	amino acids, cyclic		2.4e-05
Citicoline	RZZPDXZPRHQOCG-OJAKKHQRSA-N	13804	C[N+](C)(C)CCOP(=O)([O-])OP(=O)(O)OC[C@@H]1[C@H]([C@H]([C@@H](O1)N2C=CC(=NC2=O)N)O)O	6.1e-08	0.13	20	-4.899	pyrimidine nucleosides	A	2.5e-05
Diaminopimelate	GMKMEZVLHJARHF-WHFBIAKZSA-N	439283	C(C[C@@H](C(=O)O)N)C[C@@H](C(=O)O)N	6.8e-08	0.38	45	-3.464	dicarboxylic acids	f	2.8e-05
11-Dehydrocorticosterone	FUFLCEKSBBHCMO-IWBQTIMDSA-N	13783449	C[C@]12CCC(=O)C=C1CC[C@@H]3[C@@H]2C(=O)C[C@]4([C@H]3CCC4C(=O)CO)C	8.4e-08	3.8	121	1.291	pregnenediones	I	3.5e-05
L-2-Aminoadipate	OYIFNHCXNCRBQI-UHFFFAOYSA-N	469	C(CC(C(=O)O)N)CC(=O)O	9.5e-08	0.036	45	-2.991	adipates	f	3.9e-05
Homoanserine	HXBKNURIXGGFCX-VIFPVBQESA-N	20849429	CN1C=NC=C1C[C@@H](C(=O)O)NC(=O)CCCN	9.5e-08	2.4	37	-3.437	dipeptides		3.9e-05
N-(3-Oxohexanoyl)homoserine lactone	YRYOXRMDHALAFL-QMMMGPOBSA-N	688505	CCCC(=O)CC(=O)N[C@H]1CCOC1=O	9.8e-08	710	21	1.39			4e-05
N-Oleoyl asparagine	MZSJQKKCFOSWBW-VJIACCKLSA-N	52922080	CCCCCCCC/C=C\CCCCCCCC(=O)N[C@@H](CC(=O)N)C(=O)O	1e-07	19	59	6.279	glutamates		4.1e-05
Deoxyinosine (dI)	VGONTNSXDCQUGY-RRKCRQDMSA-N	135398593	C1[C@@H]([C@H](O[C@H]1N2C=NC3=C2N=CNC3=O)CO)O	1.1e-07	110	10	-1.346	purine nucleosides		4.5e-05
Isoleucyl-Valine	BCXBIONYYJCSDF-UHFFFAOYSA-N	435949	CCC(C)C(C(=O)NC(C(C)C)C(=O)O)N	1.2e-07	0.24	4	-1.247	dipeptides	U	4.9e-05
18-Oxocortisol	XUQWWIFROYJHCU-FJNAKSJRSA-N	44263344	C[C@]12CCC(=O)C=C1CC[C@@H]3[C@@H]2[C@H](C[C@]4([C@H]3CC[C@]4(C(=O)CO)O)C=O)O	1.4e-07	3.1	108	-0.043	pregnenediones		5.7e-05
Phenylglyoxal	OJUGVDODNPJEEC-UHFFFAOYSA-N	14090	C1=CC=C(C=C1)C(=O)C=O	1.8e-07	0.3	113	0.677	glyoxal		7.3e-05
4-Guanidinobutanoate	TUHVEAJXIMEOSA-UHFFFAOYSA-N	500	C(CC(=O)O)CN=C(N)N	2e-07	0.59	139	-0.946	guanidines	d	8.1e-05
(S)-2,3-Dihydro-3,5-dihydroxy-2-oxo-3-indoleacetate 5-glucoside	KZKDOIBDOJKQAC-UHFFFAOYSA-N	131751604	C1=CC2=C(C=C1OC3C(C(C(C(O3)CO)O)O)O)C(C(=O)N2)(CC(=O)O)O	2.2e-07	2.1	48	-1.603	indoles		8.8e-05
trans-2-Tetradecenoyl-L-carnitine	ARMIMRSBKXMKOF-QXZRMERTSA-N	53481699	CCCCCCCC/C=C\CCCCCC(CC(=O)O[C@@H](CCC(=O)[O-])[N+](C)(C)C)O	2.3e-07	7	81	6.314	carnitine		9.2e-05
N-Acetylgalactosamine (GalNAc)	OVRNDRQMDRJTHS-CBQIKETKSA-N	84265	CC(=O)N[C@@H]1[C@H]([C@H]([C@H](O[C@@H]1O)CO)O)O	2.4e-07	0.39	42	-1.488	hexosamines		9.6e-05
(R)-3-Hydroxy-hexadecanoate	CBWALJHXHCJYTE-OAHLLOKOSA-N	15569776	CCCCCCCCCCCCC[C@H](CC(=O)O)O	2.4e-07	4.1	102	6.118	OH-FA_16_0_1		9.6e-05
2,6-Pipecoloxylidide	SILRCGDPZGQJOQ-UHFFFAOYSA-N	115282	CC1=C(C(=CC=C1)C)NC(=O)C2CCCCN2	2.5e-07	0.31	142	1.221	acetanilides	J	9.9e-05
L-Glutamine	ZDXPYRJPNDTMRX-VKHMYHEASA-N	5961	C(CC(=O)N)[C@@H](C(=O)O)N	2.5e-07	0.0032	52	-4.077	amino acids, basic		9.9e-05
Thymidine	IQFYYKKMVGJFEH-XLPZGREQSA-N	5789	CC1=CN(C(=O)NC1=O)[C@H]2C[C@@H]([C@H](O2)CO)O	2.5e-07	0.079	36	-1.335	pyrimidine nucleosides	t	9.9e-05
Folate	OVBPIULPVIDEAO-LBPRGKRZSA-N	6037	C1=CC(=CC=C1C(=O)N[C@@H](CCC(=O)O)C(=O)O)NCC2=CN=C3C(=N2)C(=O)N=C(N3)N	2.6e-07	0.74	96	-3.972	pteridines	y	0.0001
N-Acetyl-β-glucosaminylamine	MCGXOCXFFNKASF-FMDGEEDCSA-N	439454	CC(=O)N[C@@H]1[C@H]([C@@H]([C@H](O[C@H]1N)CO)O)O	2.7e-07	0.056	42	-1.984	hexosamines		0.00011
3-Hydroxy-5, 8-tetradecadiencarnitine	YLCGQCCCWXNFOA-YAAUQWKMSA-N	53481683	CCCCCC/C=C/C=C/CC(CC(=O)O[C@@H](CCC(=O)[O-])[N+](C)(C)C)O	3e-07	42	81	3.594			0.00012
Guanosine	NYHBQMYGNKIUIF-UUOKFMHZSA-N	135398635	C1=NC2=C(N1[C@H]3[C@@H]([C@@H]([C@H](O3)CO)O)O)N=C(NC2=O)N	3e-07	61	10	-2.272	purine nucleosides		0.00012
N-Ribosylhistidine	TTYCFBAOLXCFAB-VAPHQMJDSA-N	126923	C1=C(N=CN1[C@H]2[C@@H]([C@@H]([C@H](O2)CO)O)O)C[C@@H](C(=O)O)N	3.2e-07	0.34	82	-4.195	imidazoles		0.00013
L-β-Aspartyl-L-aspartate	KXAWLANLJYMEGB-UHFFFAOYSA-N	274178	C(C(C(=O)O)N)C(=O)NC(CC(=O)O)C(=O)O	5.1e-07	0.36	38	-4.892	dipeptides	R	0.0002
Pyro-L-glutaminyl-L-glutamine	ILAITOFTZJRIFJ-WDSKDSINSA-N	11010621	C1CC(=O)N[C@@H]1C(=O)N[C@@H](CCC(=O)N)C(=O)O	6e-07	2.7	111	-2.382	dipeptides	E	0.00023
12,13-DHOME	CQSLTKIXAJTQGA-BTDPBSJTSA-N	25320870	CCCCC[C@@H]([C@H](C/C=C\CCCCCCCC(=O)O)O)O	5.9e-07	14	19	4.866	TriHOME		0.00023
Carbocysteine-lysine	ZXFWVUHYOBPQHY-YUMQZZPRSA-N	134128	C(CCN)C[C@@H](C(=O)O)NC(=O)[C@H](CSCC(=O)O)N	6.7e-07	0.057	11	-3.521	dipeptides	Y	0.00026
Lacto-N-biose I	HMQPEDMEOBLSQB-RCBHQUQDSA-N	5288905	CC(=O)N[C@@H]1[C@H]([C@@H]([C@H](O[C@@H]1O)CO)O)O[C@H]2[C@@H]([C@H]([C@H]([C@H](O2)CO)O)O)O	7.1e-07	3.5	42	-3.454	disaccharides		0.00027
Dobutamine	JRWZLRBJNMZMFE-UHFFFAOYSA-N	36811	CC(CCC1=CC=C(C=C1)O)NCCC2=CC(=C(C=C2)O)O	7.7e-07	0.3	71	2.005	catecholamines		0.0003
α-L-Threo-4-Hex-4-enopyranuronosyl-D-galacturonate	LLVVMXFNKAHVEZ-UHFFFAOYSA-N	3390357	C1=C(OC(C(C1O)O)OC2C(C(C(OC2C(=O)O)O)O)O)C(=O)O	8.1e-07	14	94	-2.537		F	0.00031
Indole-3-acetate O-glucuronide	BPTLUNCVRGWZSW-JHZZJYKESA-N	124202110	C1=CC=C2C(=C1)C(=CN2)CC(=O)O[C@H]3[C@@H]([C@H]([C@@H]([C@H](O3)C(=O)O)O)O)O	8e-07	1.4	44	-0.344	indoleacetic acids		0.00031
Glycine	DHMQDGOQFOQNFH-UHFFFAOYSA-N	750	C(C(=O)O)N	8.3e-07	0.093	93	-3.35	amino acids		0.00032
Deoxycytidine (dC)	CKTSBUTUHBMZGZ-SHYZEUOFSA-N	13711	C1[C@@H]([C@H](O[C@H]1N2C=CC(=NC2=O)N)CO)O	9e-07	0.27	20	-1.592	pyrimidine nucleosides	A	0.00034
L-Alanine	QNAYBMKLOCPYGJ-REOHCLBHSA-N	5950	C[C@@H](C(=O)O)N	9.1e-07	0.3	95	-2.824	peptides	h	0.00035
Tyrosyl-Tryptophan	BMPPMAOOKQJYIP-UHFFFAOYSA-N	14475583	C1=CC=C2C(=C1)C(=CN2)CC(C(=O)O)NC(=O)C(CC3=CC=C(C=C3)O)N	9.6e-07	7.1	16	-2.212	dipeptides		0.00036
Pyridoxal	RADKZDMFGJYCBB-UHFFFAOYSA-N	1050	CC1=NC=C(C(=C1O)C=O)CO	9.4e-07	0.0083	124	-0.754	vitamin b 6	r	0.00036
4-Methyl-2-phenyl-2-pentenal	ULRYRAHIBWLZKC-XYOKQWHBSA-N	5363896	CC(C)/C=C(\C=O)/C1=CC=CC=C1	9.9e-07	6.8	113	3.41	aldehydes		0.00037
Phosphatidylcholine 40:6	CYJDDIDEUCNWDQ-IAOSCPQNSA-N	53478751	CCCCCC/C=C\CCCCCCCCCC(=O)OC[C@H](COP(=O)([O-])OCC[N+](C)(C)C)OC(=O)CC/C=C\C/C=C\C/C=C\C/C=C\C/C=C\CCCCC	9.8e-07	2.5	132	16.064	phosphatidylcholines		0.00037
Aspartyl-Alanine	DVUFTQLHHHJEMK-UHFFFAOYSA-N	4677380	CC(C(=O)O)NC(=O)C(CC(=O)O)N	1.1e-06	6.6	38	-4.009	dipeptides	R	0.00041
Laccarin	VJFIILVPPZGOTO-SREVYHEPSA-N	136927122	CC1CCN=C\2C1NC(=O)/C2=C(/C)\O	1.2e-06	190	59	1.13			0.00045
Serylvalylglycylglutamate	BUADZOJMDKUNMV-UHFFFAOYSA-N	18744842	CC(C)C(C(=O)NCC(=O)NC(CCC(=O)O)C(=O)O)NC(=O)C(CO)N	1.2e-06	2.1	68	-5.258	oligopeptides		0.00045
L,L-Cyclo(leucylprolyl)	SZJNCZMRZAUNQT-IUCAKERBSA-N	7074739	CC(C)C[C@H]1C(=O)N2CCC[C@H]2C(=O)N1	1.5e-06	71	141	1.485	dipeptides		0.00056
Epinephrine	UCTWMZQNUQWSLP-VIFPVBQESA-N	5816	CNC[C@@H](C1=CC(=C(C=C1)O)O)O	1.6e-06	0.0059	71	-0.324	catecholamines		0.00059
Isoleucyl-Leucine	JWBXCSQZLLIOCI-UHFFFAOYSA-N	13817313	CCC(C)C(C(=O)NC(CC(C)C)C(=O)O)N	1.6e-06	2.6	4	-0.467	dipeptides	U	0.00059
4-Hydroxy-6-methylpretetramide	WSYJHDYOVBGOSR-UHFFFAOYSA-N	441106	CC1=C2C=CC=C(C2=C(C3=C(C4=C(C=C13)C(=C(C(=C4O)C(=O)N)O)O)O)O)O	1.8e-06	1.8	87	2.72			0.00066
N1-(α-D-Ribosyl)-5,6-dimethyl-benzimidazole	HLRUKOJSWOKCPP-RYSNWHEDSA-N	440780	CC1=CC2=C(C=C1C)N(C=N2)[C@@H]3C(C([C@H](O3)CO)O)O	1.8e-06	2.5	7	0.465	nucleosides	m	0.00066
3,4-Dihydroxyphenylglycol O-sulfate	MFYFKAXYRXODPL-UHFFFAOYSA-N	22833570	C1=CC(=C(C=C1C(CO)O)O)OS(=O)(=O)O	1.9e-06	4.5	84	-2.493	benzyl alcohols		0.0007
Serotonin	QZAYGJVTTNCVMB-UHFFFAOYSA-N	5202	C1=CC2=C(C=C1O)C(=CN2)CCN	1.9e-06	0.32	16	0.366	biogenic monoamines		0.0007
Threoninyl-Leucine	BQBCIBCLXBKYHW-CSMHCCOUSA-N	7021827	C[C@H]([C@@H](C(=O)N[C@@H](CC(C)C)C(=O)[O-])[NH3+])O	1.9e-06	2.3	68	-0.144	dipeptides		0.0007
trans-Urocanate	LOIYMIARKYCTBW-UHFFFAOYSA-N	1178	C1=C(NC=N1)C=CC(=O)O	2.1e-06	0.15	146	-0.138	acrylates	l	0.00076
Dihydroferulate 4-sulfate	UMCDODPBPQMWQP-UHFFFAOYSA-N	187489	COC1=C(C=CC(=C1)CCC(=O)O)OS(=O)(=O)O	2.1e-06	0.24	26	-1.588	coumaric acids		0.00076
Aldosine	FZNMMFIPIGBAJL-UHFFFAOYSA-N	57357510	C1CC(NC(C1)C(=O)O)C2=CNC(CC2)C(=O)O	2.3e-06	2.4	147	-0.08	piperidines		0.00083
Leucyl-Valine	MDSUKZSLOATHMH-UHFFFAOYSA-N	352038	CC(C)CC(C(=O)NC(C(C)C)C(=O)O)N	2.5e-06	0.55	4	-1.036	dipeptides	U	0.0009
Choline	OEYIOHPDSNJKLS-UHFFFAOYSA-N	305	C[N+](C)(C)CCO	2.6e-06	0.019	150	-0.837	ethanolamines		0.00094
Palmitoyl-L-carnitine	XOMRRQXKHMYMOC-OAQYLSRUSA-N	11953816	CCCCCCCCCCCCCCCC(=O)O[C@H](CC(=O)[O-])C[N+](C)(C)C	2.7e-06	6.8	18	6.649	carnitine		0.00097
Alanyl-Phenylalanine	OMNVYXHOSHNURL-WPRPVWTQSA-N	96814	C[C@@H](C(=O)N[C@@H](CC1=CC=CC=C1)C(=O)O)N	2.9e-06	0.38	5	-1.877	dipeptides		0.001
Biopterin	LHQIJBMDNUYRAM-AWFVSMACSA-N	135449517	C[C@H]([C@H](C1=CN=C2C(=N1)C(=O)NC(=N2)N)O)O	2.9e-06	2200	96	-2.938	pteridines	y	0.001
3-Dehydroquinate	WVMWZWGZRAXUBK-SYTVJDICSA-N	439351	C1[C@H]([C@@H](C(=O)C[C@]1(C(=O)O)O)O)O	3.1e-06	0.062	13	-2.122			0.0011
Pyrraline	VTYFITADLSVOAS-UHFFFAOYSA-N	14274616	C1=C(N(C(=C1)C=O)CCCCC(C(=O)O)N)CO	3.5e-06	12	134	-2.352	pyrroles	q	0.0012
N-[(4Z,7Z,10Z,13Z,16Z,19Z)-Docosahexaenoyl]-L-glutamate	NMAOXADCTJAFFT-PJEZTNATSA-N	52922058	CC/C=C\C/C=C\C/C=C\C/C=C\C/C=C\C/C=C\CCC(=O)N[C@@H](CCC(=O)O)C(=O)O	3.7e-06	3	59	8.006	glutamates		0.0013
SM(d18:1/12:0)	HZCLJRFPXMKWHR-FEBLJDHQSA-N	44260123	CCCCCCCCCCCCC/C=C/[C@H]([C@H](COP(=O)([O-])OCC[N+](C)(C)C)NC(=O)CCCCCCCCCCC)O	3.8e-06	7.5	55	10.62	sphingomyelins		0.0013
Xanthine	LRFVTYWOQMYALW-UHFFFAOYSA-N	1188	C1=NC2=C(N1)C(=O)NC(=O)N2	3.8e-06	0.0057	9	-0.654	xanthines		0.0013
Oxalosuccinate	UFSCUAXLTRFIDC-UHFFFAOYSA-N	972	C(C(C(=O)C(=O)O)C(=O)O)C(=O)O	3.9e-06	0.066	56	-1.314		o	0.0014
L-Aspartate	CKLJMWTZIZZHCS-REOHCLBHSA-N	5960	C([C@@H](C(=O)O)N)C(=O)O	3.9e-06	0.31	133	-3.707	amino acids, acidic	v	0.0014
Ergothioneine	SSISHJJTAXXQAX-ZETCQYMHSA-N	5351619	C[N+](C)(C)[C@@H](CC1=CNC(=S)N1)C(=O)[O-]	3.9e-06	4.1	37	-0.319	amino acids, cyclic		0.0014
Citrulline	RHGKLRLOHDJJDR-BYPYZUCNSA-N	9750	C(C[C@@H](C(=O)O)N)CNC(=O)N	4.2e-06	0.32	52	-3.909	amino acids, diamino		0.0015
γ-Glutamyltyrosine	VVLXCWVSSLFQDS-QWRGUYRKSA-N	94340	C1=CC(=CC=C1C[C@@H](C(=O)O)NC(=O)CC[C@@H](C(=O)O)N)O	4.6e-06	0.75	3	-3.538	dipeptides	Q	0.0016
Sarcosine	FSYKKLYZXJSNPZ-UHFFFAOYSA-N	1088	CNCC(=O)O	4.7e-06	0.0047	93	-0.794	n-substituted glycines		0.0016
Porphobilinogen	QSHWIQZFGQKFMA-UHFFFAOYSA-N	1021	C1=C(C(=C(N1)CN)CC(=O)O)CCC(=O)O	4.6e-06	0.089	7	-1.116	pyrroles	m	0.0016
3-Propylidene-1(3H)-isobenzofuranone	NGSZDVVHIGAMOJ-BJMVGYQFSA-N	6259976	CC/C=C/1\C2=CC=CC=C2C(=O)O1	4.9e-06	9.8	128	2.171	benzylidene compounds		0.0017
Nutriacholate	DXOCDBGWDZAYRQ-QPVZPPSOSA-N	53477693	C[C@@H](CCC(=O)O)C1CC[C@@H]2[C@@]1(CC[C@H]3[C@H]2C(=O)C[C@H]4[C@@]3(CC[C@H](C4)O)C)C	5.1e-06	4.2	61	5.765	deoxycholic acid		0.0017
Leucylproline	VTJUNIYRYIAIHF-IUCAKERBSA-N	80817	CC(C)C[C@@H](C(=O)N1CCC[C@H]1C(=O)O)N	5e-06	0.24	107	-1.466	dipeptides		0.0017
Hydroxycotinine	XOKCJXZZNAUIQN-IENPIDJESA-N	10219774	CN1[C@@H](CC(C1=O)O)C2=CN=CC=C2	6.1e-06	4.4	92	-0.8	dipeptides		0.0021
Allantoin	POJWUDADGALRAB-UHFFFAOYSA-N	204	C1(C(=O)NC(=O)N1)NC(=O)N	7.2e-06	0.24	97	-1.169	hydantoins		0.0024
O-Succinylbenzoate	YIVWQNVQRXFZJB-UHFFFAOYSA-L	5459922	C1=CC=C(C(=C1)C(=O)CCC(=O)[O-])C(=O)[O-]	7.4e-06	3.4	128	-1.026	biphenyl compounds		0.0025
Isoleucyl-Threonine	DRCKHKZYDLJYFQ-UHFFFAOYSA-N	18218220	CCC(C)C(C(=O)NC(C(C)O)C(=O)O)N	7.4e-06	4.2	103	-2.574	dipeptides		0.0025
Indole	SIKJAQJRHWYJAI-UHFFFAOYSA-N	798	C1=CC=C2C(=C1)C=CN2	7.3e-06	0.46	136	1.423	indoles		0.0025
Dopamine 3-O-sulfate	NZKRYJGNYPYXJZ-UHFFFAOYSA-N	122136	C1=CC(=C(C=C1CCN)OS(=O)(=O)O)O	8.9e-06	0.61	32	-1.796	catecholamines		0.003
Vinyl caffeate	XVCVDNKCUNGTRP-GQCTYLIASA-N	11127419	C=COC(=O)/C=C/C1=CC(=C(C=C1)O)O	9.4e-06	13	105	1.394	cinnamates		0.0031
Octadecyl fumarate	MHQJUHSHQGQVTM-HNENSFHCSA-N	6436905	CCCCCCCCCCCCCCCCCCOC(=O)/C=C\C(=O)O	1e-05	2.4	151	9.221	O=FA_22_2		0.0033
p-Menthα-2,4(8)-dien-9,3-olide	ZRTWVYJNKXXDDT-UHFFFAOYSA-N	3018936	CC1CCC2=C(C(=O)OC2=C1)C	1e-05	2.1	60	1.872	terpenes	N	0.0033
Vanilloylglycine	LOODYTDRRBLQNH-UHFFFAOYSA-N	3083688	COC1=C(C=CC(=C1)C(=O)NCC(=O)O)O	1.1e-05	8	90	-0.588			0.0037
Glycyl-Phenylalanine	JBCLFWXMTIKCCB-UHFFFAOYSA-N	97415	C1=CC=C(C=C1)CC(C(=O)O)NC(=O)CN	1.1e-05	0.37	5	-2.403	dipeptides		0.0037
Taurocholate	WBWWGRHZICKQGZ-HZAMXZRMSA-N	6675	C[C@H](CCC(=O)NCCS(=O)(=O)O)[C@H]1CC[C@@H]2[C@@]1([C@H](C[C@H]3[C@H]2[C@@H](C[C@H]4[C@@]3(CC[C@H](C4)O)C)O)O)C	1.1e-05	0.003	17	2.771	taurine	D	0.0037
Glutaminylproline	NJMYZEJORPYOTO-BQBZGAKWSA-N	11736661	C1C[C@H](N(C1)C(=O)[C@H](CCC(=O)N)N)C(=O)O	1.2e-05	2.9	106	-4.154	dipeptides		0.0039
2-Picolinate	SIOXPEMLGUPBBT-UHFFFAOYSA-N	1018	C1=CC=NC(=C1)C(=O)O	1.2e-05	0.021	134	-0.102	pyridines	q	0.0039
Valyl-Tyrosine	VEYJKJORLPYVLO-RYUDHWBXSA-N	7009554	CC(C)[C@@H](C(=O)N[C@@H](CC1=CC=C(C=C1)O)C(=O)[O-])[NH3+]	1.3e-05	3.1	3	-0.139	oligopeptides	Q	0.0043
O(4')-Sulfo-L-tyrosine	CIQHWLTYGMYQQR-QMMMGPOBSA-N	514186	C1=CC(=CC=C1C[C@@H](C(=O)O)N)OS(=O)(=O)O	1.4e-05	120	41	-4.557	amino acids, aromatic	z	0.0046
Isovaleryl-L-carnitine	IGQBPDJNUXPEMT-UHFFFAOYSA-N	6426851	CC(C)CC(=O)OC(CC(=O)[O-])C[N+](C)(C)C	1.4e-05	2.1	27	0.329	carnitine	L	0.0046
Glycyl-Isoleucine	KGVHCTWYMPWEGN-UHFFFAOYSA-N	259613	CCC(C)C(C(=O)O)NC(=O)CN	1.4e-05	0.001	4	-2.428	dipeptides	U	0.0046
Valyl-Isoleucine	PNVLWFYAPWAQMU-CIUDSAMLSA-N	7010531	CC[C@H](C)[C@@H](C(=O)[O-])NC(=O)[C@H](C(C)C)[NH3+]	1.4e-05	4	104	0.972	dipeptides		0.0046
16-Glutaryloxy-1α,25-dihydroxyvitamin D3	BSFJAECYHQSOSY-AMZOUDOWSA-N	10940565	C[C@H](CCCC(C)(C)O)[C@H]1[C@@H](C[C@@H]\2[C@@]1(CCC/C2=C\C=C/3\C[C@H](C[C@@H](C3=C)O)O)C)OC(=O)CCCC(=O)O	1.5e-05	4.3	12	4.917	hydroxycholecalciferols		0.0048
Val-Pro-Pro	YRNQIPIDIWVWJZ-SRVKXCTJSA-N	24978507	CC(C)[C@@H](C(=O)ON1CCC[C@H]1C(=O)ON2CCC[C@H]2C(=O)O)N	1.5e-05	7.6	86	-0.581	imino acids		0.0048
DL-p-Hydroxyphenyllactate	JVGVDSSUAVXRDY-UHFFFAOYSA-N	9378	C1=CC(=CC=C1CC(C(=O)O)O)O	1.5e-05	0.4	51	-0.478	phenols	H	0.0048
D-1-Amino-2-pyrrolidinecarboxylate	OUCUOMVLTQBZCY-UHFFFAOYSA-N	273022	C1CC(N(C1)N)C(=O)O	1.6e-05	0.12	86	-0.965	nitrosamines		0.0051
N-(2-Methoxy-4-pyridyl)-N'-phenylurea	HATOTLUJWFPHHP-UHFFFAOYSA-N	12897225	COC1=NC=CC(=C1)NC(=O)NC2=CC=CC=C2	1.7e-05	2.3	16	0.314			0.0054
Lithocholate	SMEROWZSTRWXGI-HVATVPOCSA-N	9903	C[C@H](CCC(=O)O)[C@H]1CC[C@@H]2[C@@]1(CC[C@H]3[C@H]2CC[C@H]4[C@@]3(CC[C@H](C4)O)C)C	1.9e-05	0.66	1	8.263	cholic acids		0.006
Ethyl-β-D-glucuronide	IWJBVMJWSPZNJH-UQGZVRACSA-N	18392195	CCO[C@H]1[C@@H]([C@H]([C@@H]([C@H](O1)C(=O)O)O)O)O	1.9e-05	170	34	-1.027	hexuronic acids	Z	0.006
(Z)-3-(1-Formyl-1-propenyl)pentanedioate	IVZLDVMNNVAWDA-QHHAFSJGSA-N	22394751	C/C=C(\C=O)/C(CC(=O)O)CC(=O)O	2.1e-05	5.8	29	-0.222			0.0066
Pseudaminate	ZJOSXOOPEBJBMC-LJRWBPDUSA-M	56927739	C[C@@H]([C@@H]([C@H]1[C@H]([C@H](C[C@](O1)(C(=O)[O-])O)O)NC(=O)C)NC(=O)C)O	2.2e-05	4.3	33	-3.094	sialic acids		0.0069
Bisnorbiotin	QDFGCLSCEPNVQP-VPLCAKHXSA-N	86492	C1[C@H]2[C@@H]([C@@H](S1)CCC(=O)O)NC(=O)N2	2.3e-05	0.36	11	-0.253		Y	0.0072
2-Hydroxyadipate	OTTXIFWBPRRYOG-UHFFFAOYSA-N	193530	C(CC(C(=O)O)O)CC(=O)O	2.3e-05	0.046	13	-0.758	adipates		0.0072
L-Glutamate	WHUUTDBJXJRKMK-VKHMYHEASA-N	33032	C(CC(=O)O)[C@@H](C(=O)O)N	2.3e-05	0.21	52	-3.349	glutamates		0.0072
2-(5-Methyl-2-furanyl)-3-piperidinol	KHCYBVSLKKTRRJ-UHFFFAOYSA-N	85575714	CC1=CC=C(O1)C2C(CCCN2)O	2.4e-05	9.5	152	0.833		X	0.0074
L-Lysine	KDXKERNSBIXSRK-YFKPBYRVSA-N	5962	C(CCN)C[C@@H](C(=O)O)N	2.5e-05	0.35	45	-2.949	dicarboxylic acids	f	0.0077
4-Amino-5-hydroxymethyl-2-methylpyrimidine	VUTBELPREDJDDH-UHFFFAOYSA-N	777	CC1=NC=C(C(=N1)N)CO	2.8e-05	0.23	50	-1.267	pyrimidines	i	0.0086
Creatinine	DDRJAANPRJIHGJ-UHFFFAOYSA-N	588	CN1CC(=O)N=C1N	3e-05	0.14	97	-0.126	imidazoles		0.0092
Nα-Acetyl-lysine	DTERQYGMUDWYAZ-ZETCQYMHSA-N	92832	CC(=O)NCCCC[C@@H](C(=O)O)N	3.4e-05	0.46	79	-2.673	dipeptides	V	0.01
Hydroxyvalerylglycine	YYDUOQZPMOUVSY-UHFFFAOYSA-N	79198664	C(CCO)CC(=O)NCC(=O)O	3.4e-05	16	30	-1.071	glutamates		0.01
1-Pyrroline-5-carboxylate	DWAKNKKXGALPNW-UHFFFAOYSA-N	1196	C1CC(N=C1)C(=O)O	3.4e-05	0.31	78	-0.233	pyrroles		0.01
25-Hydroxyvitamin D2	KJKIIUAXZGLUND-BJWBXCNSSA-N	22833566	C[C@H](/C=C/[C@H](C)C(C)(C)O)C1CC[C@@H]\2[C@@]1(CCC/C2=C\C=C/3\C[C@H](CCC3=C)O)C	3.5e-05	62	12	7.704	cholestenes		0.011
Sinapate	PCMORTLOPMLEFB-ONEGZZNKSA-N	637775	COC1=CC(=CC(=C1O)OC)/C=C/C(=O)O	3.6e-05	3.3	75	0.752	coumaric acids		0.011
L-(+)-Lactate	JVTAAEKCZFNVCJ-REOHCLBHSA-N	107689	C[C@@H](C(=O)O)O	3.9e-05	0.16	31	-0.591	butyrates	k	0.012
Nicotianamine	KRGPXXHMOXVMMM-CIUDSAMLSA-N	9882882	C1CN([C@@H]1C(=O)O)CC[C@@H](C(=O)O)NCC[C@@H](C(=O)O)N	4.1e-05	20	80	-3.946	dipeptides		0.012
Pyruvate	LCTONWCANYUPML-UHFFFAOYSA-N	1060	CC(=O)C(=O)O	4.1e-05	0.04	49	-0.426	keto acids	a	0.012
3-Hydroxypentadecanoate	ATMSEJBABXCWDW-UHFFFAOYSA-N	182089	CCCCCCCCCCCCC(CC(=O)O)O	4.2e-05	0.34	102	5.549	OH-FA_16_0_1		0.012
Threoninyl-Phenylalanine	IQHUITKNHOKGFC-MIMYLULJSA-N	7010579	C[C@H]([C@@H](C(=O)N[C@@H](CC1=CC=CC=C1)C(=O)[O-])[NH3+])O	4e-05	2.8	5	-0.33	oligopeptides		0.012
Phenylpyruvate	BTNMPGBKDVTSJY-UHFFFAOYSA-N	997	C1=CC=C(C=C1)CC(=O)C(=O)O	4.2e-05	0.23	123	0.907	phenylpyruvic acids	p	0.012
γ-Aminobutyrate (GABA)	BTCSSZJGUNDROE-UHFFFAOYSA-N	119	C(CC(=O)O)CN	4.6e-05	0.39	139	-0.668	butyrates	d	0.014
Tauro ω-muricholate	XSOLDPYUICCHJX-UZUDEGBHSA-N	21124703	C[C@H](CCC(=O)NCCS(=O)(=O)O)[C@H]1CC[C@@H]2[C@@]1(CC[C@H]3[C@H]2[C@H]([C@H]([C@H]4[C@@]3(CC[C@H](C4)O)C)O)O)C	4.8e-05	3.1	17	4.044	taurine	D	0.014
4-Phenyl-3-buten-2-ol	ZIJWGEHOVHJHKB-FPLPWBNLSA-N	11469151	CC(/C=C\C1=CC=CC=C1)O	5.2e-05	2.5	54	2.317		P	0.015
7-Sulfocholate	RRVLNNMINXAIKC-OELDTZBJSA-N	459070	C[C@H](CCC(=O)O)[C@H]1CC[C@@H]2[C@@]1([C@H](C[C@H]3[C@H]2[C@@H](C[C@H]4[C@@]3(CC[C@H](C4)O)C)OS(=O)(=O)O)O)C	5.1e-05	7.5	43	2.796	cholic acids		0.015
3α,6β,7β,12α-Tetrahydroxy-5β-cholanoate	ONLYZEZBRLMNJW-LLIMLVEQSA-N	53481262	CCCCCCCCCCCCCCCCCCCCCCC(=O)N[C@@H](CO[C@H]1[C@@H]([C@H]([C@@H]([C@H](O1)CO)O[C@H]2[C@@H]([C@H]([C@H]([C@H](O2)CO)O[C@H]3[C@@H]([C@H]([C@H]([C@H](O3)CO)O)O[C@H]4[C@@H]([C@H]([C@H]([C@H](O4)CO)O)O[C@@]5(C[C@@H]([C@H](C(O5)[C@@H]([C@@H](CO)O)O)NC(=O)C)O)C(=O)O)O)CC(=O)C)O[C@@]6(C[C@@H]([C@H](C(O6)[C@@H]([C@@H](CO)O[C@@]7(C[C@@H]([C@H](C(O7)[C@@H]([C@@H](CO)O)O)NC(=O)C)O)C(=O)O)O)NC(=O)C)O)C(=O)O)O)O…	5.2e-05	4.9	33	2.822	gangliosides		0.015
Hypoxanthine	FDGQSTZJBFJUBT-UHFFFAOYSA-N	790	C1=NC2=C(N1)C(=O)N=CN2	6e-05	0.4	9	0.556	hypoxanthines		0.017
N-Acetylproline	GNMSLDIYJOSUSW-LURJTMIESA-N	66141	CC(=O)N1CCC[C@H]1C(=O)O	6.2e-05	0.43	126	-0.157	dipeptides	T	0.018
N-Acetyl-L-2-aminoadipate(2-)	FTTGAAZKBNZDCZ-UHFFFAOYSA-N	13943174	CC(=O)NC(CCCC(=O)O)C(=O)O	6.2e-05	29	47	-0.549	dipeptides		0.018
Indole-3-propionate	GOLXRNDWAUTYKT-UHFFFAOYSA-N	3744	C1=CC=C2C(=C1)C(=CN2)CCC(=O)O	6.3e-05	0.16	7	0.974	indoles	m	0.018
Isoleucyl-Alanine	RCFDOSNHHZGBOY-UHFFFAOYSA-N	5246009	CCC(C)C(C(=O)NC(C)C(=O)[O-])[NH3+]	6.7e-05	11	104	0.317	dipeptides		0.019
D-(+)-Pantothenate	GHOKWGTUZJEAQD-ZETCQYMHSA-N	6613	CC(C)(CO)[C@H](C(=O)NCCC(=O)O)O	7.1e-05	0.2	74	-1.343	beta-alanine	C	0.02
3-Methyldioxyindole	XCHBYBKNFIOSBB-UHFFFAOYSA-N	151066	CC1(C2=CC=CC=C2NC1=O)O	7.1e-05	0.074	48	0.449	indoles		0.02
Fructoselysine	BFSYFTQDGRDJNV-AYHFEMFVSA-N	9839580	C(CCNCC(=O)[C@H]([C@@H]([C@@H](CO)O)O)O)C[C@@H](C(=O)O)N	7.1e-05	2.8	135	-5.899	monosaccharides		0.02
Uracil	ISAKRJDGNUQOIC-UHFFFAOYSA-N	1174	C1=CNC(=O)NC1=O	7e-05	0.081	50	-0.875	pyrimidinones	i	0.02
L-Malate	BJEPYKJPYRNKOW-REOHCLBHSA-N	222656	C([C@@H](C(=O)O)O)C(=O)O	8e-05	0.13	14	-1.474	dicarboxylic acids		0.022
3-Nitro-L-tyrosine	FBTSQILOGYXGMD-LURJTMIESA-N	65124	C1=CC(=C(C=C1C[C@@H](C(=O)O)N)[N+](=O)[O-])O	8.5e-05	0.4	58	-1.636	azides	c	0.024
2-Hydroxy-3-methylbutyrate	NGEWQZIDQIYUNV-UHFFFAOYSA-N	99823	CC(C)C(C(=O)O)O	8.4e-05	0.33	31	0.064	butyrates	k	0.024
Neurotensin 11-13	HVPPEXXUDXAPOM-WOFBESPQSA-N	53481585	CCC(C)[C@@H](C(=O)N[C@H](CC(C)C)C(=O)O)NC(=O)[C@@H](CC1=CC=C(C=C1)O)N	8.4e-05	1.8	3	-0.656	oligopeptides	Q	0.024
5,8-Tetradecadienoate	HXHZGHRLVRFQDR-HZJYTTRNSA-N	5312409	CCCCC/C=C\C/C=C\CCCC(=O)O	8.4e-05	5.2	8	5.589	UnSaturated FA		0.024
Pipecolate	HXEACLLIILLPRG-UHFFFAOYSA-N	849	C1CCNC(C1)C(=O)O	9e-05	0.24	85	0.173	dipeptides	n	0.025
Mesobilirubinogen	OBHRVMZSZIDDEK-UHFFFAOYSA-N	26818	CCC1=C(C(=O)NC1CC2=C(C(=C(N2)CC3=C(C(=C(N3)CC4C(=C(C(=O)N4)CC)C)C)CCC(=O)O)CCC(=O)O)C)C	9.6e-05	0.043	15	1.319	bile pigments		0.026
3''-Deamino-3''-oxonicotianamine	PSBHIGYNXQIUQY-YUMQZZPRSA-N	11954188	C1CN([C@@H]1C(=O)O)CC[C@@H](C(=O)O)NCCC(=O)C(=O)O	9.6e-05	50	80	-1.653	dipeptides		0.026
L-β-Aspartyl-L-leucine	IYJILWQAFPUBHP-UHFFFAOYSA-N	3549397	CC(C)CC(C(=O)O)NC(=O)CC(C(=O)O)N	9.6e-05	250	72	-2.574	oligopeptides		0.026
Dihydrothymine	NBAKTGXDIBVZOO-VKHMYHEASA-N	676414	C[C@H]1CNC(=O)NC1=O	9.9e-05	1.8	97	-0.867	pyrimidinones		0.027
Fumarycarnitine	QMRSJQVUNCCUCI-ZJELKQJVSA-N	53481630	C[N+](C)(C)C[C@H](CC(=O)[O-])OC(=O)/C=C/C(=O)O	0.00011	1.8	27	-1.337		L	0.03
Isoleucyl-Glutamine	CNPNWGHRMBQHBZ-UHFFFAOYSA-N	22935676	CCC(C)C(C(=O)NC(CCC(=O)N)C(=O)O)N	0.00011	3.9	35	-3.155	dipeptides		0.03
Nicotinate	PVNIIMVLHYAWGP-UHFFFAOYSA-M	937	C1=CC(=CN=C1)C(=O)[O-]	0.00011	0.23	92	-0.989	pyridines		0.03
N-Acetylhistidine	KBOJOGQFRVVWBH-ZETCQYMHSA-N	75619	CC(=O)N[C@@H](CC1=CN=CN1)C(=O)O	0.00012	0.18	37	-0.987	dipeptides		0.032
Tetradecanedioate	HQHCYKULIHKCEB-UHFFFAOYSA-N	13185	C(CCCCCCC(=O)O)CCCCCC(=O)O	0.00012	0.063	2	4.558	O=FA_10_1	e	0.032
6-Nonenoylglycine	ZZHNFZRGSKLGFH-ONEGZZNKSA-N	131802990	CC/C=C/CCCCC(=O)NCC(=O)O	0.00013	41	59	2.243	arachidonic acids		0.035
3α,12α-Dihydroxy-5β-chola-7,9(11)-dien-24-oate	MHMJDFLOHGJHIJ-UMNDTTGPSA-N	5284144	C[C@H](CCC(=O)O)[C@H]1CC[C@@H]2[C@@]1([C@H](C=C3C2=CC[C@H]4[C@@]3(CC[C@H](C4)O)C)O)C	0.00013	4.4	6	4.418	cholestenes	G	0.035
7-Ketodeoxycholate	RHCPKKNRWFXMAT-RRWYKFPJSA-N	188292	C[C@H](CCC(=O)O)[C@H]1CC[C@@H]2[C@@]1([C@H](C[C@H]3[C@H]2C(=O)C[C@H]4[C@@]3(CC[C@H](C4)O)C)O)C	0.00013	0.11	61	3.68	cholic acids		0.035
Leucyl-Isoleucine	AZLASBBHHSLQDB-UHFFFAOYSA-N	435718	CCC(C)C(C(=O)O)NC(=O)C(CC(C)C)N	0.00013	0.22	4	-0.467	dipeptides	U	0.035
Homocysteate	VBOQYPQEPHKASR-VKHMYHEASA-N	177491	C(CS(=O)(=O)O)[C@@H](C(=O)O)N	0.00013	0.17	129	-4.001	disulfides		0.035
4-Aminohippurate	HSMNQINEKMPTIC-UHFFFAOYSA-N	2148	C1=CC(=CC=C1C(=O)NCC(=O)O)N	0.00014	0.14	145	-3.137	aminobenzoates		0.037
5-(3',4'-Dihydroxyphenyl)-γ-valerolactone	ZNXXWTPQHVLMQT-MRVPVSSYSA-N	45093080	C1CC(=O)O[C@H]1CC2=CC(=C(C=C2)O)O	0.00015	4.3	73	0.872	catechols		0.039
Coprocholate	CNWPIIOQKZNXBB-VCVMUKOKSA-N	122312	C[C@H](CCCC(C)C(=O)O)[C@H]1CC[C@@H]2[C@@]1([C@H](C[C@H]3[C@H]2[C@@H](C[C@H]4[C@@]3(CC[C@H](C4)O)C)O)O)C	0.00015	0.42	1	5.524	cholestanols		0.039
5β-Cyprinol sulfate	KAOLEMQCYWHOJQ-UQACNIHJSA-N	53477904	CC(CCCC(CO)COS(=O)(=O)O)C1CCC2[C@@]1([C@@H](CC3C2[C@@H](CC4[C@@]3(CC[C@H](C4)O)C)O)O)C	0.00015	93	43	3.208	cholic acids		0.039
Caffeate	QAIPRVGONGVQAS-DUXPYHPUSA-N	689043	C1=CC(=C(C=C1/C=C/C(=O)O)O)O	0.00015	3.3	105	0.62	cinnamates		0.039
Salicylate β-D-glucoside	TZPBMNKOLMSJPF-UHFFFAOYSA-N	4596190	C1=CC=C(C(=C1)C(=O)O)OC2C(C(C(C(O2)CO)O)O)O	0.00016	13	91	-0.827	salicylates		0.041
Dodecanoylcarnitine	FUJLYHJROOYKRA-QGZVFWFLSA-N	168381	CCCCCCCCCCCC(=O)O[C@H](CC(=O)[O-])C[N+](C)(C)C	0.00016	0.091	18	4.373	Saturated_laurates		0.041
Coproporphyrin III	XNBNKCLBGTWWSD-UHFFFAOYSA-N	114935	CC1=C(C2=CC3=C(C(=C(N3)C=C4C(=C(C(=N4)C=C5C(=C(C(=N5)C=C1N2)C)CCC(=O)O)C)CCC(=O)O)C)CCC(=O)O)CCC(=O)O	0.00017	0.38	15	0.964	porphyrins		0.043
3-Hydroxyanthranilate	WJXSWCUQABXPFS-UHFFFAOYSA-N	86	C1=CC(=C(C(=C1)O)N)C(=O)O	0.00018	0.21	58	0.634	aminobenzoates	c	0.046
N-Acetyl-L-aspartate	OTCCIMWXFLJLIA-BYPYZUCNSA-N	65065	CC(=O)N[C@@H](CC(=O)O)C(=O)O	0.00018	0.44	38	-1.265	dipeptides	R	0.046
Spermidine	ATHGHQPFGPMSJY-UHFFFAOYSA-N	1102	C(CCNCCCN)CN	0.00018	0.0098	99	-0.654	putrescine		0.046
Phenylalanylproline	WEQJQNWXCSUVMA-RYUDHWBXSA-N	7020641	C1C[C@H](N(C1)C(=O)[C@H](CC2=CC=CC=C2)[NH3+])C(=O)[O-]	0.00019	4.7	5	0.567	dipeptides		0.048
24,25,26,27-Tetranor-23-oxo-hydroxyvitamin D3	AOVGFTJYESGAEA-ZSCXDZJGSA-N	131769828	C[C@@H](CC=O)[C@@H]1CC[C@H]\2[C@]1(CCC/C2=C\C=C\3/C[C@H](C[C@H](C3=C)O)O)C	0.00019	9.6	12	5.035	hydroxycholecalciferols		0.048
5-Sulfosalicylate	YCPXWRQRBFJBPZ-UHFFFAOYSA-N	7322	C1=CC(=C(C=C1S(=O)(=O)O)C(=O)O)O	0.0002	0.0066	137	-0.754	salicylates		0.05
LysoPE(0:0/14:1(9Z))	OMFJMHRPSFBIAJ-OOFWQKGWSA-N	53480920	CCCC/C=C\CCCCCCCC(=O)O[C@H](CO)COP(=O)(O)OCCN	0.00021	3.3	132	3.37			0.052
Tirofiban	COKMIXFXJJXBQG-NRFANRHFSA-N	60947	CCCCS(=O)(=O)N[C@@H](CC1=CC=C(C=C1)OCCCCC2CCNCC2)C(=O)O	0.00021	0.015	3	2.682	amino acids, aromatic	Q	0.052
D-Gycero-L-galacto-octulose	HYWDXGGHANXDIV-UHFFFAOYSA-N	18618152	C(C(C1C(C(C(C(O1)(CO)O)O)O)O)O)O	0.00021	2	25	-2.655	monosaccharides	M	0.052
Glycolate	AEMRFAOFKBGASW-UHFFFAOYSA-N	757	C(C(=O)O)O	0.00022	0.18	31	-1.117	acetates	k	0.054
cis-Trihomoaconitate	NGULBISQWGMRGK-WAYWQWQTSA-K	25244228	C(CCC(=O)[O-])C/C(=C/C(=O)[O-])/C(=O)[O-]	0.00023	81	8	-1.381			0.056
2-Isopropylmalate	BITYXLXUCSKTJS-ZETCQYMHSA-N	5280523	CC(C)[C@@](CC(=O)O)(C(=O)O)O	0.00023	7.1	56	-0.709	dicarboxylic acids	o	0.056
Alanyl-Proline	WPWUFUBLGADILS-WDSKDSINSA-N	83525	C[C@@H](C(=O)N1CCC[C@H]1C(=O)O)N	0.00024	0.15	107	-2.901	dipeptides		0.058
N-Acetylneuraminate	SQVRNKJHWKZAKO-PFQGKNLYSA-N	445063	CC(=O)N[C@@H]1[C@H](C[C@](O[C@H]1[C@@H]([C@@H](CO)O)O)(C(=O)O)O)O	0.00024	8.4	33	-3.525	sialic acids		0.058
Tetranor 12-HETE	KBOVKDIBOBQLRS-ONCCEEIJSA-N	15730832	CCCCC/C=C\C[C@@H](/C=C/C=C\CCC(=O)O)O	0.00026	5	131	4.275	OH-FA_16_3_1		0.062
3α,7α,12α,19-Tetrahydroxy-5β-cholanoate	RFSKRKUKTCLIAV-OWXKUJNZSA-N	5283905	C[C@H](CCC(=O)O)[C@H]1CC[C@@H]2[C@@]1([C@H](C[C@H]3[C@H]2[C@@H](C[C@H]4[C@@]3(CC[C@H](C4)O)CO)O)O)C	0.00029	8.6	1	2.539	cholic acids		0.069
N-Acetylcadaverine	RMOIHHAKNOFHOE-UHFFFAOYSA-N	189087	CC(=O)NCCCCCN	0.00031	0.1	143	0.008	acetates		0.073
3-Methoxy-4-Hydroxyphenylglycol sulfate	SBKADJXSGGTEPN-UHFFFAOYSA-N	3035420	COC1=C(C=CC(=C1)C(CO)OS(=O)(=O)O)O	0.00031	180	118	-2.052	benzyl alcohols		0.073
15(S)-HETE	IUKXMNDGTWTNTP-OAHXIXLCSA-N	5283145	CCCCC[C@@H](/C=C/C=C\C/C=C\CCCCCCC(=O)O)O	0.00031	3.4	62	6.74	HODE		0.073
1-Hydroxyvitamin D5	NWFOBODUYTUMNC-VPSCEVSQSA-N	10025615	CC[C@H](CC[C@@H](C)[C@H]1CC[C@@H]\2[C@@]1(CCC/C2=C\C=C/3\C[C@H](C[C@@H](C3=C)O)O)C)C(C)C	0.00031	4.1	12	9.787	hydroxycholecalciferols		0.073
3α,12α-Dihydroxy-5β-chola-7,14-dien-24-oate	ZQPPREINMPDUKK-IMPNNSMHSA-N	5284095	C[C@H](CCC(=O)O)[C@H]1CC=C2[C@@]1([C@H](C[C@H]3C2=CC[C@H]4[C@@]3(CC[C@H](C4)O)C)O)C	0.00034	91	6	4.152	cholic acids	G	0.079
Glycitein 4'-O-glucuronide	FXGSRMKCZRQRER-SXFAUFNYSA-N	124202362	COC1=C(C=C2C(=C1)C(=O)C(=CO2)C3=CC=C(C=C3)O[C@H]4[C@@H]([C@H]([C@@H]([C@H](O4)C(=O)O)O)O)O)O	0.00034	2.5	39	-0.053	flavonoids		0.079
Hyodeoxycholate	DGABKXLVXPYZII-CDONHWFASA-N	9963687	C[C@H](CCC(=O)O)[C@H]1CC[C@@H]2[C@@]1(CC[C@H]3[C@H]2C[C@@H](C4[C@@]3(CC[C@H](C4)O)C)O)C	0.00035	34	1	6.389	deoxycholic acid		0.08
3-Methyl-3-phenylazetidine	YOLLUMURPUEOJW-UHFFFAOYSA-N	22249	CC1(CNC1)C2=CC=CC=C2	0.00036	0.38	54	1.357		P	0.082
Dihydromaleimide β-D-glucoside	CAXBOXWWAIDBMS-UHFFFAOYSA-N	77879498	C1=CC(=O)NC1OC2C(C(C(C(O2)CO)O)O)O	0.00036	1.7	42	-1.8			0.082
(4-Ethyl-2,6-dihydroxyphenyl)oxidanesulfonate	CXUWPQCYLJQRIW-UHFFFAOYSA-N	131834405	CCC1=CC(=C(C(=C1)O)OS(=O)(=O)O)O	0.00036	480	84	0.173	benzyl alcohols		0.082
O-[(4Z)-Decenoyl]carnitine	LZOSYCMHQXPBFU-OAHLLOKOSA-N	11953821	CCCCCCCCCC(=O)O[C@H](CC(=O)[O-])C[N+](C)(C)C	0.00036	1.7	18	3.235	carnitine		0.082
1-Methyl-4-(1-methylpropyl)-benzene	LWCFXYMSEGQWNB-UHFFFAOYSA-N	519195	CCC(C)C1=CC=C(C=C1)C	0.00036	2	54	4.403	styrenes	P	0.082
9,10-Dihydroxy-13-hydroperoxy-11-octadecenoate	OMGHMRGMXCUWQA-BUHFOSPRSA-N	5282957	CCCCCC(/C=C/C(C(CCCCCCCC(=O)O)O)O)OO	0.00036	320	19	3.785	TriHOME		0.082
N-Lactoyl-Tyrosine	XBOGARDIMVJTKF-XVKPBYJWSA-N	57329379	C[C@@H](C(=O)N[C@@H](CC1=CC=C(C=C1)O)C(=O)O)O	0.00037	2.3	3	-0.78	dipeptides	Q	0.083
2-C-Methyl-D-erythritol 4-phosphate	XMWHRVNVKDKBRG-UHNVWZDZSA-N	443198	C[C@](CO)([C@@H](COP(=O)(O)O)O)O	0.00037	2	25	-3.364	sugar phosphates	M	0.083
2,3-Pentanedione	TZMFJUDUGYTVRY-UHFFFAOYSA-N	11747	CCC(=O)C(=O)C	0.00038	0.3	120	0.089	pentanones	j	0.084
PE(P-16:0e/0:0)	QYTPGOPLNFESQC-NUTQULCTSA-N	42607469	CCCCCCCCCCCCCC/C=C\OC[C@H](COP(=O)(O)OCCN)O	0.0004	35	148	5.562			0.088
1-Aminocyclopropane-1-carboxylate	PAJPWUMXBYXFCZ-UHFFFAOYSA-N	535	C1CC1(C(=O)O)N	0.00043	0.24	95	-3.054	amino acids, cyclic	h	0.094
Glycyl-Tryptophan	AJHCSUXXECOXOY-UHFFFAOYSA-N	102763	C1=CC=C2C(=C1)C(=CN2)CC(C(=O)O)NC(=O)CN	0.00043	0.059	7	-2.851	dipeptides	m	0.094
Phenylacetyl L-glutamine	JFLIEFSWGNOPJJ-JTQLQIEISA-N	92258	C1=CC=C(C=C1)CC(=O)N[C@@H](CCC(=O)N)C(=O)O	0.00047	0.18	5	-0.302	dipeptides		0.1
N-(2-Methylbutyryl)glycine	HOACIBQKYRHBOW-UHFFFAOYSA-N	193872	CCC(C)C(=O)NCC(=O)O	0.00048	0.23	138	0.207	dipeptides	O	0.1
γ-L-Glutamyl-L-pipecolate	MNEBDCWSYIPUDZ-UHFFFAOYSA-N	69247902	C1CCN(C(C1)C(=O)O)C(=O)CCC(C(=O)O)N	0.00048	1.6	47	-3.068	dipeptides		0.1
Mevalonate	KJTLQQUUPVSXIM-ZCFIWIBFSA-N	439230	C[C@@](CCO)(CC(=O)O)O	0.00047	0.2	56	-0.856	hydroxy acids	o	0.1
3-Methyl-2-oxovalerate	JVQYSWDUAOAHFM-UHFFFAOYSA-N	47	CCC(C)C(=O)C(=O)O	0.00047	0.17	49	0.689	keto acids	a	0.1
Humulene-8-hydroperoxide	MMMUNNUIKCPGAL-RTTFEGKLSA-N	131752029	C/C/1=C/CC(/C=C/C(/C(=C\CC1)/C)OO)(C)C	0.0005	1.6	98	3.733			0.11
L-Urobilin	KDCCOOGTVSRCHX-UHFFFAOYSA-N	440785	CCC1=C(C(=O)NC1CC2=C(C(=C(N2)C=C3C(=C(C(=N3)CC4C(=C(C(=O)N4)CC)C)C)CCC(=O)O)CCC(=O)O)C)C	0.00051	3	15	0.906	bile pigments		0.11
C17 Sphinganine	KFQUQCFJDMSIJF-DLBZAZTESA-N	3247037	CCCCCCCCCCCCCC[C@H]([C@H](CO)N)O	0.0005	4.4	83	5.699	ceramides		0.11
α-Muricholate	DKPMWHFRUGMUKF-GDYCBZMLSA-N	5283852	C[C@H](CCC(=O)O)[C@H]1CC[C@@H]2[C@@]1(CC[C@H]3[C@H]2[C@@H]([C@H]([C@H]4[C@@]3(CC[C@H](C4)O)C)O)O)C	0.00054	3.7	1	5.366	cholic acids		0.11
Vanillin 4-sulfate	OUIKMDRGUNIXSP-UHFFFAOYSA-N	20822599	COC1=C(C=CC(=C1)C=O)OS(=O)(=O)O	0.00051	6.6	26	-1.525	coumaric acids		0.11
Indolylacryloylglycine	DUIFVCFSAWHIOD-AATRIKPKSA-N	5370648	C1=CC=C2C(=C1)C(=CN2)/C=C/C(=O)NCC(=O)O	0.00053	5.7	7	0.4	dipeptides	m	0.11
Serylleucine	NFDYGNFETJVMSE-BQBZGAKWSA-N	7015694	CC(C)C[C@@H](C(=O)[O-])NC(=O)[C@H](CO)[NH3+]	0.0005	5	68	-0.604	dipeptides		0.11
Isoleucyl-Isoleucine	BCVIOZZGJNOEQS-UHFFFAOYSA-N	13879965	CCC(C)C(C(=O)NC(C(C)CC)C(=O)O)N	0.0005	2.4	4	-0.678	dipeptides	U	0.11
Asparaginyl-Proline	GADKFYNESXNRLC-UHFFFAOYSA-N	14354813	C1CC(N(C1)C(=O)C(CC(=O)N)N)C(=O)O	0.00052	25	106	-4.512	dipeptides		0.11
PI(15:1(9Z)/22:2(13Z,16Z))	YXNCFUSPDYZTGN-WPWCFCLFSA-N	52927610	CCCCC/C=C\CCCCCCCC(=O)OC[C@H](COP(=O)(O)OC1C([C@@H](C(C(C1O)O)O)O)O)OC(=O)CCCCCCCCCCC/C=C\C/C=C\CCCCC	0.00053	2.2	63	13.859	phosphatidylinositols		0.11
Tauroursodeoxycholate	BHTRKEVKTKCXOH-VSHSPWMTSA-N	12443252	C[C@H](CCC(=O)NCCS(=O)(=O)O)[C@H]1CC[C@@H]2[C@@]1(CC[C@H]3[C@H]2[C@H](CC4[C@@]3(CC[C@H](C4)O)C)O)C	0.00055	2.1	17	4.856	taurine	D	0.11
1-Methylurate	QFDRTQONISXGJA-UHFFFAOYSA-N	69726	CN1C(=O)C2=C(NC(=O)N2)NC1=O	0.00056	0.2	9	-1.049	xanthines		0.11
Glycylprolylhydroxyproline	SZEOBSAZWJLOGY-VGMNWLOBSA-N	11778669	C1C[C@H](N(C1)C(=O)CN)C(=O)N2C[C@@H](C[C@H]2C(=O)O)O	0.0006	21	67	-4.534	dipeptides		0.12
3-Aminophenol	CWLKGDAVCFYWJK-UHFFFAOYSA-N	11568	C1=CC(=CC(=C1)O)N	0.00061	0.66	58	0.243	phenols	c	0.12
Propionate	XBDQKXXYIPTUBI-UHFFFAOYSA-N	1032	CCC(=O)O	0.00059	0.015	140	0.173	propionates		0.12
Taurochenodeoxycholate	BHTRKEVKTKCXOH-BJLOMENOSA-N	387316	C[C@H](CCC(=O)NCCS(=O)(=O)O)[C@H]1CC[C@@H]2[C@@]1(CC[C@H]3[C@H]2[C@@H](C[C@H]4[C@@]3(CC[C@H](C4)O)C)O)C	0.00063	0.028	17	4.856	taurine	D	0.12
Palmitoleate	SECPZKHBENQXJG-FPLPWBNLSA-N	445638	CCCCCC/C=C\CCCCCCCC(=O)O	0.00061	8.5	8	7.054	UnSaturated FA		0.12
γ-Glutamylleucine	MYFMARDICOWMQP-YUMQZZPRSA-N	151023	CC(C)C[C@@H](C(=O)O)NC(=O)CC[C@@H](C(=O)O)N	0.00065	0.062	35	-2.216	dipeptides		0.13
N-Acetylglutamate	RFMMMVDNIPUKGG-YFKPBYRVSA-N	70914	CC(=O)N[C@@H](CCC(=O)O)C(=O)O	0.00069	0.065	30	-0.907	glutamates		0.13
Succinate	MBLBDJOUHNCFQT-LXGUWJNJSA-N	1738118	CC(=O)N[C@@H](C=O)[C@H]([C@@H]([C@@H](CO)O)O)O	0.00066	120	135	-3.116	hexosamines		0.13
Valyl-Valine	KRNYOVHEKOBTEF-YUMQZZPRSA-N	107475	CC(C)[C@@H](C(=O)N[C@@H](C(C)C)C(=O)O)N	0.00074	0.46	66	-1.816	dipeptides		0.14
4α-Hydroxymethyl-4β-methyl-5α-cholesta-8,24-dien-3β-ol	LEUVIESGHNFBEK-AEWFMJFUSA-N	25203290	CC(CCC=C(C)C)C1CCC2[C@@]1(CCC3=C2CCC4[C@@]3(CC[C@@H]([C@@]4(C)CO)O)C)C	0.00073	5.1	69	9.095	terpenes	K	0.14
3-Methylcrotonylglycine	PFWQSHXPNKRLIV-UHFFFAOYSA-N	169485	CC(=CC(=O)NCC(=O)O)C	0.00083	0.2	149	-0.03			0.15
Chenodeoxycholate	RUDATBOHQWOJDD-BSWAIDMHSA-N	10133	C[C@H](CCC(=O)O)[C@H]1CC[C@@H]2[C@@]1(CC[C@H]3[C@H]2[C@@H](C[C@H]4[C@@]3(CC[C@H](C4)O)C)O)C	0.00079	0.34	1	6.178	deoxycholic acid		0.15
2,5-Dioxopentanoate	VHKNBDIQDAXGBL-UHFFFAOYSA-N	523	C(CC(=O)C(=O)O)C=O	0.00079	0.0019	57	-0.642	glutarates	b	0.15
Dehydrochorismate	LKNPFOZIOWXDQS-UHFFFAOYSA-N	9920917	C=C(C(=O)O)OC1=C(C=CC(=C1)C(=O)O)O	0.00078	56	87	0.321	hydroxybenzoate ethers		0.15
α-Ketoisovalerate	QHKABHOOEWYVLI-UHFFFAOYSA-N	49	CC(C)C(=O)C(=O)O	0.00082	0.11	49	0.12	keto acids	a	0.15
Acetylcholine	OIPILFWXSMYKGL-UHFFFAOYSA-N	187	CC(=O)OCC[N+](C)(C)C	0.00089	0.47	150	-0.097	biogenic amines		0.16
3β-Hydroxycholα-5,7-dien-24-oate	UBBPXHZUVZMTRS-CJIKWYIWSA-N	5284174	C[C@H](CCC(=O)O)[C@H]1CC[C@@H]2[C@@]1(CC[C@H]3C2=CC=C4[C@@]3(CC[C@@H](C4)O)C)C	0.0009	5.3	6	5.995	cholic acids	G	0.16
Pyrogallol-1-O-sulfate	NGVLEQPKHLWZLN-UHFFFAOYSA-N	54110629	C1=CC(=C(C(=C1)OS(=O)(=O)O)O)O	0.00096	10	84	-0.683	benzyl alcohols		0.17
3-Hydroxydecanoylcarnitine	VCRSQDIROUELAR-UHFFFAOYSA-N	121454166	CCCCCCCC(CC(=O)OC(CC(=O)[O-])C[N+](C)(C)C)O	0.00097	2.5	18	1.783	carnitine		0.17
7-Hydroxy-3-oxocholanoate	KNVADAPHVNKTEP-MKYSPFRDSA-N	53477692	C[C@H](CCC(=O)O)C1CC[C@@H]2[C@@]1(CC[C@H]3[C@H]2[C@H](C[C@@H]4[C@@]3(CCC(=O)C4)C)O)C	0.00093	20	61	5.769	cholic acids		0.17
Anthranilate	RWZYAGGXGHYGMB-UHFFFAOYSA-N	227	C1=CC=C(C(=C1)C(=O)O)N	0.0011	0.009	58	0.497	aminobenzoates	c	0.2
2-Hydroxyisocaproate	LVRFTAZAXQPQHI-UHFFFAOYSA-N	92779	CC(C)CC(C(=O)O)O	0.0011	0.4	31	0.844	butyrates	k	0.2
Lysyl-Hydroxyproline	BFDLYDRHDPSQHM-VGMNWLOBSA-N	68578696	C1[C@H](CN([C@@H]1C(=O)O)C(=O)[C@H](CCCCN)N)O	0.0011	6.5	67	-4.056	dipeptides		0.2
4-Acetamidobutanoate	UZTFMUBKZQVKLK-UHFFFAOYSA-N	18189	CC(=O)NCCCC(=O)O	0.0011	0.22	138	-0.392	glutamates	O	0.2
(1S)-1-Hydroxy-23,24-didehydro-25,26,27-trinorcalciol	DLAROWCGUOELFW-MSGYDIBBSA-N	17756764	C[C@H](CC=C)[C@H]1CC[C@@H]\2[C@@]1(CCC/C2=C\C=C/3\C[C@H](C[C@@H](C3=C)O)O)C	0.0011	190	12	6.698	hydroxycholecalciferols		0.2
Cortisol	JYGXADMDTFJGBT-VWUMJDOOSA-N	5754	C[C@]12CCC(=O)C=C1CC[C@@H]3[C@@H]2[C@H](C[C@]4([C@H]3CC[C@@]4(C(=O)CO)O)C)O	0.0011	0.0057	108	0.553	pregnenediones		0.2
2,3-Dinor-8-epi-prostaglandin F1α	XHHYJZGDOMKLEE-RLDLTEIJSA-N	9548882	CCCCC[C@@H](/C=C/[C@H]1[C@@H](C[C@@H]([C@H]1CCCCC(=O)O)O)O)O	0.0011	12	88	2.581	prostaglandins f		0.2
9'-Carboxy-γ-tocotrienol	QSRURDPJEKTSFH-ODPFLYRHSA-N	53481537	CC1=C(C=C2CC[C@@](OC2=C1C)(C)CC/C=C(\C)/CC/C=C(\C)/C(=O)O)O	0.0012	2.2	28	4.456	benzopyrans		0.21
Citrate	KRKNYBCHXYNGOX-UHFFFAOYSA-K	31348	C(C(=O)[O-])C(CC(=O)[O-])(C(=O)[O-])O	0.0012	0.23	56	-3.69	dicarboxylic acids	o	0.21
Trimethylamine N-oxide (TMAO)	UYPYRKYUKCHHIB-UHFFFAOYSA-N	1145	C[N+](C)(C)[O-]	0.0012	0.11	99	-0.618	methylamines		0.21
2-Hydroxy-4-oxopentanoate	QTSNVMMGKAPSRT-UHFFFAOYSA-N	10103208	CC(=O)CC(C(=O)O)O	0.0013	3.4	14	-1.209			0.22
5-Hydroxy-L-tryptophan	LDCYZAJDBXYCGN-VIFPVBQESA-N	439280	C1=CC2=C(C=C1O)C(=CN2)C[C@@H](C(=O)O)N	0.0013	0.026	16	-2.315	amino acids, aromatic		0.22
1,11-Undecanedicarboxylate	DXNCZXXFRKPEPY-UHFFFAOYSA-N	10458	C(CCCCCC(=O)O)CCCCCC(=O)O	0.0013	0.47	2	3.989	O=FA_10_1	e	0.22
L-Lysopine	ZZYYVZYAZCMNPG-UHFFFAOYSA-N	3325403	CC(C(=O)O)NC(CCCCN)C(=O)O	0.0014	3	85	-2.651	dipeptides	n	0.23
Pregnenolone	ORNBQBCIOKFOEO-QGVNFLHTSA-N	8955	CC(=O)[C@H]1CC[C@@H]2[C@@]1(CC[C@H]3[C@H]2CC=C4[C@@]3(CC[C@@H](C4)O)C)C	0.0014	0.14	6	4.833	pregnenes	G	0.23
9,12,13-TriHOME	MDIUMSLCYIJBQC-MVFSOIOZSA-N	9858729	CCCCC[C@@H]([C@H](/C=C/[C@H](CCCCCCCC(=O)O)O)O)O	0.0014	5.1	19	3.735	TriHOME		0.23
Coutarate	ZEZFFRWWHKSMEB-GOSISDBHSA-N	449034	CCC(CC)NC1=C(C=CC(=C1)C(=O)O)N2C(=O)CC[C@@]2(CN)CO	0.0015	37	145	0.164			0.24
Benzoyl glucuronide (Benzoate)	NLOPFVNXNMEEDI-UNLLLRGISA-N	115145	C1=CC=C(C=C1)C(=O)O[C@H]2[C@@H]([C@H]([C@@H]([C@H](O2)C(=O)O)O)O)O	0.0015	0.37	91	-0.167	benzoates		0.24
11'-Carboxy-γ-chromanol	IITULCXNOMOXAH-YYULODDRSA-N	53481453	CC1=C(C=C2CC[C@@](OC2=C1C)(C)CCC[C@@H](C)CCC[C@@H](C)CCC(=O)O)O	0.0015	4.9	28	6.994	benzopyrans		0.24
3β-Hydroxy-5-cholenoate	HIAJCGFYHIANNA-QIZZZRFXSA-N	92997	C[C@H](CCC(=O)O)[C@H]1CC[C@@H]2[C@@]1(CC[C@H]3[C@H]2CC=C4[C@@]3(CC[C@@H](C4)O)C)C	0.0015	0.54	6	6.998	cholic acids	G	0.24
L-Proline	ONIBWKKTOPOVIA-BYPYZUCNSA-N	145742	C1C[C@H](NC1)C(=O)O	0.0015	0.34	86	-0.185	imino acids		0.24
(S)-3,4-Dihydroxybutyrate	DZAIOXUZHHTJKN-UHFFFAOYSA-N	150929	C(C(CO)O)C(=O)O	0.0016	0.32	14	-1.631	butyrates		0.25
7α,12α-Dihydroxy-3-oxo-4-cholenoate	ZZUMXQCSMJCDDC-DFQOQHGMSA-N	5283996	C[C@H](CCC(=O)O)[C@H]1CC[C@@H]2[C@@]1([C@H](C[C@H]3[C@H]2[C@@H](CC4=CC(=O)CC[C@]34C)O)O)C	0.0016	2.7	6	2.821	cholic acids	G	0.25
5,6-Dihydroxyindole-2-carboxylate	YFTGOBNOJKXZJC-UHFFFAOYSA-N	119405	C1=C2C=C(NC2=CC(=C1O)O)C(=O)O	0.0016	0.49	23	0.839	indoles		0.25
Hexadecanedioate	QQHJDPROMQRDLA-UHFFFAOYSA-N	10459	C(CCCCCCCC(=O)O)CCCCCCC(=O)O	0.0016	0.52	2	5.696	O=FA_10_1	e	0.25
Asparaginyl-Valine	KWBQPGIYEZKDEG-UHFFFAOYSA-N	18218188	CC(C)C(C(=O)O)NC(=O)C(CC(=O)N)N	0.0016	19	66	-4.082	oligopeptides		0.25
9-Pentadecenoate	DJCQJZKZUCHHAL-VOTSOKGWSA-N	6365140	CCCCC/C=C/CCCCCCCC(=O)O	0.0016	2.5	8	6.485	UnSaturated FA		0.25
Tetracosahexaenoate	HPSWUFMMLKGKDS-DNKOKRCQSA-N	6439582	CCCCCCCCCCC/C=C/C=C/C=C/C=C/C=C/C=C/C(=O)O	0.0016	7.5	29	9.791	UnSaturated FA		0.25
(2-Naphthalenyloxy)acetate	RZCJYMOBWVJQGV-UHFFFAOYSA-N	8422	C1=CC=C2C=C(C=CC2=C1)OCC(=O)O	0.0017	0.15	28	1.791	acetates		0.26
2-Keto-3-deoxy-D-gluconate	WPAMZTWLKIDIOP-NQXXGFSBSA-N	194024	C([C@H]([C@@H](CO)O)O)C(=O)C(=O)O	0.0017	0.36	13	-2.649	sugar acids		0.26
N-Acetyl-serine	JJIHLJJYMXLCOY-BYPYZUCNSA-N	65249	CC(=O)N[C@@H](CO)C(=O)O	0.0018	0.31	127	-1.514	dipeptides	S	0.27
2-Pyrocatechuate	GLDQAMYCGOIJDV-UHFFFAOYSA-N	19	C1=CC(=C(C(=C1)O)O)C(=O)O	0.0018	0.37	137	0.777	hydroxybenzoates		0.27
5-Androstenediol	QADHLRWLCPCEKT-LOVVWNRFSA-N	10634	C[C@]12CC[C@H]3[C@H]([C@@H]1CC[C@@H]2O)CC=C4[C@@]3(CC[C@@H](C4)O)C	0.0018	0.57	69	3.642	terpenes	K	0.27
3α,7α-Dihydroxycoprostanate	ITZYGDKGRKKBSN-HKFUITGCSA-N	5284239	C[C@H](CCCC(C)C(=O)O)[C@H]1CC[C@@H]2[C@@]1(CC[C@H]3[C@H]2[C@@H](C[C@H]4[C@@]3(CC[C@H](C4)O)C)O)C	0.0019	1.9	1	7.609	cholic acids		0.28
Uridine	DRTQHJPVMGBUCF-XVFCMESISA-N	6029	C1=CN(C(=O)NC1=O)[C@H]2[C@@H]([C@@H]([C@H](O2)CO)O)O	0.0019	0.0084	100	-2.117	pyrimidine nucleosides	x	0.28
Ubiquinone-2	SQQWBSBBCSFQGC-JLHYYAGUSA-N	5280346	CC1=C(C(=O)C(=C(C1=O)OC)OC)C/C=C(\C)/CCC=C(C)C	0.0019	15	60	3.878	ubiquinone	N	0.28
Tyramine	DZGWFCGJZKJUFP-UHFFFAOYSA-N	5610	C1=CC(=CC=C1CCN)O	0.0021	0.45	32	-0.03	biogenic monoamines		0.29
Vitamin D2 3-glucuronide	NLCXHIGBBJLZMX-HLQYQDSBSA-N	6443809	C[C@H](/C=C/[C@H](C)C(C)C)[C@H]1CCC\2[C@@]1(CCC/C2=C\C=C\3/CC(CCC3=C)O[C@H]4[C@@H]([C@H]([C@@H]([C@H](O4)C(=O)O)O)O)O)C	0.002	3.9	40	8.929	cholestenes		0.29
Sulfolithocholylglycine	FHXBAFXQVZOILS-OETIFKLTSA-N	72222	C[C@H](CCC(=O)NCC(=O)O)[C@H]1CC[C@@H]2[C@@]1(CC[C@H]3[C@H]2CC[C@H]4[C@@]3(CC[C@H](C4)OS(=O)(=O)O)C)C	0.002	0.32	65	6.138	deoxycholic acid	W	0.29
(E)-2-Methylglutaconate	JKGHDBJDBRBRNA-DUXPYHPUSA-N	6368126	C/C(=C\CC(=O)O)/C(=O)O	0.002	1.8	29	-0.093	glutarates		0.29
Urothion	RPUOVNROVSNPBD-GSVOUGTGSA-N	135565297	CSC1=C(SC2=C1N=C3C(=O)NC(=NC3=N2)N)[C@@H](CO)O	0.002	5.9	96	-1.977	pteridines	y	0.29
Glutamyllysine	BBBXWRGITSUJPB-YUMQZZPRSA-N	7015704	C(CCN)C[C@@H](C(=O)O)NC(=O)[C@H](CCC(=O)O)N	0.0022	9.6	47	-3.776	dipeptides		0.3
7,8-Dihydroneopterin 2'-phosphate	FBQANDYMCCZFCT-XINAWCOVSA-L	136032516	C1C(=NC2=C(N1)N=C(NC2=O)N)[C@@H]([C@@H](CO)OP(=O)([O-])[O-])O	0.0022	3	10	-4.673	purine nucleosides		0.3
S-(3-Oxo-3-carboxy-n-propyl)cysteine	MXVUEJUCBIAFCN-BYPYZUCNSA-N	54097042	C(CSC[C@@H](C(=O)O)N)C(=O)C(=O)O	0.0023	2.7	115	-3.082	amino acids, sulfur		0.31
N(3)-(4-Methoxyfumaroyl)-2,3-diaminopropionate	IXTGTEFAVXEHRV-HRJJCQLASA-N	6438678	COC(=O)/C=C/C(=O)NC[C@@H](C(=O)O)N	0.0023	1.7	149	-3.762	dicarboxylic acids		0.31
1,2-Dihydro-1,1,6-trimethylnaphthalene	RTUMCNDCAVLXEP-UHFFFAOYSA-N	121677	CC1=CC2=C(C=C1)C(CC=C2)(C)C	0.0023	0.66	54	4.611	naphthalenes	P	0.31
Glu-Ile-Val	INGJLBQKTRJLFO-UKJIMTQDSA-N	71464664	CC[C@H](C)[C@@H](C(=O)N[C@@H](C(C)C)C(=O)O)NC(=O)[C@H](CCC(=O)O)N	0.0023	2	35	-2.074	oligopeptides		0.31
Prostaglandin H2-ethanolamide (PGH2-EA)	NBFLONVHOGNRHY-YNRDDPJXSA-N	53477457	CCCCC[C@@H](/C=C/[C@H]1[C@H]2C[C@@H]([C@@H]1C/C=C\CCCC(=O)NCCC)OO2)O	0.0028	17	55	4.918			0.33
L-Methionine	FFEARJCKVFRZRR-BYPYZUCNSA-N	6137	CSCC[C@@H](C(=O)O)N	0.0025	0.16	78	-1.853	amino acids, sulfur		0.33
(R)-2,3-Dihydroxy-isovalerate	JTEYKUFKXGDTEU-VKHMYHEASA-N	440279	CC(C)([C@H](C(=O)O)O)O	0.0027	0.32	14	-0.846	butyrates		0.33
3-Methoxytyramine sulfate	ORZHQEJEAKXCJA-UHFFFAOYSA-N	54166459	COC1=C(C=CC(=C1)CCN)OS(=O)(=O)O	0.0026	5.2	32	-1.904	catecholamines		0.33
3α,7α,12β-Trihydroxy-5β-cholanoate	BHQCQFFYRZLCQQ-KRHHAYMPSA-N	5283869	C[C@H](CCC(=O)O)[C@H]1CC[C@@H]2[C@@]1([C@@H](C[C@H]3[C@H]2[C@@H](C[C@H]4[C@@]3(CC[C@H](C4)O)C)O)O)C	0.0025	5.6	1	4.093	cholic acids		0.33
DL-2-Aminooctanoate	AKVBCGQVQXPRLD-UHFFFAOYSA-N	69522	CCCCCCC(C(=O)O)N	0.0026	0.19	45	-0.19	dicarboxylic acids	f	0.33
N6-Formyl-lysine (FLys)	KLPJXDPPMSJWKI-LURJTMIESA-N	70923	C(CCNC=O)C[C@@H](C(=O)O)N	0.0026	0.45	79	-2.909	dipeptides	V	0.33
N-Acetyl-L-phenylalanine	CBQJSKKFNMDLON-JTQLQIEISA-N	74839	CC(=O)N[C@@H](CC1=CC=CC=C1)C(=O)O	0.0025	0.59	5	0.867	dipeptides		0.33
Glycylleucine	DKEXFJVMVGETOO-LURJTMIESA-N	92843	CC(C)C[C@@H](C(=O)O)NC(=O)CN	0.0025	0.17	4	-2.217	dipeptides	U	0.33
Threoninyl-Methionine	APIDTRXFGYOLLH-VQVTYTSYSA-N	7020164	C[C@H]([C@@H](C(=O)N[C@@H](CCSC)C(=O)[O-])[NH3+])O	0.0025	2.5	46	-0.608	dipeptides		0.33
N-Acetyl-L-glutamate 5-semialdehyde	BCPSFKBPHHBDAI-LURJTMIESA-N	192878	CC(=O)N[C@@H](CCC=O)C(=O)O	0.0028	0.049	30	-0.493	glutamates		0.33
Indole-3-carboxylate-O-sulfate	BXPGPYRRSKPDOZ-UHFFFAOYSA-N	124202109	C1=CC=C2C(=C1)C(=CN2)C(=O)OS(=O)(=O)O	0.0026	3.1	130	-0.032	indoleacetic acids		0.33
Methyl dioxindole-3-acetate	BHWUWPHGCCRYBU-UHFFFAOYSA-N	14033762	COC(=O)CC1(C2=CC=CC=C2NC1=O)O	0.0025	53	48	0.316	indoles		0.33
Val-Val-Val	LSLXWOCIIFUZCQ-UHFFFAOYSA-N	235009	CC(C)C(C(=O)NC(C(C)C)C(=O)NC(C(C)C)C(=O)O)N	0.0027	0.49	66	-1.463	oligopeptides		0.33
12,13-EpOME	CCPPLLJZDQAOHD-FLIBITNWSA-N	5356421	CCCCCC1C(O1)C/C=C\CCCCCCCC(=O)O	0.0028	54	19	5.884	TriHOME		0.33
α-Linolenate	DTOSIQBPPRVQHS-PDBXOOCHSA-N	5280934	CC/C=C\C/C=C\C/C=C\CCCCCCCC(=O)O	0.0025	3.7	8	7.538	UnSaturated FA		0.33
L-Cysteine	XUJNEKJLAYXESH-REOHCLBHSA-N	5862	C([C@@H](C(=O)O)N)S	0.003	0.08	110	-2.575	amino acids, sulfur	u	0.34
Deoxycholate	KXGVEGMKQFWNSR-LLQZFEROSA-N	222528	C[C@H](CCC(=O)O)[C@H]1CC[C@@H]2[C@@]1([C@H](C[C@H]3[C@H]2CC[C@H]4[C@@]3(CC[C@H](C4)O)C)O)C	0.0029	0.03	1	5.756	cholic acids		0.34
Glycodeoxycholate	WVULKSPCQVQLCU-ZMBDPXIHSA-N	22833539	C[C@H](CCC(=O)NCC(=O)O)[C@H]1CCC2[C@@]1([C@H](CC3C2CC[C@H]4[C@@]3(CC[C@H](C4)O)C)O)C	0.003	3.9	65	4.928	deoxycholic acid	W	0.34
Pyroglutamylglycine	MGEFGYONNZYSPY-UHFFFAOYSA-N	20977730	C1CC(=O)NC1C(=O)C(C(=O)O)N	0.003	19	144	-4.005	dipeptides		0.34
13(S)-HODE	HNICUWMFWZBIFP-IRQZEAMPSA-N	6443013	CCCCC[C@@H](/C=C/C=C\CCCCCCCC(=O)O)O	0.003	1.9	62	5.929	HODE		0.34
Undecanedioate	LWBHHRRTOZQPDM-UHFFFAOYSA-N	15816	C(CCCCC(=O)O)CCCCC(=O)O	0.003	0.55	2	2.851	O=FA_10_1	e	0.34
Aspartyl-Leucine	ZVDPYSVOZFINEE-UHFFFAOYSA-N	332962	CC(C)CC(C(=O)O)NC(=O)C(CC(=O)O)N	0.0031	0.023	72	-2.574	oligopeptides		0.34
3,4-Dihydroxybenzeneacetate	CFFZDZCDUFSOFZ-UHFFFAOYSA-N	547	C1=CC(=C(C=C1CC(=O)O)O)O	0.0029	0.35	73	0.197	phenylacetates		0.34
1-Methylinosine	WJNGQIYEQLPJMN-IOSLPCCCSA-N	65095	CN1C=NC2=C(C1=O)N=CN2[C@H]3[C@@H]([C@@H]([C@H](O3)CO)O)O	0.0032	0.22	10	-1.805	purine nucleosides		0.34
Glycerate	RBNPOMFGQQGHHO-UWTATZPHSA-N	439194	C([C@H](C(=O)O)O)O	0.0029	0.24	14	-1.723	sugar acids		0.34
Proclavaminate	NMCINKPVAOXDJH-VDTYLAMSSA-N	25203549	C1CN(C1=O)[C@@H]([C@@H](CC[NH3+])O)C(=O)[O-]	0.0035	2.2	89	-2.08	aza compounds		0.36
Cholate	BHQCQFFYRZLCQQ-OELDTZBJSA-M	5460314	C[C@H](CCC(=O)[O-])[C@H]1CC[C@@H]2[C@@]1([C@H](C[C@H]3[C@H]2[C@@H](C[C@H]4[C@@]3(CC[C@H](C4)O)C)O)O)C	0.0034	2.3	1	3.612	cholic acids		0.36
3-O-Caffeoyl-4-O-methylquinate	RAGZUCNPTLULOL-HYXAFXHYSA-N	131752769	COC1=C(C=CC(=C1)/C=C\C(=O)OC2CC(CC(C2O)O)(C(=O)O)O)O	0.0035	6.6	77	-1.076	cinnamates		0.36
Chorismate	WTFXTQVDAKGDEY-HTQZYQBOSA-N	12039	C=C(C(=O)O)O[C@@H]1C=C(C=C[C@H]1O)C(=O)O	0.0034	0.064	60	0.144	cyclohexenes	N	0.36
Adipate	WNLRTRBMVRJNCN-UHFFFAOYSA-N	196	C(CCC(=O)O)CC(=O)O	0.0038	0.35	2	0.006	adipates	e	0.37
4-(2-Aminophenyl)-2,4-dioxobutanoate	CAOVWYZQMPNAFJ-UHFFFAOYSA-N	472	C1=CC=C(C(=C1)C(=O)CC(=O)C(=O)O)N	0.0039	0.092	117	0.194	amino acids	g	0.37
Norepinephrine	SFLSHLFXELFNJZ-QMMMGPOBSA-N	439260	C1=CC(=C(C=C1[C@H](CN)O)O)O	0.004	0.18	71	-0.714	catecholamines		0.37
4-Coumarate	NGSWKAQJJWESNS-ZZXKWVIFSA-N	637542	C1=CC(=CC=C1/C=C/C(=O)O)O	0.0036	27	125	0.751	coumaric acids		0.37
Phenylalanyl-isoleucine	JWBLQDDHSDGEGR-DRZSPHRISA-N	7010565	CC[C@H](C)[C@@H](C(=O)[O-])NC(=O)[C@H](CC1=CC=CC=C1)[NH3+]	0.0038	2.8	5	1.566	dipeptides		0.37
2-Hydroxyhepta-2,4-dienedioate	ZBCBETMBSDTINL-WFTYEQLWSA-N	5280801	C(/C=C/C=C(/C(=O)O)\O)C(=O)O	0.004	120	29	-0.083	glutarates		0.37
2-Hydroxystearate	KIHBGTRZFAVZRV-KRWDZBQOSA-N	439887	CCCCCCCCCCCCCCCC[C@@H](C(=O)O)O	0.0037	0.46	114	7.733	OH-FA_16_0_1		0.37
PI(16:0/18:1(9Z))	PDLAMJKMOKWLAJ-PVPULFMTSA-N	5771758	CCCCCCCCCCCCCCCC(=O)OC[C@H](COP(=O)(O)OC1C([C@@H](C(C(C1O)O)O)O)O)OC(=O)CCCCCCC/C=C\CCCCCCCC	0.0036	3.2	63	12.995	phosphatidylinositols		0.37
Protoporphyrinogen IX	UHSGPDMIQQYNAX-UHFFFAOYSA-N	121893	CC1=C2CC3=C(C(=C(N3)CC4=C(C(=C(N4)CC5=C(C(=C(N5)CC(=C1CCC(=O)O)N2)CCC(=O)O)C)C=C)C)C=C)C	0.0038	0.067	15	3.402	porphyrins		0.37
Adenine	GFFGJBXGBJISGV-UHFFFAOYSA-N	190	C1=NC2=NC=NC(=C2N1)N	0.0036	0.31	9	-1.287	purines		0.37
β-Pseudouridine	PTJWIQPHWPFNBW-GBNDHIKLSA-N	15047	C1=C(C(=O)NC(=O)N1)[C@H]2[C@@H]([C@@H]([C@H](O2)CO)O)O	0.0037	0.39	36	-2.477	pyrimidine nucleosides	t	0.37
3α-Hydroxy-5β-chola-8(14),11-dien-24-oate	YBJJCKIGXYAVGR-XRFOOGGDSA-N	5284076	C[C@H](CCC(=O)O)[C@H]1CCC2=C3CC[C@@H]4C[C@@H](CC[C@@]4([C@H]3C=C[C@]12C)C)O	0.0042	5.3	6	6.656	cholic acids	G	0.38
Hexanoylglycine	UPCKIPHSXMXJOX-UHFFFAOYSA-N	99463	CCCCCC(=O)NCC(=O)O	0.023	0.34	70	1.052			0.39
PGD2 ethanolamide	KEYDJKSQFDUAGF-YIRKRNQHSA-N	5283120	CCCCC[C@@H](/C=C/[C@@H]1[C@H]([C@H](CC1=O)O)C/C=C\CCCC(=O)NCCO)O	0.0052	6.2	55	1.985			0.39
Dihydrocytochalasin B γ-lactone	VJQJWFGRYRQFRH-RIYZIHGNSA-N	6257035	CC1C2C(NC(=O)C2(C(C(C1=C)O)/C=C/CC(C)CCCC3CCC(=O)O3)O)CC4=CC=CC=C4	0.0078	11	53	4.652			0.39
2-Mercaptoglutarate	HWPIVZNZHAFMNA-UHFFFAOYSA-L	21398693	C(CC(=O)[O-])C(C(=O)[O-])S	0.0099	4	57	-1.13		b	0.39
6Z,9Z,12Z-Octadecatriene	DTIVBBCEMQZIEQ-HCSMKPQFSA-N	21629432	CCCCC/C=C\C/C=C\C/C=C\CCCCC	0.0087	5.6	98	9.412			0.39
4-Amino-4-deoxychorismate	OIUJHGOLFKDBSU-HTQZYQBOSA-M	45266632	C=C(C(=O)[O-])O[C@@H]1C=C(C=C[C@H]1[NH3+])C(=O)[O-]	0.0097	9.3	60	-0.351		N	0.39
Aflatoxin B1 dialcohol	QEIDPNWKOZPLQZ-UHFFFAOYSA-N	53481022	COC1=C2C3=C(C(=O)CC3)C(=O)CC2=C4C(COC4=C1)C(CO)O	0.0051	24	28	-1.459			0.39
Prostaglandin F2α 2-glyceryl ester	CSMKZOGJSGGURC-PKBBWAGBSA-N	91666454	CCCCC[C@@H](/C=C/[C@H]1[C@H]2C[C@@H]([C@@H]1C/C=C\CCCC(=O)OC(CO)CO)OO2)OO	0.0081	3	88	3.337			0.39
Galactitol	FBPFZTCFMRRESA-GUCUJZIJSA-N	11850	C([C@H]([C@@H]([C@@H]([C@H](CO)O)O)O)O)O	0.0054	0.21	25	-3.896	alcohols	M	0.39
(9Z,12Z,15Z)-Octadecatrien-1-ol	IKYKEVDKGZYRMQ-IUQGRGSQSA-N	5367327	CC/C=C/C/C=C/C/C=C/CCCCCCCCO	0.0052	8.3	8	7.647	alcohols		0.39
Taurine	XOAAWQZATWQOTB-UHFFFAOYSA-N	1123	C(CS(=O)(=O)O)N	0.028	0.24	99	-1.678	alkanesulfonic acids		0.39
3,4-Dihydroxy-L-phenylalanine (L-DOPA)	WTDRDQBEARUVNC-LURJTMIESA-N	6047	C1=CC(=C(C=C1C[C@@H](C(=O)O)N)O)O	0.0071	0.015	41	-2.631	amino acids, aromatic	z	0.39
L-Tyrosine	OUYCCCASQSFEME-QMMMGPOBSA-N	6057	C1=CC(=CC=C1C[C@@H](C(=O)O)N)O	0.015	0.18	41	-2.711	amino acids, aromatic	z	0.39
L-Tryptophan	QIVBCDIJIAJPQS-VIFPVBQESA-N	6305	C1=CC=C2C(=C1)C(=CN2)C[C@@H](C(=O)O)N	0.0075	0.01	7	-2.023	amino acids, aromatic	m	0.39
L-Thyronine	KKCIOUWDFWQUBT-AWEZNQCLSA-N	5461103	C1=CC(=CC=C1C[C@@H](C(=O)O)N)OC2=CC=C(C=C2)O	0.0051	79	41	-1.786	amino acids, aromatic	z	0.39
L-Arginine	ODKSFYDXXFIFQN-BYPYZUCNSA-N	6322	C(C[C@@H](C(=O)O)N)CN=C(N)N	0.0067	0.43	119	-3.585	amino acids, basic	B	0.39
Ectoine	WQXNXVUDBPYKBA-YFKPBYRVSA-N	126041	CC1=NCC[C@H](N1)C(=O)O	0.038	0.074	80	-0.187	amino acids, diamino		0.39
Homomethionine	SFSJZXMDTNDWIX-YFKPBYRVSA-N	10329619	CSCCC[C@@H](C(=O)O)N	0.0044	5.6	78	-1.495	amino acids, sulfur		0.39
1-Oxo-1H-2-benzopyran-3-carboxaldehyde	ALHVSADYXQWYJH-UHFFFAOYSA-N	12582097	C1=CC=C2C(=C1)C=C(OC2=O)C=O	0.0053	2.3	116	1.058	benzopyrans		0.39
Bilirubin	BPYKTIZUTYGOLE-IFADSCNNSA-N	5280352	CC1=C(NC(=C1CCC(=O)O)CC2=C(C(=C(N2)/C=C\3/C(=C(C(=O)N3)C)C=C)C)CCC(=O)O)/C=C\4/C(=C(C(=O)N4)C=C)C	0.0057	2.3	15	2.167	bile pigments		0.39
Histamine	NTYJJOPFIAHURM-UHFFFAOYSA-N	774	C1=C(NC=N1)CCN	0.009	0.083	146	-0.748	biogenic monoamines	l	0.39
2,3-Butadione	QSJXEFYPDANLFS-UHFFFAOYSA-N	650	CC(=O)C(=O)C	0.0065	0.37	120	-0.164	butanones	j	0.39
2-Hydroxybutyrate	AFENDNXGAFYKQO-VKHMYHEASA-N	440864	CC[C@@H](C(=O)O)O	0.046	3.7	31	-0.233	butyrates	k	0.39
Butyrylcarnitine	QWYFHHGCZUCMBN-SECBINFHSA-N	213144	CCCC(=O)O[C@H](CC(=O)[O-])C[N+](C)(C)C	0.01	0.15	27	-0.179	carnitine	L	0.39
Dopamine 4-sulfate	DEKNNWJXAQTLFA-UHFFFAOYSA-N	123932	C1=CC(=C(C=C1CCN)O)OS(=O)(=O)O	0.0082	0.38	32	-1.796	catecholamines		0.39
4-Hydroxy-(3',4'-dihydroxyphenyl)-valerate	JDBYFCLHVYVXCX-UHFFFAOYSA-N	52920332	C1=CC(=C(C=C1CC(CCC(=O)O)O)O)O	0.0092	1.8	73	0.052	catechols		0.39
3β,12α-Dihydroxy-5α-cholanoate	KXGVEGMKQFWNSR-UPSXFCICSA-N	5283835	C[C@H](CCC(=O)O)[C@H]1CC[C@@H]2[C@@]1([C@H](C[C@H]3[C@H]2CC[C@@H]4[C@@]3(CC[C@@H](C4)O)C)O)C	0.0063	8.3	1	5.756	cholic acids		0.39
3-Oxo-4,6-choladienoate	CREVIXFSUWYGRJ-IHMUCKAYSA-N	5283992	C[C@H](CCC(=O)O)[C@H]1CC[C@@H]2[C@@]1(CC[C@H]3[C@H]2C=CC4=CC(=O)CC[C@]34C)C	0.0085	56	6	6.873	cholic acids	G	0.39
Taurocholate 3-sulfate	LKTXOQJJFLAZRW-XVBIMYNNSA-N	53477754	C[C@H](CCC(=O)NCCS(=O)(=O)O)C1CCC2[C@@]1([C@H](CC3C2[C@@H](C[C@H]4[C@@]3(CC[C@H](C4)OS(=O)(=O)O)C)O)O)C	0.0099	11	17	1.474	cholic acids	D	0.39
2,3-Dihydro-2,3-dihydroxybenzoate	INCSWYKICIYAHB-WDSKDSINSA-N	9964159	C1=C[C@@H]([C@H](C(=C1)C(=O)O)O)O	0.0087	3.1	94	-0.242	cyclohexenes	F	0.39
Lithocholate glycine conjugate	XBSQTYHEGZTYJE-OETIFKLTSA-N	115245	C[C@H](CCC(=O)NCC(=O)O)[C@H]1CC[C@@H]2[C@@]1(CC[C@H]3[C@H]2CC[C@H]4[C@@]3(CC[C@H](C4)O)C)C	0.0049	0.36	65	7.435	deoxycholic acid	W	0.39
Pimelate	WLJVNTCWHIRURA-UHFFFAOYSA-N	385	C(CCC(=O)O)CCC(=O)O	0.017	0.4	2	0.575	dicarboxylic acids	e	0.39
Malonate	OFOBLEOULBTSOW-UHFFFAOYSA-N	867	C(C(=O)O)C(=O)O	0.012	0.53	140	-0.299	dicarboxylic acids		0.39
3-Hydroxydodecanedioate	FYVQCLGZFXHEGL-UHFFFAOYSA-N	16663321	C(CCCCC(=O)O)CCCC(CC(=O)O)O	0.0091	22	64	1.968	dicarboxylic acids		0.39
3-Hydroxysuberate	ARJZZFJXSNJKGR-UHFFFAOYSA-N	22328017	C(CCC(=O)O)CC(CC(=O)O)O	0.0054	2.7	64	-0.308	dicarboxylic acids		0.39
Pyroglutamate	ODHCTXKNWHHXJC-VKHMYHEASA-N	7405	C1CC(=O)N[C@@H]1C(=O)O	0.0095	0.46	111	-0.827	dipeptides	E	0.39
Alanyl-Leucine	RDIKFPRVLJLMER-BQBZGAKWSA-N	96801	C[C@@H](C(=O)N[C@@H](CC(C)C)C(=O)O)N	0.0051	0.027	4	-1.691	dipeptides	U	0.39
Proline betaine	CMUNUTVVOOHQPW-LURJTMIESA-N	115244	C[N+]1(CCC[C@H]1C(=O)[O-])C	0.008	0.34	126	-0.618	dipeptides	T	0.39
Glycyl-Lysine	IKAIKUBBJHFNBZ-UHFFFAOYSA-N	306144	C(CCN)CC(C(=O)O)NC(=O)CN	0.0084	0.0024	79	-3.777	dipeptides	V	0.39
Isoleucyl-Tyrosine	MUFXDFWAJSPHIQ-UHFFFAOYSA-N	342468	CCC(C)C(C(=O)NC(CC1=CC=C(C=C1)O)C(=O)O)N	0.0057	0.27	3	-1.789	dipeptides	Q	0.39
Prolylhydroxyproline	ONPXCLZMBSJLSP-CSMHCCOUSA-N	11902892	C1C[C@H]([NH2+]C1)C(=O)N2C[C@@H](C[C@H]2C(=O)[O-])O	0.0064	3.2	67	-1.661	dipeptides		0.39
Pyroglutamine	NPWMTBZSRRLQNJ-VKHMYHEASA-N	11984188	C1CC(=O)NC(=O)[C@H]1N	0.023	9	141	-1.014	dipeptides		0.39
Isoleucyl-Serine	TWVKGYNQQAUNRN-UHFFFAOYSA-N	14426033	CCC(C)C(C(=O)NC(CO)C(=O)O)N	0.0045	7.6	103	-3.034	dipeptides		0.39
Aspartyl-tyrosine	NALWOULWGHTVDA-UHFFFAOYSA-N	19365650	C1=CC(=CC=C1CC(C(=O)O)NC(=O)C(CC(=O)O)N)O	0.0081	5.4	101	-3.896	dipeptides		0.39
Ascorbylstearate	LITUBCVUXPBCGA-UHFFFAOYSA-N	54676866	CCCCCCCCCCCCCCCCCC(=O)OCC(C1C(=C(C(=O)O1)O)O)O	0.0098	35	88	9.35	Epoxy FA_24		0.39
Palmitoyl ethanolamide	HXYVTAGFYLMHSO-UHFFFAOYSA-N	4671	CCCCCCCCCCCCCCCC(=O)NCCO	0.029	0.62	70	6.651	ethanolamines		0.39
α-Ketoglutarate	KPGXRSRHYNQIFN-UHFFFAOYSA-N	51	C(CC(=O)O)C(=O)C(=O)O	0.0076	0.51	57	-1.056	glutarates	b	0.39
Glutarate	JFCQEDHGNNZCLN-UHFFFAOYSA-N	743	C(CC(=O)O)CC(=O)O	0.026	0.16	57	-0.352	glutarates	b	0.39
3-Methylglutaconate	WKRBKYFIJPGYQC-DUXPYHPUSA-N	1551553	C/C(=C\C(=O)O)/CC(=O)O	0.0044	4.9	29	-0.212	glutarates		0.39
Glucosamine	MSWZFWKMSRAUBD-IVMDWMLBSA-N	439213	C([C@@H]1[C@H]([C@@H]([C@H](C(O1)O)N)O)O)O	0.0055	0.036	83	-1.764	hexosamines		0.39
Glucosamine 6-phosphate	XHMJOUIAFHJHBW-UKFBFLRUSA-N	439217	C([C@@H]1[C@H]([C@@H]([C@H]([C@H](O1)O)N)O)O)OP(=O)(O)O	0.0088	0.093	83	-3.422	hexosamines		0.39
Guanine	UYTPUPDQBNUYGX-UHFFFAOYSA-N	135398634	C1=NC2=C(N1)C(=O)NC(=N2)N	0.0067	2.5	9	-0.763	hypoxanthines		0.39
(5S)-5-(Carboxymethyl)-L-proline	LIZWYFXJOOUDNV-WHFBIAKZSA-N	447989	C1C[C@H](N[C@@H]1CC(=O)O)C(=O)O	0.0043	48	144	-0.179	imino acids		0.39
Indole-3-acetate	SEOVTRFCIGRIMH-UHFFFAOYSA-N	802	C1=CC=C2C(=C1)C(=CN2)CC(=O)O	0.0044	0.21	7	0.805	indoleacetic acids	m	0.39
Indole-3-lactate	XGILAAMKEQUXLS-JTQLQIEISA-N	676157	C1=CC=C2C(=C1)C(=CN2)C[C@@H](C(=O)O)O	0.0088	3	7	0.21	indoleacetic acids	m	0.39
Indole-3-carboxaldehyde	OLNJUISKUQQNIM-UHFFFAOYSA-N	10256	C1=CC=C2C(=C1)C(=CN2)C=O	0.01	0.38	130	1.466	indoles		0.39
Methyl 2,3-dihydro-3,5-dihydroxy-2-oxo-3-indoleacetate	YPPHXVJCTQPTBV-UHFFFAOYSA-N	45782784	COC(=O)CC1(C2=C(C=CC(=C2)O)NC1=O)O	0.0062	2.6	48	0.024	indoles		0.39
DL-3-Phenyllactate	VOXXWSYKYCBWHO-UHFFFAOYSA-N	3848	C1=CC=C(C=C1)CC(C(=O)O)O	0.0056	0.64	123	0.658	lactates	p	0.39
Linoleamide	SFIHQZFZMWZOJV-HZJYTTRNSA-N	6435901	CCCCC/C=C\C/C=C\CCCCCCCC(=O)N	0.033	10	98	7.137	linoleic acids		0.39
D-Glucose	WQZGKKKJIJFFOK-VFUOTHLCSA-N	64689	C([C@@H]1[C@H]([C@@H]([C@H]([C@@H](O1)O)O)O)O)O	0.0043	0.42	25	-1.697	monosaccharides	M	0.39
Azelate	BDJRBEYXGGNYIS-UHFFFAOYSA-N	2266	C(CCCC(=O)O)CCCC(=O)O	0.023	0.25	2	1.713	O=FA_10_1	e	0.39
Sebacate	CXMXRPHRNRROMY-UHFFFAOYSA-N	5192	C(CCCCC(=O)O)CCCC(=O)O	0.011	0.017	2	2.282	O=FA_10_1	e	0.39
Suberate	TYFQFVWCELRYAO-UHFFFAOYSA-N	10457	C(CCCC(=O)O)CCC(=O)O	0.015	0.31	2	1.144	O=FA_10_1	e	0.39
Dodecanedioate	TVIDDXQYHWJXFK-UHFFFAOYSA-N	12736	C(CCCCCC(=O)O)CCCCC(=O)O	0.0091	0.45	2	3.42	O=FA_10_1	e	0.39
2-(4'-Methylthio)butylmalate	MHYITDUVXNMMNZ-UHFFFAOYSA-L	44237181	CSCCCCC(CC(=O)[O-])(C(=O)[O-])O	0.0074	3.7	64	-0.639	O=FA_9_1		0.39
12-Hydroxyheptadecanoate	UGNYDWLENCPIBP-UHFFFAOYSA-N	15110021	CCCCCC(CCCCCCCCCCC(=O)O)O	0.0092	4.3	114	6.054	OH-FA_16_0_1		0.39
Isoleucyl-Asparagine	HZYHBDVRCBDJJV-UHFFFAOYSA-N	4414300	CCC(C)C(C(=O)NC(CC(=O)N)C(=O)O)N	0.0082	3.4	72	-3.513	oligopeptides		0.39
20-Carboxy-leukotriene B4	SXWGPVJGNOLNHT-VFLUTPEKSA-N	5280877	C(CCC(=O)O)C/C=C\C[C@H](/C=C/C=C/C=C\[C@H](CCCC(=O)O)O)O	0.0069	9	131	2.625	oxo-ETE		0.39
3-(3-Hydroxyphenyl)propanoate sulfate	IQWLPDPKVFZEOK-UHFFFAOYSA-N	187488	C1=CC(=CC(=C1)OS(=O)(=O)O)CCC(=O)O	0.0048	0.43	51	-1.349	phenylacetates	H	0.39
Harderoporphyrinogen	QTGZHJUSEYHULR-UHFFFAOYSA-N	193825	CC1=C2CC3C(=C(C(=N3)CC4C(=C(C(=N4)CC5=NC(CC(=C1CCC(=O)O)N2)C(=C5C)CCC(=O)O)C)C=C)C)CCC(=O)O	0.0097	0.1	15	-0.534	porphyrins		0.39
2'-Deoxyadenosine 5'-monophosphate (dAMP)	KHWCHTKSEGGWEX-RRKCRQDMSA-N	12599	C1[C@@H]([C@H](O[C@H]1N2C=NC3=C(N=CN=C32)N)COP(=O)(O)O)O	0.015	0.58	22	-3.424	purine nucleosides	s	0.39
Nudifloramide	JLQSXXWTCJPCBC-UHFFFAOYSA-N	69698	CN1C=C(C=CC1=O)C(=O)N	0.0048	0.19	92	-1.166	pyridines		0.39
Cytosine	OPTASPLRGRRNAP-UHFFFAOYSA-N	597	C1=C(NC(=O)N=C1)N	0.015	0.12	50	-0.784	pyrimidinones	i	0.39
Thymine	RWQNBRDOKXIBIV-UHFFFAOYSA-N	1135	CC1=CNC(=O)NC1=O	0.0099	0.0063	50	-0.694	pyrimidinones	i	0.39
N-(3-Acetamidopropyl)pyrrolidin-2-one	OAUYENAPBFTAQT-UHFFFAOYSA-N	129397	CC(=O)NCCCN1CCCC1=O	0.0043	0.31	143	-0.312	pyrrolidinones		0.39
2-Hydroxy-3,4,5-trimethoxybenzoate	MJZXQRQWAWCETQ-UHFFFAOYSA-N	289793	COC1=C(C(=C(C(=C1)C(=O)O)O)OC)OC	0.0081	0.37	87	1.149	salicylates		0.39
N-Acetyl-9-O-acetylneuraminate	NYWZBRWKDRMPAS-GRRZBWEESA-N	123962	CC(=O)N[C@@H]1[C@H](C[C@](O[C@H]1[C@@H]([C@@H](COC(=O)C)O)O)(C(=O)O)O)O	0.0053	0.17	33	-2.785	sialic acids		0.39
N2-Succinyl-L-glutamate 5-semialdehyde	XTOKIEIBKARFSZ-LURJTMIESA-N	440848	C(C[C@@H](C(=O)O)NC(=O)CCC(=O)O)C=O	0.0062	1.7	30	-1.123	succinates		0.39
6-Phospho-D-gluconate	BIRSGZKFKXLSJQ-SQOUGZDYSA-N	91493	C([C@H]([C@H]([C@@H]([C@H](C(=O)O)O)O)O)O)OP(=O)(O)O	0.0065	0.34	13	-4.968	sugar acids		0.39
Kynurenate	HCZHHEIFKROPDY-UHFFFAOYSA-N	3845	C1=CC=C2C(=C1)C(=O)C=C(N2)C(=O)O	0.033	0.069	23	0.665	sulfuric acid esters		0.39
Xanthurenate	FBZONXHGGPHHIY-UHFFFAOYSA-N	5699	C1=CC2=C(C(=C1)O)NC(=CC2=O)C(=O)O	0.044	0.0014	23	0.802	sulfuric acid esters		0.39
2,8-Quinolinediol	ZXZKYYHTWHJHFT-UHFFFAOYSA-N	97250	C1=CC2=C(C(=C1)O)NC(=O)C=C2	0.025	0.27	23	0.628	sulfuric acid esters		0.39
Thiamine	JZRWCGZRTZMZEH-UHFFFAOYSA-N	1130	CC1=C(SC=[N+]1CC2=CN=C(N=C2N)C)CCO	0.0057	0.18	22	-0.461	thiazoles	s	0.39
Thymidine 5'-monophosphate (dTMP)	GYOZYWVXFNDGLU-XLPZGREQSA-N	9700	CC1=CN(C(=O)NC1=O)[C@H]2C[C@@H]([C@H](O2)COP(=O)(O)O)O	0.016	0.0061	36	-2.993	thymine nucleotides	t	0.39
9,10,13-TriHOME	NTVFQBIHLSPEGQ-SYMVGPSASA-N	14968868	CCCCC[C@@H](/C=C/[C@H]([C@H](CCCCCCCC(=O)O)O)O)O	0.0048	10	19	3.735	TriHOME		0.39
L-Carnitine	PHIQHXFUZVPYII-ZCFIWIBFSA-N	10917	C[N+](C)(C)C[C@@H](CC(=O)[O-])O	0.0044	0.5	27	-1.741	trimethyl ammonium compounds	L	0.39
Oleate	ZQPPMHVWECSIRJ-KTKRTIGZSA-N	445639	CCCCCCCC/C=C\CCCCCCCC(=O)O	0.005	2.2	8	8.192	UnSaturated FA		0.39
Pyridoxine	LXNHXLLTXMVWPM-UHFFFAOYSA-N	1054	CC1=NC=C(C(=C1O)CO)CO	0.016	0.0015	124	-1.224	vitamin b 6	r	0.39
3-Methylxanthine	GMSNIKWWOQHZGF-UHFFFAOYSA-N	70639	CN1C2=C(C(=O)NC1=O)NC=N2	0.045	0.18	9	-0.512	xanthines		0.39
