# Supplementary material for: High-coverage metabolomics uncovers microbiota-driven biochemical landscape of interorgan transport and gut-brain communication in mice
Source: Nat Commun. 2021 Oct 19;12:6000. doi: 10.1038/s41467-021-26209-8 (PMC8526691; doi:10.1038/s41467-021-26209-8)
Supplement: Supplementary file 9 — Supplementary Data 7 [file 41467_2021_26209_MOESM9_ESM.xlsx]

## Sheet: Supplementary Data 7
Supplementary Data 7. Quantitative pathway enrichment analysis (qMSEA) results for fecal metabolome changes (adjusted p-value<0.05)
Pathway (feces)	Total Cmpd	Hits	Statistic Q	Expected Q	Raw p	Holm p	FDR	Enrichment fold
Purine Metabolism	74	11	63.468	4.3478	8.7982e-20	6.2467e-18	4.9073e-18	14.5977
Tryptophan Metabolism	60	13	72.7	4.3478	1.4141e-19	9.8986e-18	4.9073e-18	16.7211
Bile Acid Biosynthesis	65	8	77.616	4.3478	2.0735e-19	1.4307e-17	4.9073e-18	17.8518
Porphyrin Metabolism	40	3	90.187	4.3478	2.4561e-17	1.6701e-15	4.2697e-16	20.7431
Fatty Acid Biosynthesis	35	2	87.485	4.3478	3.0068e-17	2.0146e-15	4.2697e-16	20.1217
Methionine Metabolism	43	9	66.745	4.3478	1.0259e-15	6.7707e-14	1.2139e-14	15.3514
Steroid Biosynthesis	48	1	93.89	4.3478	7.6742e-15	4.9882e-13	7.3361e-14	21.5948
Plasmalogen Synthesis	26	1	93.848	4.3478	8.266e-15	5.2902e-13	7.3361e-14	21.5852
Phospholipid Biosynthesis	29	2	92.682	4.3478	1.0982e-14	6.9189e-13	8.6639e-14	21.317
Carnitine Synthesis	22	4	66.407	4.3478	8.1243e-14	5.0371e-12	5.7683e-13	15.2737
Arginine and Proline Metabolism	53	7	74.801	4.3478	1.0517e-13	6.4154e-12	6.7883e-13	17.2043
Androgen and Estrogen Metabolism	33	1	91.994	4.3478	1.5136e-13	9.0813e-12	8.9552e-13	21.1587
Homocysteine Degradation	9	3	56.988	4.3478	4.5628e-13	2.6921e-11	2.492e-12	13.1073
Betaine Metabolism	21	3	75.298	4.3478	6.0121e-13	3.487e-11	3.049e-12	17.3186
Glutathione Metabolism	21	5	56.993	4.3478	1.0418e-12	5.9381e-11	4.9311e-12	13.1085
Pyrimidine Metabolism	59	8	56.062	4.3478	1.6694e-12	9.3487e-11	7.408e-12	12.8943
Pyruvate Metabolism	48	3	87.458	4.3478	2.08e-12	1.144e-10	8.6871e-12	20.1155
Pyruvaldehyde Degradation	10	2	87.819	4.3478	5.1227e-12	2.7663e-10	2.0206e-11	20.1985
Tyrosine Metabolism	72	11	55.066	4.3478	6.1162e-12	3.2416e-10	2.2855e-11	12.6653
Gluconeogenesis	35	3	61.642	4.3478	9.535e-12	4.9582e-10	3.3849e-11	14.1777
Mitochondrial Beta-Oxidation of Short Chain Saturated Fatty Acids	27	1	88.209	4.3478	1.0905e-11	5.5614e-10	3.6868e-11	20.2882
Transfer of Acetyl Groups into Mitochondria	22	2	80.58	4.3478	1.4558e-11	7.2792e-10	4.6984e-11	18.5335
Aspartate Metabolism	35	8	67.231	4.3478	1.8329e-11	8.981e-10	5.6579e-11	15.4632
Selenoamino Acid Metabolism	28	3	77.751	4.3478	2.3273e-11	1.1171e-09	6.885e-11	17.8828
Urea Cycle	29	8	65.861	4.3478	2.6405e-11	1.241e-09	7.4989e-11	15.1481
Beta-Alanine Metabolism	34	6	79.685	4.3478	2.8214e-11	1.2978e-09	7.7046e-11	18.3277
Vitamin K Metabolism	14	1	87.072	4.3478	3.0202e-11	1.3591e-09	7.8912e-11	20.0267
Starch and Sucrose Metabolism	31	2	77.644	4.3478	3.112e-11	1.3693e-09	7.8912e-11	17.8582
Glycine and Serine Metabolism	59	14	66.6	4.3478	1.1852e-10	5.0963e-09	2.9016e-10	15.3181
Lysine Degradation	30	4	74.999	4.3478	1.4334e-10	6.0202e-09	3.3923e-10	17.2499
Threonine and 2-Oxobutanoate Degradation	20	2	71.322	4.3478	6.5489e-10	2.6851e-08	1.4585e-09	16.4042
Pantothenate and CoA Biosynthesis	21	2	71.88	4.3478	6.5735e-10	2.6851e-08	1.4585e-09	16.5325
Propanoate Metabolism	42	4	75.761	4.3478	2.3359e-09	9.1099e-08	5.0256e-09	17.4251
Phenylalanine and Tyrosine Metabolism	28	4	71.038	4.3478	2.7047e-09	1.0278e-07	5.5465e-09	16.3388
Citric Acid Cycle	32	3	72.332	4.3478	2.7342e-09	1.0278e-07	5.5465e-09	16.6365
Valine, Leucine and Isoleucine Degradation	60	5	74.021	4.3478	2.8673e-09	1.0322e-07	5.6549e-09	17.0249
Alanine Metabolism	17	5	69.494	4.3478	3.5209e-09	1.2323e-07	6.7563e-09	15.9837
Fatty acid Metabolism	43	1	78.617	4.3478	8.0173e-09	2.7259e-07	1.498e-08	18.082
Malate-Aspartate Shuttle	10	3	71.809	4.3478	1.3821e-08	4.561e-07	2.5161e-08	16.5162
Caffeine Metabolism	24	1	76.664	4.3478	2.1205e-08	6.7855e-07	3.7574e-08	17.6328
Cysteine Metabolism	26	4	64.815	4.3478	2.1697e-08	6.7855e-07	3.7574e-08	14.9075
Warburg Effect	58	6	52.728	4.3478	2.3613e-08	7.0838e-07	3.9917e-08	12.1275
Glucose-Alanine Cycle	13	4	70.884	4.3478	4.4389e-08	1.2873e-06	7.3294e-08	16.3034
Catecholamine Biosynthesis	20	4	48.834	4.3478	9.2971e-08	2.6032e-06	1.5002e-07	11.2319
Spermidine and Spermine Biosynthesis	18	2	66.619	4.3478	9.5142e-08	2.6032e-06	1.5011e-07	15.3225
Ammonia Recycling	32	7	53.637	4.3478	9.7594e-08	2.6032e-06	1.5063e-07	12.3366
Biotin Metabolism	8	1	70.98	4.3478	2.4141e-07	6.0351e-06	3.6468e-07	16.3255
Vitamin B6 Metabolism	20	2	53.754	4.3478	5.012e-07	1.2029e-05	7.2955e-07	12.3635
Methylhistidine Metabolism	4	1	69.01	4.3478	5.0349e-07	1.2029e-05	7.2955e-07	15.8724
Oxidation of Branched Chain Fatty Acids	26	1	68.273	4.3478	6.552e-07	1.4414e-05	9.1214e-07	15.7029
Phytanic Acid Peroxisomal Oxidation	26	1	68.273	4.3478	6.552e-07	1.4414e-05	9.1214e-07	15.7029
Glycerolipid Metabolism	25	1	67.737	4.3478	7.9056e-07	1.5811e-05	1.0794e-06	15.5796
Folate Metabolism	29	2	60.165	4.3478	1.0958e-06	2.082e-05	1.4679e-06	13.838
Glutamate Metabolism	49	9	41.571	4.3478	1.7476e-06	3.1457e-05	2.2978e-06	9.56139
Steroidogenesis	43	1	65.048	4.3478	1.9416e-06	3.3008e-05	2.5065e-06	14.9611
Phosphatidylcholine Biosynthesis	14	1	64.079	4.3478	2.6399e-06	4.2239e-05	3.2884e-06	14.7383
Phosphatidylethanolamine Biosynthesis	12	1	64.079	4.3478	2.6399e-06	4.2239e-05	3.2884e-06	14.7383
Glycolysis	25	2	54.02	4.3478	1.0363e-05	0.00014508	1.2686e-05	12.4247
Pterine Biosynthesis	29	1	57.026	4.3478	1.9966e-05	0.00025955	2.4027e-05	13.1161
Pentose Phosphate Pathway	29	1	56.469	4.3478	2.3101e-05	0.00027722	2.7337e-05	12.9879
Thiamine Metabolism	9	1	55.83	4.3478	2.7253e-05	0.00029978	3.1255e-05	12.841
Histidine Metabolism	43	3	51.062	4.3478	2.7293e-05	0.00029978	3.1255e-05	11.7443
Trehalose Degradation	11	1	51.13	4.3478	8.6091e-05	0.00077482	9.7023e-05	11.76
Galactose Metabolism	38	2	48.994	4.3478	9.1827e-05	0.00077482	0.00010187	11.2687
Arachidonic Acid Metabolism	69	2	46.086	4.3478	0.00015332	0.0010732	0.00016747	10.5998
Nicotinate and Nicotinamide Metabolism	37	3	34.309	4.3478	0.00025954	0.0015573	0.0002792	7.89112
Alpha Linolenic Acid and Linoleic Acid Metabolism	19	1	45.641	4.3478	0.00029146	0.0015573	0.00030886	10.4975
Amino Sugar Metabolism	33	6	27.249	4.3478	0.00047552	0.0019021	0.00049649	6.26731
Phenylacetate Metabolism	9	2	23.566	4.3478	0.0064567	0.01937	0.0066439	5.42021
Taurine and Hypotaurine Metabolism	12	2	27.931	4.3478	0.0066785	0.01937	0.0067739	6.42417
Thyroid hormone synthesis	13	1	23.443	4.3478	0.01651	0.01937	0.01651	5.39192
