# Supplementary material for: High-coverage metabolomics uncovers microbiota-driven biochemical landscape of interorgan transport and gut-brain communication in mice
Source: Nat Commun. 2021 Oct 19;12:6000. doi: 10.1038/s41467-021-26209-8 (PMC8526691; doi:10.1038/s41467-021-26209-8)
Supplement: Supplementary file 10 — Supplementary Data 8 [file 41467_2021_26209_MOESM10_ESM.xlsx]

## Sheet: Supplementary Data 8
Supplementary Data 8. ChemRICH results for serum metabolome changes on the compound class level (Kolmogorov–Smirnov test).
Cluster name	Cluster size	p-values	FDR	Key compound	Altered metabolites	Increased	Decreased	Increased ratio	Altered Ratio
carnitine	5	2.2e-20	1.2e-19	Stearoylcarnitine	5	4	1	0.8	1
chalcones	6	2.2e-20	1.2e-19	3, 5-Tetradecadiencarnitine	6	6	0	1	1
dipeptides	21	2.2e-20	1.2e-19	N-Acetyl-L-alanine	21	17	4	0.8	1
indoles	9	2.2e-20	1.2e-19	Indoxyl sulfate	9	3	6	0.3	1
UnSaturated FA	11	2.2e-20	1.2e-19	cis-4-Octenedioate	11	11	0	1	1
dicarboxylic acids	8	1.4e-13	6.3e-13	N2-Succinyl-L-ornithine	8	7	1	0.9	1
O=FA_13_1	7	2.3e-13	9e-13	Sebacate	7	7	0	1	1
amino acids	8	6.7e-13	2.3e-12	Kynurenine	8	4	4	0.5	1
O=FA_12_1	4	3.4e-12	1e-11	3-Hydroxydodecanedioate	4	4	0	1	1
Saturated_stearic acids	4	4.9e-12	1.3e-11	Capryloylglycine	4	4	0	1	1
hydroxybutyrates	5	2.1e-11	5.1e-11	3-Hydroxybutyrate	5	3	2	0.6	1
acids, carbocyclic	5	3.1e-11	6.9e-11	D-(-)-Quinate	5	3	2	0.6	1
butyrates	5	6.5e-11	1.4e-10	Homocysteinesulfinate	5	4	1	0.8	1
glycerophospholipids	5	9.5e-11	1.8e-10	PS(16:0/22:2(13Z,16Z))	5	2	3	0.4	1
oligopeptides	4	2.6e-09	4.7e-09	Cysteineglutathione disulfide	4	1	3	0.2	1
glutarates	4	8.3e-09	1.4e-08	Glutarate	4	4	0	1	1
cinnamates	5	2.4e-08	3.8e-08	Cinnamyl isobutyrate	5	2	3	0.4	1
adipates	4	7.6e-08	1.1e-07	Aminoadipate	4	4	0	1	1
pregnenediones	3	1.1e-07	1.6e-07	17α,21-Dihydroxypregnenolone	3	3	0	1	1
ketones	3	1.9e-07	2.5e-07	2,3-Hexanedione	3	3	0	1	1
Saturated_fatty acids	3	2.8e-07	3.6e-07	Heptanoate	3	3	0	1	1
HETE	3	5.9e-07	7.2e-07	12-HETE	3	3	0	1	1
pyrimidine nucleosides	3	1.5e-06	1.7e-06	Thymidine	3	3	0	1	1
imidazoles	3	2.6e-06	3e-06	Creatinine	3	1	2	0.3	1
lactones	3	3.6e-06	3.8e-06	N-Butyryl-L-homoserine lactone	3	3	0	1	1
pyridines	4	4.7e-06	4.9e-06	Nicotinamide	4	4	0	1	1
amino acids, sulfur	3	6.4e-05	6.4e-05	N-Acetylcystathionine	3	1	2	0.3	1
