# Supplementary material for: High-coverage metabolomics uncovers microbiota-driven biochemical landscape of interorgan transport and gut-brain communication in mice
Source: Nat Commun. 2021 Oct 19;12:6000. doi: 10.1038/s41467-021-26209-8 (PMC8526691; doi:10.1038/s41467-021-26209-8)
Supplement: Supplementary file 11 — Supplementary Data 9 [file 41467_2021_26209_MOESM11_ESM.xlsx]

## Sheet: Supplementary Data 9
Supplementary Data 9. ChemRICH results for serum metabolome changes on individual metabolite assignment (Kolmogorov–Smirnov test).
Compound Name	InChIKeys	PubChem_CID	SMILES	pvalue	Fold change	Cluster Number	xLogP	Cluster Label	Tree Labels	FDR
Glycolate	AEMRFAOFKBGASW-UHFFFAOYSA-N	757	C(C(=O)O)O	0.0065	0.86	18	-1.117	glycolates		0.4
L-(+)-Lactate	JVTAAEKCZFNVCJ-REOHCLBHSA-N	107689	C[C@@H](C(=O)O)O	0.0022	0.82	18	-0.591	hydroxybutyrates		0.2
Pyroglutamine	NPWMTBZSRRLQNJ-VKHMYHEASA-N	11984188	C1CC(=O)NC(=O)[C@H]1N	0.024	0.81	44	-1.014	dipeptides	a	0.43
L-Arginine	ODKSFYDXXFIFQN-BYPYZUCNSA-N	6322	C(C[C@@H](C(=O)O)N)CN=C(N)N	0.0065	0.8	6	-3.585	amino acids	b	0.4
Creatinine	DDRJAANPRJIHGJ-UHFFFAOYSA-N	588	CN1CC(=O)N=C1N	9.7e-05	0.8	64	-0.126	imidazoles	c	0.015
D-(+)-Pantothenate	GHOKWGTUZJEAQD-ZETCQYMHSA-N	6613	CC(C)(CO)[C@H](C(=O)NCCC(=O)O)O	0.0061	0.79	59	-1.343	beta-alanine	d	0.39
Sarcosine	FSYKKLYZXJSNPZ-UHFFFAOYSA-N	1088	CNCC(=O)O	0.04	0.75	40	-0.794	n-substituted glycines		0.43
1-Methyl-L-histidine	BRMWTNUJHUMWMS-LURJTMIESA-N	92105	CN1C=C(N=C1)C[C@@H](C(=O)O)N	0.041	0.74	13	-2.811	methylhistidines		0.43
L-Methionine	FFEARJCKVFRZRR-BYPYZUCNSA-N	6137	CSCC[C@@H](C(=O)O)N	0.04	0.72	56	-1.853	amino acids, sulfur		0.43
L-Carnitine	PHIQHXFUZVPYII-ZCFIWIBFSA-N	10917	C[N+](C)(C)C[C@@H](CC(=O)[O-])O	0.00032	0.72	25	-1.741	trimethyl ammonium compounds	e	0.043
O-Methyl-DL-serine	KNTFCRCCPLEUQZ-UHFFFAOYSA-N	97963	COCC(C(=O)O)N	0.029	0.67	7	-3.437	amino acids		0.43
(S)-3,4-Dihydroxybutyrate	DZAIOXUZHHTJKN-UHFFFAOYSA-N	150929	C(C(CO)O)C(=O)O	0.0073	0.65	10	-1.631	hydroxybutyrates	f	0.4
p-Hydroxyphenylacetate	XQXPVVBIMDBYFF-UHFFFAOYSA-N	127	C1=CC(=CC=C1CC(=O)O)O	5.2e-05	0.64	20	0.117	acids, carbocyclic	g	0.0088
Indolelactate	XGILAAMKEQUXLS-UHFFFAOYSA-N	92904	C1=CC=C2C(=C1)C(=CN2)CC(C(=O)O)O	0.0021	0.64	9	0.21	indoles	h	0.2
2,3-Dihydroxyisovalerate	JTEYKUFKXGDTEU-VKHMYHEASA-N	440279	CC(C)([C@H](C(=O)O)O)O	0.0054	0.64	10	-0.846	butyrates	f	0.37
Salicylate	ONJSZLXSECQROL-UHFFFAOYSA-N	10253	C1=CC=C(C(=C1)C(=O)NCC(=O)O)O	0.012	0.62	19	0.509	hippurates		0.4
PS(21:0/0:0)	IFZCAKDVWKLKEK-RPBOFIJWSA-N	52926294	CCCCCCCCCCCCCCCCCCCCC(=O)OC[C@H](COP(=O)(O)OC[C@@H](C(=O)O)N)O	0.0053	0.6	2	5.188	lysophospholipids		0.37
LysoPE(20:1(11Z)/0:0)	JEAGLCKGAKACCE-OPSAWKISSA-N	52925139	CCCCCCCC/C=C\CCCCCCCCCC(=O)OC[C@H](COP(=O)(O)OCCN)O	0.0059	0.58	2	6.784	glycerophospholipids		0.39
DL-p-Hydroxyphenyllactate	JVGVDSSUAVXRDY-UHFFFAOYSA-N	9378	C1=CC(=CC=C1CC(C(=O)O)O)O	0.0076	0.56	20	-0.478	phenols	g	0.4
Butyrylcarnitine	QWYFHHGCZUCMBN-SECBINFHSA-N	213144	CCCC(=O)O[C@H](CC(=O)[O-])C[N+](C)(C)C	0.00014	0.55	25	-0.179	carnitine	e	0.021
Glycerophosphocholine	SUHOQUVVVLNYQR-QMMMGPOBSA-N	71920	C[N+](C)(C)CCOP(=O)([O-])OC[C@H](CO)O	0.00067	0.55	63	-2.928	lecithins	i	0.084
L-Cysteine-glutathione disulfide	BNRXZEPOHPEEAS-FXQIFTODSA-M	25203382	C(CC(=O)N[C@@H](CSSC[C@@H](C(=O)[O-])[NH3+])C(=O)NCC(=O)[O-])[C@@H](C(=O)[O-])[NH3+]	0.0001	0.54	29	-3.176	oligopeptides		0.016
Hypoxanthine	FDGQSTZJBFJUBT-UHFFFAOYSA-N	790	C1=NC2=C(N1)C(=O)N=CN2	0.02	0.54	41	0.556	hypoxanthines	j	0.4
L-Glutathione oxidized (GSSG)	YPZRWBKMTBYPTK-BJDJZHNGSA-N	65359	C(CC(=O)N[C@@H](CSSC[C@@H](C(=O)NCC(=O)O)NC(=O)CC[C@@H](C(=O)O)N)C(=O)NCC(=O)O)[C@@H](C(=O)O)N	0.0071	0.53	29	-6.622	oligopeptides		0.4
Phosphoribosylformylglycineamidine	PMCOGCVKOAOZQM-XVFCMESISA-N	440417	C([C@@H]1[C@H]([C@H]([C@@H](O1)N=C(CNC=O)N)O)O)OP(=O)(O)O	0.00096	0.53	46	-4.323			0.11
Indole-3-carboxaldehyde	OLNJUISKUQQNIM-UHFFFAOYSA-N	10256	C1=CC=C2C(=C1)C(=CN2)C=O	0.0018	0.53	23	1.466	indoles	k	0.17
Cysteineglutathione disulfide	BNRXZEPOHPEEAS-PPSBICQBSA-N	53477713	C(CC(=O)N[C@@H](CSSCC(C(=O)O)N)C(=O)NCC(=O)O)[C@@H](C(=O)O)N	9.6e-05	0.53	29	-4.967	oligopeptides		0.015
Ferulate	KSEBMYQBYZTDHS-HWKANZROSA-N	445858	COC1=C(C=CC(=C1)/C=C/C(=O)O)O	0.01	0.5	11	0.512	cinnamates		0.4
Indole-3-acrylate	PLVPPLCLBIEYEA-AATRIKPKSA-N	5375048	C1=CC=C2C(=C1)C(=CN2)/C=C/C(=O)O	2.3e-05	0.47	23	1.228	indoles	k	0.0041
β-Anthropyranose	XXOSQKWOPXPGQY-WVTGURRWSA-N	50906608	C[C@@H]1[C@H]([C@@H]([C@H]([C@@H](O1)O)OC)O)NC(=O)CC(C)(C)O	4.9e-05	0.46	46	-0.697	amino sugars		0.0084
2,4-Quinolinediol	HDHQZCHIXUUSMK-UHFFFAOYSA-N	54680871	C1=CC=C2C(=C1)C(=CC(=O)N2)O	0.013	0.43	57	0.41	quinolones		0.4
L-Malate	BJEPYKJPYRNKOW-REOHCLBHSA-N	222656	C([C@@H](C(=O)O)O)C(=O)O	0.0016	0.42	10	-1.474	dicarboxylic acids	f	0.16
DL-3-Phenyllactate	VOXXWSYKYCBWHO-UHFFFAOYSA-N	3848	C1=CC=C(C=C1)CC(C(=O)O)O	0.0065	0.39	12	0.658	acids, carbocyclic	l	0.4
Sphingosine 1-phosphate (d16:1-P)	IQHNJQKWEMCXAD-YYZTVXDQSA-N	52931110	CCCCCCCCCCC/C=C/[C@H]([C@H](COP(=O)(O)O)N)O	0.009	0.38	2	3.651	lysophospholipids		0.4
L-Lysine	KDXKERNSBIXSRK-YFKPBYRVSA-N	5962	C(CCN)C[C@@H](C(=O)O)N	0.027	0.36	6	-2.949	protein hydrolysates	b	0.43
N-Acetyl-L-cysteine	PWKSKIMOESPYIA-BYPYZUCNSA-N	12035	CC(=O)N[C@@H](CS)C(=O)O	0.0068	0.32	36	-0.133	amino acids, sulfur		0.4
Spermidine	ATHGHQPFGPMSJY-UHFFFAOYSA-N	1102	C(CCNCCCN)CN	0.0048	0.32	65	-0.654	putrescine		0.35
Phenylacetyl L-glutamine	JFLIEFSWGNOPJJ-JTQLQIEISA-N	92258	C1=CC=C(C=C1)CC(=O)N[C@@H](CCC(=O)N)C(=O)O	0.00068	0.28	4	-0.302	dipeptides	m	0.084
Ectoine	WQXNXVUDBPYKBA-YFKPBYRVSA-N	126041	CC1=NCC[C@H](N1)C(=O)O	0.018	0.25	32	-0.187	amino acids		0.4
Methyl indole-3-acetate	KTHADMDGDNYQRX-UHFFFAOYSA-N	74706	COC(=O)CC1=CNC2=CC=CC=C21	0.0023	0.23	9	1.126	indoles	h	0.2
3,3'-Thiobispropanoate	ODJQKYXPKWQWNK-UHFFFAOYSA-N	8096	C(CSCCC(=O)O)C(=O)O	0.0013	0.17	45	0.261	propionates		0.14
1-Methyl-4-imidazoleacetate	ZHCKPJGJQOPTLB-UHFFFAOYSA-N	75810	CN1C=C(N=C1)CC(=O)O	0.014	0.15	13	0.017	imidazoles		0.4
Citrulline	RHGKLRLOHDJJDR-BYPYZUCNSA-N	9750	C(C[C@@H](C(=O)O)N)CNC(=O)N	0.00014	0.15	6	-3.909	amino acids	b	0.021
Caffeate	QAIPRVGONGVQAS-DUXPYHPUSA-N	689043	C1=CC(=C(C=C1/C=C/C(=O)O)O)O	0.03	0.14	11	0.62	cinnamates		0.43
Hippurate	QIAFMBKCNZACKA-UHFFFAOYSA-N	464	C1=CC=C(C=C1)C(=O)NCC(=O)O	0.027	0.14	4	0.154	dipeptides	m	0.43
Indole-3-propionate	GOLXRNDWAUTYKT-UHFFFAOYSA-N	3744	C1=CC=C2C(=C1)C(=CN2)CCC(=O)O	7e-05	0.14	9	0.974	indoles	h	0.012
Vanillin 4-sulfate	OUIKMDRGUNIXSP-UHFFFAOYSA-N	20822599	COC1=C(C=CC(=C1)C=O)OS(=O)(=O)O	0.00014	0.1	11	-1.525	cinnamates		0.021
2,3-Dihydroxybenzoate	GLDQAMYCGOIJDV-UHFFFAOYSA-N	19	C1=CC(=C(C(=C1)O)O)C(=O)O	0.046	0.1	50	0.777	hydroxybenzoates		0.43
N-(2-Phenylacetyl)glycine	UTYVDVLMYQPLQB-UHFFFAOYSA-N	68144	C1=CC=C(C=C1)CC(=O)NCC(=O)O	7.4e-06	0.095	4	0.425	dipeptides	m	0.0014
PE(18:0/20:4(5Z,8Z,11Z,13E)(15OH[S]))	ICSHQSNRXGUFHT-AQLFUWFLSA-N	52929784	CCCCCCCCCCCCCCCCCC(=O)OC[C@H](COP(=O)(O)OCCN)OC(=O)CCC/C=C\C/C=C\C/C=C\C=C\[C@H](CCCCC)O	0.0089	0.057	2	13.395	glycerophospholipids		0.4
PE(16:1(9Z)/18:3(9Z,12Z,15Z))	BMBUWKNHXZNMFT-BVEGXQDJSA-N	52924229	CCCCCC/C=C\CCCCCCCC(=O)OC[C@H](COP(=O)(O)OCCN)OC(=O)CCCCCCC/C=C\C/C=C\C/C=C\CC	0.0099	0.03	2	12.866	glycerophospholipids		0.4
Chenodeoxycholate	RUDATBOHQWOJDD-BSWAIDMHSA-N	10133	C[C@H](CCC(=O)O)[C@H]1CC[C@@H]2[C@@]1(CC[C@H]3[C@H]2[C@@H](C[C@H]4[C@@]3(CC[C@H](C4)O)C)O)C	0.026	0.011	35	6.178	deoxycholic acid		0.43
Phenol sulfate	CTYRPMDGLDAWRQ-UHFFFAOYSA-N	74426	C1=CC=C(C=C1)OS(=O)(=O)O	0.0022	0.0058	20	-0.9	sulfuric acid esters	g	0.2
Trimethylamine N-oxide (TMAO)	UYPYRKYUKCHHIB-UHFFFAOYSA-N	1145	C[N+](C)(C)[O-]	0.01	0.0037	0	-0.618	methylamines		0.4
Acetolein	KXLSJQTXSAYFDL-UHFFFAOYSA-N	108335	CCCCCCCCC=CCCCCCCCC(=O)OCC(COC(=O)C)OC(=O)C	0.0077	0.0037	37	8.612	triglycerides		0.4
Indoxyl sulfate	BXFFHSIDQOFMLE-UHFFFAOYSA-N	10258	C1=CC=C2C(=C1)C(=CN2)OS(=O)(=O)O	3.2e-07	0.00023	23	-0.075	indoles	k	6.9e-05
L-Glycine	DHMQDGOQFOQNFH-UHFFFAOYSA-N	750	C(C(=O)O)N	0.03	1.2	40	-3.35	amino acids		0.43
L-Acetylcarnitine	RDHQFKQIGNGIED-MRVPVSSYSA-N	7045767	CC(=O)O[C@H](CC(=O)[O-])C[N+](C)(C)C	7.8e-05	1.3	25	-1.001	carnitine	e	0.013
Uridine	DRTQHJPVMGBUCF-XVFCMESISA-N	6029	C1=CN(C(=O)NC1=O)[C@H]2[C@@H]([C@@H]([C@H](O2)CO)O)O	0.011	1.3	8	-2.117	pyrimidine nucleosides		0.4
2’-Deoxyuridine	MXHRCPNRJAMMIM-SHYZEUOFSA-N	13712	C1[C@@H]([C@H](O[C@H]1N2C=CC(=O)NC2=O)CO)O	0.01	1.3	8	-1.516	pyrimidine nucleosides		0.4
Riboflavin	AUNGANRZJHBGPY-SCRDCRAPSA-N	493570	CC1=CC2=C(C=C1C)N(C3=NC(=O)NC(=O)C3=N2)C[C@@H]([C@@H]([C@@H](CO)O)O)O	0.028	1.4	9	-2.049	flavins	h	0.43
Thymidine	IQFYYKKMVGJFEH-XLPZGREQSA-N	5789	CC1=CN(C(=O)NC1=O)[C@H]2C[C@@H]([C@H](O2)CO)O	0.0016	1.4	8	-1.335	pyrimidine nucleosides		0.16
Creatine	CVSVTCORWBXHQV-UHFFFAOYSA-N	586	CN(CC(=O)O)C(=N)N	0.00093	1.4	40	-2.404	guanidines		0.11
Choline	OEYIOHPDSNJKLS-UHFFFAOYSA-N	305	C[N+](C)(C)CCO	4.8e-05	1.4	63	-0.837	ethanolamines	i	0.0083
Histamine	NTYJJOPFIAHURM-UHFFFAOYSA-N	774	C1=C(NC=N1)CCN	0.038	1.4	13	-0.748	biogenic monoamines		0.43
N-Butyrylglycine	WPSSBBPLVMTKRN-UHFFFAOYSA-N	88412	CCCC(=O)NCC(=O)O	0.045	1.4	32	-0.086	dipeptides		0.43
L-Valine	KZSNJWFQEVHDMF-BYPYZUCNSA-N	6287	CC(C)[C@@H](C(=O)O)N	0.0064	1.5	7	-2.169	amino acids		0.4
2-Hydroxyadipate	OTTXIFWBPRRYOG-UHFFFAOYSA-N	193530	C(CC(C(=O)O)O)CC(=O)O	0.012	1.5	34	-0.758	adipates		0.4
sn-Glycerol-3-phosphate	AWUCVROLDVIAJX-GSVOUGTGSA-N	439162	C([C@H](COP(=O)(O)O)O)O	0.042	1.5	24	-3.109	glycerophosphates	n	0.43
Azelaate	BDJRBEYXGGNYIS-UHFFFAOYSA-N	2266	C(CCCC(=O)O)CCCC(=O)O	0.0068	1.5	1	1.713	O=FA_13_1		0.4
γ-Glutamylvaline	AQAKHZVPOOGUCK-XPUUQOCRSA-N	7015683	CC(C)[C@@H](C(=O)O)NC(=O)CC[C@@H](C(=O)O)N	1.2e-05	1.5	3	-2.996	dipeptides		0.0022
L-Alanine	QNAYBMKLOCPYGJ-REOHCLBHSA-N	5950	C[C@@H](C(=O)O)N	0.0068	1.5	7	-2.824	peptides		0.4
(E)-2-Octenal	LVBXEMGDVWVTGY-UHFFFAOYSA-N	16900	CCCCCC=CC=O	0.0081	1.5	61	2.988	aldehydes		0.4
2-Heptanone	CATSNJVOTSVZJV-UHFFFAOYSA-N	8051	CCCCCC(=O)C	0.0057	1.5	30	2.145	ketones		0.38
3-Ethoxy-1-propanol	XHMWPVBQGARKQM-UHFFFAOYSA-N	8109	CCOCCCO	0.0081	1.5	24	0.092	propylene glycols	n	0.4
Eugenol	RRAFCDWBNXTKKO-UHFFFAOYSA-N	3314	COC1=C(C=CC(=C1)CC=C)O	0.0013	1.5	11	1.955	cinnamates		0.14
Mono-(2-ethyl-5-hydroxyhexyl) phthalate	RYPQSGURZSTFSX-UHFFFAOYSA-N	170295	CCC(CCC(C)O)COC(=O)C1=CC=CC=C1C(=O)O	0.0079	1.5	12	2.316	acids, carbocyclic	l	0.4
Dihydrocaffeate 3-O-glucuronide	AELQNMHOLDHBFA-DKBOKBLXSA-N	49844972	C1=CC(=C(C=C1CCC(=O)O)O[C@H]2[C@@H]([C@H]([C@@H]([C@H](O2)C(=O)O)O)O)O)O	0.0087	1.5	11	-1.212			0.4
N(6)-Methyllysine	PQNASZJZHFPQLE-LURJTMIESA-N	164795	CNCCCC[C@@H](C(=O)O)N	0.00019	1.5	6	-2.559	dipeptides	b	0.028
N-Nonanoylglycine	JXDFEUKNHBHUCP-UHFFFAOYSA-N	10176752	CCCCCCCCC(=O)NCC(=O)O	0.00034	1.5	5	2.759	Saturated_stearic acids	o	0.045
Perillate	CDSMSBUVCWHORP-UHFFFAOYSA-N	1256	CC(=C)C1CCC(=CC1)C(=O)O	0.00059	1.5	62	2.274	cyclohexenes		0.076
3-Hydroxyvalproate	LLPFTSMZBSRZDV-UHFFFAOYSA-N	134459	CCCC(C(CC)O)C(=O)O	0.00087	1.6	39	1.29	OH-FA_8_0_1	p	0.1
γ-Glutamylleucine	MYFMARDICOWMQP-YUMQZZPRSA-N	151023	CC(C)C[C@@H](C(=O)O)NC(=O)CC[C@@H](C(=O)O)N	0.0001	1.6	3	-2.216	dipeptides		0.016
Nudifloramide	JLQSXXWTCJPCBC-UHFFFAOYSA-N	69698	CN1C=C(C=CC1=O)C(=O)N	0.01	1.6	47	-1.166	pyridines		0.4
α-Ketoglutarate	KPGXRSRHYNQIFN-UHFFFAOYSA-N	51	C(CC(=O)O)C(=O)C(=O)O	0.0096	1.6	38	-1.056	glutarates		0.4
2-Hydroxy-3-methylpentanoate	RILPIWOPNGRASR-RFZPGFLSSA-N	10796774	CC[C@@H](C)[C@H](C(=O)O)O	0.00079	1.6	18	0.633	pentanoic acids		0.096
Nα-Acetyl-lysine	DTERQYGMUDWYAZ-ZETCQYMHSA-N	92832	CC(=O)NCCCC[C@@H](C(=O)O)N	1.6e-06	1.6	33	-2.673	dipeptides	q	0.00033
Allantoin	POJWUDADGALRAB-UHFFFAOYSA-N	204	C1(C(=O)NC(=O)N1)NC(=O)N	0.00032	1.6	64	-1.169	hydantoins	c	0.043
Saccharopine	ZDGJAHTZVHVLOT-YUMQZZPRSA-N	160556	C(CCN[C@@H](CCC(=O)O)C(=O)O)C[C@@H](C(=O)O)N	0.00021	1.6	3	-3.176	dipeptides		0.03
Indoline	LPAGFVYQRIESJQ-UHFFFAOYSA-N	10328	C1CNC2=CC=CC=C21	0.001	1.6	4	0.799	indoles	m	0.11
UDP-4-dehydro-6-deoxy-D-glucose	DDWGQQADOIMFOI-XRTQJECLSA-N	440219	C[C@@H]1C(=O)[C@@H]([C@H]([C@@H](O1)OP(=O)(O)OP(=O)(O)OC[C@@H]2[C@H]([C@H]([C@@H](O2)N3C=CC(=O)NC3=O)O)O)O)O	0.0056	1.6	8	-5.286	uridine diphosphate sugars		0.38
Homocysteinesulfinate	PDNJLMZEGXHSCU-UHFFFAOYSA-N	161712	C(CS(=O)O)C(C(=O)O)N	3.7e-05	1.6	56	-4.877	butyrates		0.0065
(R)-3-Hydroxy-hexadecanoate	CBWALJHXHCJYTE-OAHLLOKOSA-N	15569776	CCCCCCCCCCCCC[C@H](CC(=O)O)O	0.0013	1.6	14	6.118	dicarboxylic acids		0.14
Cytidine 2',3'-cyclic phosphate	NMPZCCZXCOMSDQ-ZRTZXPPTSA-N	53481030	C1=CN(C(=O)N=C1N)C2[C@H]3[C@@H]([C@H](O2)CO)OP(=O)(O3)O	0.00016	1.6	8	-3.262	deoxycytosine nucleotides		0.024
S-(Indolylmethylthiohydroximoyl)-L-cysteine	GREVXYZKHGJYAU-HPCMQXCGSA-N	25245902	C1=CC=C2C(=C1)C(=CN2)C/C(=N/O)/SC[C@@H](C(=O)O)N	0.0001	1.6	23	-1.693	indoles	k	0.016
Pyrroline hydroxycarboxylate	WFOFKRKDDKGRIK-UHFFFAOYSA-N	1059	C1C(C=NC1C(=O)O)O	4.3e-05	1.6	6	-0.997	pyrroles	b	0.0075
cis-Aconitate	GTZCVFVGUGFEME-IWQZZHSRSA-N	643757	C(/C(=C/C(=O)O)/C(=O)O)C(=O)O	0.0029	1.6	22	-1.034	glutarates	r	0.23
Leukotriene B4	VNYSSYRCGWBHLG-UKNWISKWSA-N	5283128	CCCCC/C=C\C[C@H](/C=C/C=C/C=C/[C@H](CCCC(=O)O)O)O	0.0084	1.6	21	4.499	HETE		0.4
Sphinganine (d18:0)	OTKJDMGTUTTYMP-ZWKOTPCHSA-N	91486	CCCCCCCCCCCCCCC[C@H]([C@H](CO)N)O	0.027	1.6	2	6.268	ceramides		0.43
2-Hydroxy-7-methyloctanedioate	KQONDWAKSAUKLO-UHFFFAOYSA-N	131839802	CC(CCCCC(C(=O)O)O)C(=O)O	0.0041	1.6	49	0.462	O=FA_9_1		0.3
Kynurenine	YGPSJZOEDVAXAB-QMMMGPOBSA-N	161166	C1=CC=C(C(=C1)C(=O)C[C@@H](C(=O)O)N)N	2.2e-06	1.6	4	-2.868	amino acids	m	0.00045
4-Hydroxycinnamoylagmatine	AKIHYQWCLCDMMI-VMPITWQZSA-N	5280691	C1=CC(=CC=C1/C=C/C(=O)NCCCCN=C(N)N)O	0.0027	1.6	19	0.203			0.22
Histidylproline diketopiperazine	LCXWQHWWTPOAFI-UWVGGRQHSA-N	65137	C1CCN2[C@@H](C1)C(=O)N[C@H](C2=O)CC3=CN=CN3	0.00059	1.7	13	-0.197	peptides, cyclic		0.076
γ-Glutamylglutamate	OWQDWQKWSLFFFR-WDSKDSINSA-N	92865	C(CC(=O)N[C@@H](CCC(=O)O)C(=O)O)[C@@H](C(=O)O)N	0.0014	1.7	3	-4.176	dipeptides		0.15
N-Acetyl-L-alanine	KTHDTJVBEPMMGL-VKHMYHEASA-N	88064	C[C@@H](C(=O)O)NC(=O)C	9.9e-12	1.7	36	-0.382	dipeptides		2.3e-09
N-Acetylglutamate	RFMMMVDNIPUKGG-UHFFFAOYSA-N	185	CC(=O)NC(CCC(=O)O)C(=O)O	0.004	1.7	3	-0.907	dipeptides		0.3
Dihydrodaidzein	JHYXBPPMXZIHKG-UHFFFAOYSA-N	176907	C1C(C(=O)C2=C(O1)C=C(C=C2)O)C3=CC=C(C=C3)O	9.4e-05	1.7	43	0.548	isoflavones	s	0.015
Diethylphosphate	UCQFCFPECQILOL-UHFFFAOYSA-N	654	CCOP(=O)(O)OCC	5.5e-08	1.7	24	-0.363	organophosphates	n	1.2e-05
Cinnamyl isobutyrate	KLKQSZIWHVEARN-TWGQIWQCSA-N	24884264	CC(C)C(=O)OC/C=C\C1=CC=CC=C1	2.1e-05	1.7	12	3.077	cinnamates	l	0.0038
2,3-Dinor-8-epi-prostaglandin F2α	IDKLJIUIJUVJNR-JSEKUSAISA-N	9548881	CCCCC[C@@H](/C=C/[C@H]1[C@@H](C[C@@H]([C@H]1C/C=C\CC(=O)O)O)O)O	0.0031	1.7	60	2.254	f2-isoprostanes	t	0.24
Shikimate 3-phosphate	QYOJSKGCWNAKGW-PBXRRBTRSA-N	121947	C1[C@H]([C@@H]([C@@H](C=C1C(=O)O)OP(=O)(O)O)O)O	0.0013	1.7	62	-2.752			0.14
2-Propyl-2,4-pentadienoate	UUILWXIBBZVJDU-FNORWQNLSA-N	6441809	CCC/C(=C\C=C)/C(=O)O	0.00019	1.7	53	2.12	UnSaturated FA		0.028
1,11-Undecanedicarboxylate	DXNCZXXFRKPEPY-UHFFFAOYSA-N	10458	C(CCCCCC(=O)O)CCCCCC(=O)O	0.0036	1.7	1	3.989	O=FA_13_1		0.27
1-Methylguanosine	UTAIYTHAJQNQDW-KQYNXXCUSA-N	96373	CN1C(=O)C2=C(N=C1N)N(C=N2)[C@H]3[C@@H]([C@@H]([C@H](O3)CO)O)O	4e-06	1.7	41	-2.13	dideoxynucleosides	j	0.00079
Oleate	ZQPPMHVWECSIRJ-KTKRTIGZSA-N	445639	CCCCCCCC/C=C\CCCCCCCC(=O)O	0.0026	1.7	26	8.192	UnSaturated FA		0.22
N-3-Hydroxydecanoyl-L-Homoserine lactone	DOICJCCMIBBSOO-KIYNQFGBSA-N	71353010	CCCCCCCC(CC(=O)N[C@H]1CCOC1=O)O	0.014	1.7	16	3.306	depsipeptides		0.4
9,13-Dihydroxy-4-megastigmen-3-one 9-glucoside	ZZFQYZCZBBRLTI-UHFFFAOYSA-N	72791584	CC(CCC1C(=CC(=O)CC1(C)C)CO)OC2C(C(C(C(O2)CO)O)O)O	0.00082	1.7	58	-0.248	norisoprenoids		0.099
γ-Aminobutyrate	BTCSSZJGUNDROE-UHFFFAOYSA-N	119	C(CC(=O)O)CN	0.00089	1.7	7	-0.668	butyrates		0.11
1-Naphthaldehyde	SQAINHDHICKHLX-UHFFFAOYSA-N	6195	C1=CC=C2C(=C1)C=CC=C2C=O	0.00028	1.7	12	2.205	naphthalenes	l	0.039
N-(2-Methylbutyryl)glycine	HOACIBQKYRHBOW-UHFFFAOYSA-N	193872	CCC(C)C(=O)NCC(=O)O	0.0019	1.7	32	0.207	dipeptides		0.18
D-Gluconate	RGHNJXZEOKUKBD-SQOUGZDYSA-N	10690	C([C@H]([C@H]([C@@H]([C@H](C(=O)O)O)O)O)O)O	0.00024	1.7	34	-3.739	adipates		0.034
N-Acetyl-L-phenylalanine	CBQJSKKFNMDLON-JTQLQIEISA-N	74839	CC(=O)N[C@@H](CC1=CC=CC=C1)C(=O)O	0.00087	1.7	4	0.867	dipeptides	m	0.1
L-Leucine	ROHFNLRQFUQHCH-YFKPBYRVSA-N	6106	CC(C)C[C@@H](C(=O)O)N	8.3e-05	1.8	7	-1.389	amino acids		0.013
Butyrate	FERIUCNNQQJTOY-UHFFFAOYSA-N	264	CCCC(=O)O	0.00047	1.8	38	0.742	butyrates		0.062
Undecanedioate	LWBHHRRTOZQPDM-UHFFFAOYSA-N	15816	C(CCCCC(=O)O)CCCCC(=O)O	0.0067	1.8	1	2.851	O=FA_13_1		0.4
Glycyl-Lysine	IKAIKUBBJHFNBZ-UHFFFAOYSA-N	306144	C(CCN)CC(C(=O)O)NC(=O)CN	0.0084	1.8	33	-3.777	dipeptides	q	0.4
Suberate	TYFQFVWCELRYAO-UHFFFAOYSA-N	10457	C(CCCC(=O)O)CCC(=O)O	0.016	1.8	1	1.144	O=FA_13_1		0.4
cis-5-Decenedioate	WAGQZQAZCIOEDU-UPHRSURJSA-N	7563148	C(C/C=C\CCCC(=O)O)CC(=O)O	0.0022	1.8	48	1.766	UnSaturated FA		0.2
Nicotinamide	DFPAKSUCGFBDDF-UHFFFAOYSA-N	936	C1=CC(=CN=C1)C(=O)N	1.5e-09	1.8	47	-1.236	pyridines		3.4e-07
4-Hydroxynonenal	JVJFIQYAHPMBBX-FNORWQNLSA-N	5283344	CCCCCC(/C=C/C=O)O	0.0022	1.8	61	2.16	UnSaturated FA		0.2
2-Hydroxystearate	KIHBGTRZFAVZRV-KRWDZBQOSA-N	439887	CCCCCCCCCCCCCCCC[C@@H](C(=O)O)O	0.0002	1.8	49	7.733	OH-FA_18_0_1		0.029
Methyl 6,8-epidioxy-5,15-dihydroperoxy-9,11,13-eicosatrienoate	AWZPWRYFAAHRSV-NABOWOGOSA-N	5283151	CCCCCC(/C=C/C=C/C=C/C1CC(OO1)C(CCCC(=O)OC)OO)OO	0.00029	1.8	37	3.887	Epoxy FA_21		0.04
N-Ornithyl-L-taurine	JALOHEZOHSEEMS-UHFFFAOYSA-N	14257919	C(CC(C(=O)NCCS(=O)(=O)O)N)CN	6.7e-05	1.8	44	-2.463		a	0.011
3-Hydroxysuberate	ARJZZFJXSNJKGR-UHFFFAOYSA-N	22328017	C(CCC(=O)O)CC(CC(=O)O)O	0.00025	1.8	14	-0.308	dicarboxylic acids		0.035
1,2-Dibutyrin	AWHAUPZHZYUHOM-VIFPVBQESA-N	5327007	CCCC(=O)OC[C@H](CO)OC(=O)CCC	0.00031	1.8	10	1.244	glycerides	f	0.042
Palmitoylglycine	KVTFEOAKFFQCCX-UHFFFAOYSA-N	151008	CCCCCCCCCCCCCCCC(=O)NCC(=O)O	0.0065	1.8	5	6.742	Saturated_fatty acids	o	0.4
(+)9-HODE	NPDSHTNEKLQQIJ-UINYOVNOSA-N	5312830	CCCCC/C=C\C=C\[C@H](CCCCCCCC(=O)O)O	0.00093	1.9	21	5.929	HETE		0.11
5S-HETE di-endoperoxide	DOXGUXRZAOCYPM-IPIAXWAYSA-N	52921873	CCCCC[C@@H](CC[C@H]1[C@H]2C[C@@H]([C@@H](OO1)/C=C/[C@H](CCCC(=O)O)O)OO2)O	3.7e-06	1.9	37	3.016			0.00074
Adipate	WNLRTRBMVRJNCN-UHFFFAOYSA-N	196	C(CCC(=O)O)CC(=O)O	0.017	1.9	1	0.006	adipates		0.4
Phenylacetate	WLJVXDMOQOGPHL-UHFFFAOYSA-N	999	C1=CC=C(C=C1)CC(=O)O	1.1e-05	1.9	12	1.253	acids, carbocyclic	l	0.002
2,3-Heptanedione	FJPGAMCQJNLTJC-UHFFFAOYSA-N	60983	CCCCC(=O)C(=O)C	1.5e-05	1.9	30	1.227	ketones		0.0027
3-Hydroxysebacate	OQYZCCKCJQWHIE-UHFFFAOYSA-N	3017884	C(CCCC(=O)O)CCC(CC(=O)O)O	0.0017	1.9	14	0.83	dicarboxylic acids		0.16
5-Methylfuran-2-carboxylate	OVOCLWJUABOAPL-UHFFFAOYSA-N	74710	CC1=CC=C(O1)C(=O)O	0.001	1.9	51	0.573	furans	u	0.11
Palmitate	IPCSVZSSVZVIGE-UHFFFAOYSA-N	985	CCCCCCCCCCCCCCCC(=O)O	3.9e-07	1.9	1	7.57	Saturated FA		8.4e-05
2-Furanylmethyl propanoate	LGBXNZSSTFWRFS-UHFFFAOYSA-N	61166	CCC(=O)OCC1=CC=CO1	8e-06	1.9	51	0.901	methacrylates	u	0.0015
2,3-Hexanedione	MWVFCEVNXHTDNF-UHFFFAOYSA-N	19707	CCCC(=O)C(=O)C	6.4e-07	1.9	30	0.658	ketones		0.00014
Pimelate	WLJVNTCWHIRURA-UHFFFAOYSA-N	385	C(CCC(=O)O)CCC(=O)O	0.025	1.9	1	0.575	dicarboxylic acids		0.43
3-Hydroxydodecanedioate	FYVQCLGZFXHEGL-UHFFFAOYSA-N	16663321	C(CCCCC(=O)O)CCCC(CC(=O)O)O	4.5e-05	1.9	14	1.968	O=FA_12_1		0.0078
Linoleate	OYHQOLUKZRVURQ-HZJYTTRNSA-N	5280450	CCCCC/C=C\C/C=C\CCCCCCCC(=O)O	0.0026	1.9	26	7.865	UnSaturated FA		0.22
5,6-Dihydroxyindole-2-carboxylate	YFTGOBNOJKXZJC-UHFFFAOYSA-N	119405	C1=C2C=C(NC2=CC(=C1O)O)C(=O)O	0.00098	2	57	0.839	indoles		0.11
2-Isopropylmalate	BITYXLXUCSKTJS-ZETCQYMHSA-N	5280523	CC(C)[C@@](CC(=O)O)(C(=O)O)O	7.5e-05	2	10	-0.709	dicarboxylic acids	f	0.012
rac-5,6-Epoxy-retinoyl-β-D-glucuronide	BZPOQLONXBJGAZ-XSHYMXFSSA-N	131769835	C/C(=C\C=C\C(=C\C(=O)O[C@H]1[C@@H]([C@@H]([C@@H]([C@@H](O1)C(=O)O)O)O)O)\C)/C=C/[C@@]23[C@](O2)(CCCC3(C)C)C	0.0026	2	55	3.25	Epoxy FA_26		0.22
Dodecanoylcarnitine	FUJLYHJROOYKRA-QGZVFWFLSA-N	168381	CCCCCCCCCCCC(=O)O[C@H](CC(=O)[O-])C[N+](C)(C)C	0.00017	2	27	4.373	carnitine		0.025
Quinolinate	GJAWHXHKYYXBSV-UHFFFAOYSA-N	1066	C1=CC(=C(N=C1)C(=O)O)C(=O)O	0.047	2	52	-0.569	pyridines		0.43
Glutaminylproline	NJMYZEJORPYOTO-BQBZGAKWSA-N	11736661	C1C[C@H](N(C1)C(=O)[C@H](CCC(=O)N)N)C(=O)O	0.0025	2	3	-4.154	dipeptides		0.22
Dodecanedioate	TVIDDXQYHWJXFK-UHFFFAOYSA-N	12736	C(CCCCCC(=O)O)CCCCC(=O)O	0.00041	2	1	3.42	O=FA_12_1		0.054
(E)-2-Methylglutaconate	JKGHDBJDBRBRNA-DUXPYHPUSA-N	6368126	C/C(=C\CC(=O)O)/C(=O)O	0.0022	2	22	-0.093	glutarates	r	0.2
4-Ene-valproate	UMYDNZXEHYSVFY-UHFFFAOYSA-N	104896	CCCC(CC=C)C(=O)O	0.0025	2	17	2.376	UnSaturated FA		0.22
12-KETE	GURBRQGDZZKITB-VXBMJZGYSA-N	5283162	CCCCC/C=C\CC(=O)/C=C/C=C\C/C=C\CCCC(=O)O	0.0014	2	53	6.14	UnSaturated FA		0.15
Sebacate	CXMXRPHRNRROMY-UHFFFAOYSA-N	5192	C(CCCCC(=O)O)CCCC(=O)O	0.0016	2	1	2.282	O=FA_13_1		0.16
trans-2-Tetradecenoylcarnitine	ARMIMRSBKXMKOF-QXZRMERTSA-N	53481699	CCCCCCCC/C=C\CCCCCC(CC(=O)O[C@@H](CCC(=O)[O-])[N+](C)(C)C)O	6.6e-06	2.1	15	6.314	chalcones		0.0013
2,3-Dinor-TXB2	RJHNVFKNIJQTQF-LMIBIYGPSA-N	5283138	CCCCC[C@@H](/C=C/[C@@H]1[C@H]([C@H](CC(O1)O)O)C/C=C\CC(=O)O)O	0.0018	2.1	60	2.276	EpETrE	t	0.17
Biotin	YBJHBAHKTGYVGT-ZKWXMUAHSA-N	171548	C1[C@H]2[C@@H]([C@@H](S1)CCCCC(=O)O)NC(=O)N2	0.0087	2.1	33	0.463	imidazoles	q	0.4
6-Methylcoumarin	FXFYOPQLGGEACP-UHFFFAOYSA-N	7092	CC1=CC2=C(C=C1)OC(=O)C=C2	0.00011	2.1	43	1.414	coumarins	s	0.017
(11Z,14Z)-Eicosadienoylcarnitine	OLZWDVKTOGTVLC-UTJQPWESSA-N	71464509	CCCCC/C=C\C/C=C\CCCCCCCCCC(=O)OC(CC(=O)[O-])C[N+](C)(C)C	0.00023	2.2	15	8.082	chalcones		0.032
Arachidonate	YZXBAPSDXZZRGB-DOFZRALJSA-N	444899	CCCCC/C=C\C/C=C\C/C=C\C/C=C\CCCC(=O)O	0.0098	2.2	17	8.349	UnSaturated FA		0.4
trans-Hexadec-2-enoyl carnitine	SOYNLLDADLOGAM-ISLYRVAYSA-N	53477817	CCCCCCCCCCCCC/C=C/C(=O)OC(CC(=O)[O-])C[N+](C)(C)C	5.6e-05	2.2	54	6.538	chalcones		0.0095
19,20-DiHDPA	FFXKPSNQCPNORO-MBYQGORISA-N	16061148	CCC(C(C/C=C\C/C=C\C/C=C\C/C=C\C/C=C\CCC(=O)O)O)O	0.0011	2.3	17	5.834	DiHDPE		0.12
Suberylglycine	HXATVKDSYDWTCX-UHFFFAOYSA-N	6453952	C(CCCC(=O)O)CCC(=O)NCC(=O)O	5.2e-06	2.3	5	0.316	dicarboxylic acids	o	0.001
4,4'-Thiobis-2-butanone	CIBUHUTVSRPCRO-UHFFFAOYSA-N	61989	CC(=O)CCSCCC(=O)C	1.2e-06	2.3	45	0.791			0.00025
Palmitoleate	SECPZKHBENQXJG-FPLPWBNLSA-N	445638	CCCCCC/C=C\CCCCCCCC(=O)O	0.00021	2.3	26	7.054	UnSaturated FA		0.03
Senecioate	YYPNJNDODFVZLE-UHFFFAOYSA-N	10931	CC(=CC(=O)O)C	0.0092	2.4	22	0.798	butyrates	r	0.4
Tiglylcarnitine	WURBQCVBQNMUQT-OLKPEBQYSA-N	91825636	C/C=C(\C)/C(=O)O[C@H](CC(=O)[O-])C[N+](C)(C)C	0.0015	2.4	54	-0.004	chalcones		0.15
4-Ethylphenol	HXDOZKJGKXYMEW-UHFFFAOYSA-N	31242	CCC1=CC=C(C=C1)O	6.2e-08	2.5	20	1.802	phenols	g	1.4e-05
Sulfolithocholate	AXDXVEYHEODSPN-YPLGJCPNSA-N	10253562	C[C@H](CCC(=O)O)[C@H]1CC[C@@H]2[C@@]1(CC[C@H]3[C@H]2CCC4[C@@]3(CC[C@H](C4)OS(=O)(=O)O)C)C	0.006	2.5	35	6.966			0.39
Palmitoyl-L-carnitine	XOMRRQXKHMYMOC-OAQYLSRUSA-N	11953816	CCCCCCCCCCCCCCCC(=O)O[C@H](CC(=O)[O-])C[N+](C)(C)C	1.4e-05	2.5	27	6.649	carnitine		0.0026
3-Oxododecanoate	DZHSPYMHDVROSM-UHFFFAOYSA-N	439717	CCCCCCCCCC(=O)CC(=O)O	0.0014	2.5	28	4.202	O=FA_12_1	v	0.15
Stearoylcarnitine	FNPHNLNTJNMAEE-HSZRJFAPSA-N	52922056	CCCCCCCCCCCCCCCCCC(=O)O[C@H](CC(=O)[O-])C[N+](C)(C)C	6.4e-06	2.6	27	7.787	carnitine		0.0012
Dihydro-2-methoxy-2-methyl-3(2H)-thiophenone	FCDCVDDFZHJGKZ-UHFFFAOYSA-N	526189	CC1(C(=O)CCS1)OC	1.8e-06	2.6	45	0.113			0.00037
12-HETE	ZNHVWPKMFKADKW-FYMOKONMSA-N	5312983	CCCCC/C=C\CC(/C=C\C=C/C/C=C/CCCC(=O)O)O	3.4e-05	2.6	21	6.224	HETE		0.0061
Leukotriene A4	UFPQIRYSPUYQHK-WAQVJNLQSA-N	5280383	CCCCC/C=C\C/C=C\C=C\C=C\[C@H]1[C@@H](O1)CCCC(=O)O	0.00012	2.6	21	6.284	EpODE		0.018
Aminoadipate	OYIFNHCXNCRBQI-UHFFFAOYSA-N	469	C(CC(C(=O)O)N)CC(=O)O	2.1e-07	2.7	6	-2.991	adipates	b	4.6e-05
2-Hydroxybutyrate	AFENDNXGAFYKQO-UHFFFAOYSA-N	11266	CCC(C(=O)O)O	3.1e-05	2.7	18	-0.233	hydroxybutyrates		0.0055
(1R,2R)-3-Oxo-2-pentyl-cyclopentanehexanoate	MTWJEFNRVOYKJI-ZIAGYGMSSA-N	16061079	CCCCC[C@@H]1[C@@H](CCC1=O)CCCCCC(=O)O	0.0065	2.7	28	4.399	Saturated_fatty acids	v	0.4
cis-4-Octenedioate	LQVYKEXVMZXOAH-UPHRSURJSA-N	11805205	C(CC(=O)O)/C=C\CCC(=O)O	5.8e-07	2.7	48	0.628	UnSaturated FA		0.00012
S-(5'-Adenosyl)-L-homocysteine	ZJUKTBDSGOFHSH-WFMPWKQPSA-N	439155	C1=NC(=C2C(=N1)N(C=N2)[C@H]3[C@@H]([C@@H]([C@H](O3)CSCC[C@@H](C(=O)O)N)O)O)N	0.00063	2.8	41	-4.215	adenosine	j	0.079
(2S)-6-Amino-2-formamidohexanamide	DKPYGQKMNSGPGT-LURJTMIESA-N	25244460	C(CCN)C[C@@H](C(=O)N)NC=O	7.9e-05	2.8	44	-1.471		a	0.013
3, 5-Tetradecadiencarnitine	HXOGMKPCIDSSKJ-NKBLVAAJSA-N	53481681	CCCCCCCC/C=C/C=C/CC(=O)O[C@@H](CCC(=O)[O-])[N+](C)(C)C	2.1e-07	2.8	15	5.235	chalcones		4.6e-05
Linoelaidyl carnitine	MJLXQSQYKZWZCB-OKLKQMLOSA-N	53477834	CCCCC/C=C/C/C=C/CCCCCCCC(=O)OC(CC(=O)[O-])C[N+](C)(C)C	1.6e-05	2.8	15	6.944	chalcones		0.0029
Hydroxyprolyl-Valine	OBSIPTVJSOCDLZ-UHFFFAOYSA-N	61158071	CC(C)C(C(=O)O)NC(=O)C1CC(CN1)O	2.5e-09	2.8	59	-0.433		d	5.7e-07
(S)-α-Terpinyl glucoside	NZNWCYFBFHHMLM-UHFFFAOYSA-N	13325862	CC1=CCC(CC1)C(C)(C)OC2C(C(C(C(O2)CO)O)O)O	5.8e-09	2.8	58	1.261	monoterpenes		1.3e-06
N-Nonanoyl-L-homoserine lactone	OMPXHNXRUVEQDO-NSHDSACASA-N	56662027	CCCCCCCCC(=O)N[C@H]1CCOC1=O	0.0034	2.9	16	3.76	lactones		0.26
Eicosapentaenoate	JAZBEHYOTPTENJ-JLNKQSITSA-N	446284	CC/C=C\C/C=C\C/C=C\C/C=C\C/C=C\CCCC(=O)O	3.4e-05	2.9	17	8.022	UnSaturated FA		0.0061
PS(16:0/22:2(13Z,16Z))	YEKGDVVXEDFZAD-MSHCTOOZSA-N	52925310	CCCCCCCCCCCCCCCC(=O)OC[C@H](COP(=O)(O)OC[C@@H](C(=O)O)N)OC(=O)CCCCCCCCCCC/C=C\C/C=C\CCCCC	0.00016	2.9	2	13.304	glycerophospholipids		0.024
Corticosterone	OMFXVFTZEKFJBZ-HJTSIMOOSA-N	5753	C[C@]12CCC(=O)C=C1CC[C@@H]3[C@@H]2[C@H](C[C@]4([C@H]3CC[C@@H]4C(=O)CO)C)O	4.7e-07	3	31	1.704	pregnenediones		0.0001
Tetradecanedioate	HQHCYKULIHKCEB-UHFFFAOYSA-N	13185	C(CCCCCCC(=O)O)CCCCCC(=O)O	0.0064	3.1	1	4.558	O=FA_13_1		0.4
Glutarate	JFCQEDHGNNZCLN-UHFFFAOYSA-N	743	C(CC(=O)O)CC(=O)O	0.00012	3.2	38	-0.352	glutarates		0.018
Hexadecanedioate	QQHJDPROMQRDLA-UHFFFAOYSA-N	10459	C(CCCCCCCC(=O)O)CCCCCCC(=O)O	0.0084	3.3	1	5.696	O=FA_13_1		0.4
3-Ureidopropionate	JSJWCHRYRHKBBW-UHFFFAOYSA-N	111	C(CNC(=O)N)C(=O)O	4.6e-06	3.3	42	-1.628			0.00089
3-Oxotetradecanoate	XLKOZYOVXNPWGT-UHFFFAOYSA-N	454064	CCCCCCCCCCCC(=O)CC(=O)O	0.0012	3.4	28	5.34	O=FA_12_1	v	0.13
Capryloylglycine	SAVLIIGUQOSOEP-UHFFFAOYSA-N	84290	CCCCCCCC(=O)NCC(=O)O	7.4e-07	3.6	5	2.19	Saturated_stearic acids	o	0.00015
3-Polyprenyl-4,5-dihydroxybenzoate	GJZLZMVQYJZMIO-KPKJPENVSA-N	46173940	CC(=CCC/C(=C/CC1=C(C(=CC(=C1)C(=O)O)O)O)/C)C	0.0039	3.7	50	3.793	benzoates		0.29
Heptanoate	MNWFXJYAOYHMED-UHFFFAOYSA-N	8094	CCCCCCC(=O)O	1.3e-08	3.7	1	2.449	Saturated_fatty acids		2.9e-06
3-Methylcrotonyl glycine	PFWQSHXPNKRLIV-UHFFFAOYSA-N	169485	CC(=CC(=O)NCC(=O)O)C	1.8e-06	3.7	42	-0.03			0.00037
Cortisol	JYGXADMDTFJGBT-VWUMJDOOSA-N	5754	C[C@]12CCC(=O)C=C1CC[C@@H]3[C@@H]2[C@H](C[C@]4([C@H]3CC[C@@]4(C(=O)CO)O)C)O	0.0048	3.8	31	0.553	pregnenediones		0.35
N-Decanoylglycine	WRRYZYASRAUROW-UHFFFAOYSA-N	1712391	CCCCCCCCCC(=O)NCC(=O)O	0.0015	3.9	5	3.328	Saturated_stearic acids	o	0.15
Hexanoylglycine	UPCKIPHSXMXJOX-UHFFFAOYSA-N	99463	CCCCCC(=O)NCC(=O)O	7.5e-05	4	5	1.052	Saturated_stearic acids	o	0.012
PS(16:0/18:1)	OIWCYIUQAVBPGV-DAQGAKHBSA-N	5283499	CCCCCCCCCCCCCCCC(=O)OC[C@H](COP(=O)(O)OC[C@@H](C(=O)O)N)OC(=O)CCCCCCC/C=C\CCCCCCCC	0.00054	4.1	2	11.355	glycerophospholipids		0.07
Erythritol	UNXHWFMMPAWVPI-ZXZARUISSA-N	222285	C([C@H]([C@H](CO)O)O)O	3.7e-06	4.1	24	-2.552	sugar alcohols	n	0.00074
L-Menthyl acetoacetate	QSVQIPXQOCAWHP-UHTWSYAYSA-N	43045	C[C@H]1CC[C@@H]([C@H](C1)OC(=O)CC(=O)C)C(C)C	0.00061	4.2	35	3.997			0.077
N-(3-Aminopropyl)-2-pyrrolidinone	HJORCZCMNWLHMB-UHFFFAOYSA-N	82111	C1CC(=O)N(C1)CCCN	4.4e-05	4.2	65	-0.588	pyrrolidinones		0.0077
N-Butyryl-L-homoserine lactone	VFFNZZXXTGXBOG-LURJTMIESA-N	10130163	CCCC(=O)N[C@H]1CCOC1=O	4.5e-06	4.3	16	0.915	lactones		0.00088
17α,21-Dihydroxypregnenolone	JNHJGXQUDOYJAK-IYRCEVNGSA-N	192735	C[C@]12CC[C@@H](CC1=CC[C@@H]3[C@@H]2CC[C@]4([C@H]3CC[C@@]4(C(=O)CO)O)C)O	1.5e-07	4.6	31	2.434	pregnenediones		3.3e-05
2-Aminomuconate	ZRHONLCTYUYMIQ-HSFFGMMNSA-N	5280499	C(=C\C(=O)O)\C=C(/C(=O)O)\N	0.0079	4.6	22	-2.802		r	0.4
Vinylacetylglycine	UKISAGFGRDHYFO-UHFFFAOYSA-N	53477718	C=CCC(=O)NCC(=O)O	1.2e-08	4.7	42	-0.263	dipeptides		2.7e-06
(S)-3-Hydroxyisobutyrate	DBXBTMSZEOQQDU-VKHMYHEASA-N	440873	C[C@@H](CO)C(=O)O	4e-06	5.1	39	-0.666	hydroxybutyrates	p	0.00079
L-2-Amino-3-oxobutanoate	SAUCHDKDCUROAO-VKHMYHEASA-N	440033	CC(=O)[C@@H](C(=O)O)N	7e-06	5.1	7	-3.258	keto acids		0.0013
D-(-)-Quinate	AAWZDTNXLSGCEK-LNVDRNJUSA-N	6508	C1[C@H](C([C@@H](CC1(C(=O)O)O)O)O)O	3.4e-06	5.2	34	-1.979	acids, carbocyclic		0.00068
L-Thyronine	KKCIOUWDFWQUBT-AWEZNQCLSA-N	5461103	C1=CC(=CC=C1C[C@@H](C(=O)O)N)OC2=CC=C(C=C2)O	1.7e-08	5.3	43	-1.786	thyroxine	s	3.8e-06
Tyrosyl-Aspartate	QZOSVNLXLSNHQK-UHFFFAOYSA-N	19816752	C1=CC(=CC=C1CC(C(=O)NC(CC(=O)O)C(=O)O)N)O	2.7e-08	5.5	19	-3.896	dipeptides		6e-06
Nicotianamine	ZPRKDLMMZXBFPH-UHFFFAOYSA-N	12313328	C1=CC(=C[N+](=C1)CCC(C(=O)O)N)C(=O)[O-]	6.1e-06	5.7	52	-3.13	pyridines		0.0012
6-Dehydrotestosterone glucuronide	GCIVSXAHMONYLO-HMAFJQTKSA-N	5460852	C[C@]12CC[C@H]3[C@H]([C@@H]1CC[C@@H]2O[C@H]4[C@@H]([C@H]([C@@H]([C@H](O4)C(=O)O)O)O)O)C=CC5=CC(=O)CC[C@]35C	2.7e-06	6.4	55	2.566			0.00054
N-Dodecanoyl-L-homoserine lactone	WILLZMOKUUPJSL-AWEZNQCLSA-N	10221437	CCCCCCCCCCCC(=O)N[C@H]1CCOC1=O	0.015	6.8	16	5.467	lactones		0.4
Porphobilinogen	QSHWIQZFGQKFMA-UHFFFAOYSA-N	1021	C1=C(C(=C(N1)CN)CC(=O)O)CCC(=O)O	5.4e-07	7	9	-1.116	pyrroles	h	0.00012
Histidinyl-Glutamine	CTCFZNBRZBNKAX-UHFFFAOYSA-N	9903897	C1=C(NC=N1)CC(C(=O)NC(CCC(=O)N)C(=O)O)N	0.0026	7.1	13	-4.984	oligopeptides		0.22
3-Hydroxybutyrate	WHBMMWSBFZVSSR-GSVOUGTGSA-N	92135	C[C@H](CC(=O)O)O	2.6e-06	7.2	39	-0.499	hydroxybutyrates	p	0.00053
N-Acetylcystathionine	QWACVTVBTRSCRL-PKPIPKONSA-N	152314	CC(=O)NC(CSCC[C@@H](C(=O)O)N)C(=O)O	1.3e-07	15	36	-2.933	amino acids, sulfur		2.9e-05
2-O-Methyl-L-fucose	YLAMTMNJXPWCQN-UHFFFAOYSA-N	5179954	CC1C(C(C(C(O1)O)OC)O)O	0.00072	20	46	-1.333	hexoses		0.089
Aspartylphenylalanine	YZQCXOFQZKCETR-UWVGGRQHSA-N	93078	C1=CC=C(C=C1)C[C@@H](C(=O)O)NC(=O)[C@H](CC(=O)O)N	2.6e-08	21	4	-2.76	dipeptides	m	5.8e-06
N2-Succinyl-L-ornithine	VWXQFHJBQHTHMK-LURJTMIESA-N	127370	C(C[C@@H](C(=O)O)NC(=O)CCC(=O)O)CN	1.4e-06	29	3	-3.661	dicarboxylic acids		0.00029
γ-Glutamyltyrosine	VVLXCWVSSLFQDS-QWRGUYRKSA-N	94340	C1=CC(=CC=C1C[C@@H](C(=O)O)NC(=O)CC[C@@H](C(=O)O)N)O	6.7e-07	35	19	-3.538	dipeptides		0.00014
