# Supplementary material for: High-coverage metabolomics uncovers microbiota-driven biochemical landscape of interorgan transport and gut-brain communication in mice
Source: Nat Commun. 2021 Oct 19;12:6000. doi: 10.1038/s41467-021-26209-8 (PMC8526691; doi:10.1038/s41467-021-26209-8)
Supplement: Supplementary file 12 — Supplementary Data 10 [file 41467_2021_26209_MOESM12_ESM.xlsx]

## Sheet: Supplementary Data 10
Supplementary Data 10. Quantitative pathway enrichment analysis (qMSEA) results for serum metabolome changes (adjusted p-value<0.05).
Pathway (Sera)	Total Cmpd	Hits	Statistic Q	Expected Q	Raw p	Holm p	FDR	Enrichment fold
Porphyrin Metabolism	40	2	87.445	4.3478	2.0833e-12	1.375e-10	1.375e-10	20.1125
Ketone Body Metabolism	13	1	86.715	4.3478	4.083e-11	2.6539e-09	1.3474e-09	19.9446
Steroidogenesis	43	2	76.047	4.3478	1.749e-09	1.1194e-07	3.3029e-08	17.4909
Bile Acid Biosynthesis	65	3	80.312	4.3478	2.0018e-09	1.2611e-07	3.3029e-08	18.4719
Fatty acid Metabolism	43	2	68.03	4.3478	5.0409e-08	3.1253e-06	6.654e-07	15.647
Mitochondrial Beta-Oxidation of Long Chain Saturated Fatty Acids	28	1	72.133	4.3478	1.5343e-07	9.3592e-06	1.6877e-06	16.5907
Pyrimidine Metabolism	59	4	57.458	4.3478	2.2322e-07	1.3393e-05	2.0647e-06	13.2154
Glycine and Serine Metabolism	59	9	52.734	4.3478	2.5026e-07	1.4766e-05	2.0647e-06	12.1289
Steroid Biosynthesis	48	1	65.975	4.3478	1.4356e-06	8.3264e-05	8.6747e-06	15.1743
Fatty Acid Elongation In Mitochondria	35	1	65.975	4.3478	1.4356e-06	8.3264e-05	8.6747e-06	15.1743
Beta-Alanine Metabolism	34	3	55.778	4.3478	1.4458e-06	8.3264e-05	8.6747e-06	12.829
Methionine Metabolism	43	6	41.096	4.3478	3.2628e-06	0.00017945	1.7945e-05	9.45214
Phenylacetate Metabolism	9	2	60.179	4.3478	4.4815e-06	0.000242	2.2432e-05	13.8413
Glycerolipid Metabolism	25	2	41.529	4.3478	4.7583e-06	0.00025219	2.2432e-05	9.55173
Propanoate Metabolism	42	4	45.008	4.3478	5.5378e-06	0.00028796	2.4366e-05	10.3519
Valine, Leucine and Isoleucine Degradation	60	4	35.64	4.3478	9.4282e-06	0.00048084	3.8891e-05	8.19725
Tyrosine Metabolism	72	4	43.474	4.3478	1.8511e-05	0.00092557	7.0613e-05	9.99908
Arginine and Proline Metabolism	53	7	49.251	4.3478	1.9258e-05	0.00094365	7.0613e-05	11.3278
Phosphatidylethanolamine Biosynthesis	12	1	55.975	4.3478	2.6255e-05	0.0012602	9.1201e-05	12.8743
Beta Oxidation of Very Long Chain Fatty Acids	17	1	53.71	4.3478	4.6412e-05	0.0021814	0.00015316	12.3534
Fatty Acid Biosynthesis	35	6	44.377	4.3478	5.478e-05	0.0025199	0.00017217	10.2068
Urea Cycle	29	4	50.245	4.3478	6.4488e-05	0.002902	0.00019347	11.5564
Aspartate Metabolism	35	3	50.659	4.3478	6.7482e-05	0.0029692	0.00019365	11.6516
Tryptophan Metabolism	60	5	28.251	4.3478	0.00010075	0.0043322	0.00027706	6.49777
Alanine Metabolism	17	4	31.571	4.3478	0.00017721	0.0074429	0.00044985	7.26137
Glutamate Metabolism	49	4	31.571	4.3478	0.00017721	0.0074429	0.00044985	7.26137
Alpha Linolenic Acid and Linoleic Acid Metabolism	19	3	38.44	4.3478	0.00021499	0.0085996	0.00052328	8.84125
Nicotinate and Nicotinamide Metabolism	37	4	28.791	4.3478	0.000222	0.0086579	0.00052328	6.62197
Citric Acid Cycle	32	4	33.464	4.3478	0.00026326	0.010004	0.00059914	7.69677
Betaine Metabolism	21	3	41.738	4.3478	0.00028998	0.010729	0.00063795	9.5998
Phosphatidylcholine Biosynthesis	14	2	43.674	4.3478	0.00033657	0.012116	0.00071656	10.0451
Spermidine and Spermine Biosynthesis	18	2	40.53	4.3478	0.00040903	0.014316	0.00082854	9.32196
Ammonia Recycling	32	3	31.337	4.3478	0.00042195	0.014346	0.00082854	7.20755
Warburg Effect	58	3	33.419	4.3478	0.00042682	0.014346	0.00082854	7.68642
Catecholamine Biosynthesis	20	1	42.968	4.3478	0.00050696	0.016223	0.00088052	9.8827
Ubiquinone Biosynthesis	20	1	42.968	4.3478	0.00050696	0.016223	0.00088052	9.8827
Methylhistidine Metabolism	4	1	42.968	4.3478	0.00050696	0.016223	0.00088052	9.8827
Estrone Metabolism	24	1	42.968	4.3478	0.00050696	0.016223	0.00088052	9.8827
Gluconeogenesis	35	2	31.999	4.3478	0.00059192	0.016574	0.0010017	7.35981
Arachidonic Acid Metabolism	69	4	35.026	4.3478	0.00065749	0.017752	0.0010849	8.05603
Butyrate Metabolism	19	1	40.686	4.3478	0.00079862	0.020764	0.0012856	9.35784
Pyruvate Metabolism	48	2	33.963	4.3478	0.00091791	0.022948	0.0014089	7.81154
Transfer of Acetyl Groups into Mitochondria	22	2	33.963	4.3478	0.00091791	0.022948	0.0014089	7.81154
Retinol Metabolism	37	1	36.45	4.3478	0.0017854	0.041064	0.0026687	8.38355
Glucose-Alanine Cycle	13	2	30.363	4.3478	0.0018196	0.041064	0.0026687	6.98353
Glutathione Metabolism	21	2	29.982	4.3478	0.0019066	0.041064	0.0027356	6.8959
Histidine Metabolism	43	4	31.635	4.3478	0.0020663	0.041326	0.0029016	7.27609
Threonine and 2-Oxobutanoate Degradation	20	1	34.055	4.3478	0.0027578	0.052397	0.0037919	7.8327
Oxidation of Branched Chain Fatty Acids	26	2	31.508	4.3478	0.0030171	0.054309	0.0040639	7.24688
Selenoamino Acid Metabolism	28	1	32.831	4.3478	0.003427	0.058259	0.0045236	7.55118
Phospholipid Biosynthesis	29	2	26.073	4.3478	0.0056683	0.090693	0.0073354	5.99683
Phenylalanine and Tyrosine Metabolism	28	1	29.207	4.3478	0.0064029	0.096043	0.0076835	6.71765
Cysteine Metabolism	26	1	29.207	4.3478	0.0064029	0.096043	0.0076835	6.71765
Malate-Aspartate Shuttle	10	1	29.207	4.3478	0.0064029	0.096043	0.0076835	6.71765
Phytanic Acid Peroxisomal Oxidation	26	1	29.207	4.3478	0.0064029	0.096043	0.0076835	6.71765
Pantothenate and CoA Biosynthesis	21	1	28.766	4.3478	0.0068969	0.096043	0.0081285	6.61622
Sphingolipid Metabolism	40	1	28.21	4.3478	0.007572	0.096043	0.0087676	6.48834
Carnitine Synthesis	22	4	20.523	4.3478	0.010804	0.097238	0.012294	4.72032
Riboflavin Metabolism	20	1	23.068	4.3478	0.017529	0.14023	0.019329	5.30567
Lysine Degradation	30	4	20.298	4.3478	0.017572	0.14023	0.019329	4.66857
Purine Metabolism	74	3	16.452	4.3478	0.025029	0.15018	0.027081	3.78398
Glycerol Phosphate Shuttle	11	1	15.765	4.3478	0.054712	0.27356	0.055437	3.62597
Mitochondrial Electron Transport Chain	19	1	15.765	4.3478	0.054712	0.27356	0.055437	3.62597
De Novo Triacylglycerol Biosynthesis	9	1	15.765	4.3478	0.054712	0.27356	0.055437	3.62597
Cardiolipin Biosynthesis	11	1	15.765	4.3478	0.054712	0.27356	0.055437	3.62597
Biotin Metabolism	8	2	14.812	4.3478	0.055437	0.27356	0.055437	3.40678
