# Supplementary material for: High-coverage metabolomics uncovers microbiota-driven biochemical landscape of interorgan transport and gut-brain communication in mice
Source: Nat Commun. 2021 Oct 19;12:6000. doi: 10.1038/s41467-021-26209-8 (PMC8526691; doi:10.1038/s41467-021-26209-8)
Supplement: Supplementary file 13 — Supplementary Data 11 [file 41467_2021_26209_MOESM13_ESM.xlsx]

## Sheet: Supplementary Data 11
Supplementary Data 11. Gender-specific metabolites of GF/CONV-R difference (two-way ANOVA, adjusted p<0.05; Tukey’s HSD test, adjusted p<0.05).
(1) feces_male only (n=67)
PubChem_CID	Compound name (feces)	Comment-yl	MSI level	male (tukey_hsd)	female (tukey_hsd)	male-fold (GF/CONV-R)	updown (GF/CONV-R)	male (tukey_hsd) adj. pvalue
19	2-Pyrocatechuate	normal human urine metabolite of benzoic acid	2	**	ns	0.340264	DOWN	0.00901
196	Adipate	aa: lysine adipate	1	*	ns	0.439557	DOWN	0.0156
385	Pimelate	pimelate: dicarboxylic acids ~ Biotin & lysine biosynthesis; Pimelic acid is one methylene longer than a related dicarboxylic acid, adipic acid, a precursor to many polyesters and polyamides, essential to biotin synthesis; related to lysine bioisynthesis	1	****	ns	0.27537	DOWN	1.43e-06
472	4-(2-Aminophenyl)-2,4-dioxobutanoate	aa: tryptophan metabolites	2	***	ns	0.396365	DOWN	0.000643
743	Glutarate	dicarboxylic acids	1	***	ns	0.103308	DOWN	0.000243
757	Glycolate	alpha-hydroxy acids; smallest alpha-hydroxy acid (AHA), excellent capability to penetrate skin; known inhibitor of tyrosinase; nephrotoxin if consumed orally due to its metabolism to oxalic acid; Glycolic and oxalic acid, along with excess lactic acid, are responsible for the anion gap metabolic acidosis	1	**	ns	0.292927	DOWN	0.00175
774	Histamine	neurotransmitter	1	****	ns	0.0340467	DOWN	1.87e-06
1135	Thymine	nucleotide	1	*	ns	0.371361	DOWN	0.0145
1188	Xanthine	xanthine	1	****	ns	0.208289	DOWN	5.39e-10
2266	Azelate	lipids: fatty acids, abbrev AZA; naturally occurring saturated nine-carbon dicarboxylic acid	1	****	ns	0.202458	DOWN	1.17e-06
3845	Kynurenate	aa: tryptophan metabolites	1	***	ns	0.105034	DOWN	0.000906
5192	Sebacate	dicarboxylic acid	1	****	ns	0.0832599	DOWN	1.96e-06
5610	Tyramine	neurotransmitters & aa: tyrosine metabolism; microbial metabolism	1	****	ns	0.133766	DOWN	6.61e-07
5699	Xanthurenate	aa: tryptophan metabolites	1	**	ns	0.271976	DOWN	0.00143
6322	L-Arginine	aa: arginine	1	**	ns	0.362905	DOWN	0.00996
7405	Pyroglutamate	aa: glutamine	2	**	ns	0.288846	DOWN	0.00975
10256	Indole-3-carboxaldehyde	aa: tryptophan metabolites_indole	1	*	ns	0.458781	DOWN	0.0449
10457	Suberate	dicarboxylic acid	1	****	ns	0.259829	DOWN	9.54e-06
10458	1,11-Undecanedicarboxylate	lipids: fatty acids	1	****	ns	0.427464	DOWN	5.91e-06
11747	2,3-Pentanedione	potential precursor to 4,5-Dihydroxy-2,3-Pentanedione (DPD), a QS modulator	2	**	ns	2.68111	UP	0.00502
11850	Galactitol	sugar: galactose metabolite	2	*	ns	6.61307	UP	0.0173
12039	Chorismate	precursor for the aromatic amino acids phenylalanine and tyrosine,indole, indole derivatives and tryptophan,2,3-dihydroxybenzoic acid (DHB) used for enterobactin biosynthesis	2	****	ns	0.207776	DOWN	1.12e-07
65249	N-Acetyl-serine	aa: acetyl amino acids	1	**	ns	0.239452	DOWN	0.00466
70923	N6-Formyl-lysine (FLys)	biomarker for exposure to formaldehyde and other oxidative stress-inducing toxicants	1	**	ns	0.240369	DOWN	0.00404
92832	Nα-Acetyl-lysine	aa: acetyl amino acids	1	****	ns	0.326492	DOWN	2.33e-08
102763	Glycyl-Tryptophan	aa: tryptophan metabolites	2	**	ns	13.3761	UP	0.0015
107475	Valyl-Valine	aa: peptides	2	*	ns	0.157119	DOWN	0.0224
107689	L-(+)-Lactate	organic acids & acidogen, derived from pyruvate via the enzyme lactate dehydrogenase (LDH) in a process of fermentation during normal metabolism and exercise	2	**	ns	0.21635	DOWN	0.00757
115145	Benzoyl glucuronide (Benzoate)	glucuronide_benzoate metabolism	2	****	ns	7.87744	UP	1.93e-07
115244	Proline betaine	aa: peptides	2	****	ns	0.354138	DOWN	1.78e-08
119405	5,6-Dihydroxyindole-2-carboxylate (DHICA)	aa: tryptophan metabolites	2	****	ns	0.502544	DOWN	3.14e-05
123932	Dopamine 4-sulfate	sulfate: dopamine	2	****	ns	0.154984	DOWN	9.34e-06
145742	L-Proline	aa: amino acid; proline	1	**	ns	1.7294	UP	0.00705
150929	(S)-3,4-Dihydroxybutyrate	aa: GABA-related: aka 3,4-DB, normal human urinary metabolite that is excreted in increased concentration in patients with succinic semialdehyde dehydrogenase (SSADH) deficiency (PMID 12127325 ), which is a genetic disorder. SSADH deficiency is caused by an enzyme deficiency in GABA degradation	2	*	ns	0.346024	DOWN	0.0121
192878	N-Acetyl-L-glutamate 5-semialdehyde	aa: glutamine	2	****	ns	0.3005	DOWN	4.92e-05
289793	2-Hydroxy-3,4,5-trimethoxybenzoate	benzoate metabolism	2	***	ns	0.0492129	DOWN	0.00027
306144	Glycyl-Lysine	aa: peptides	2	*	ns	0.282341	DOWN	0.0139
439258	L-Cystathionine	aa: peptides of serine and homocysteine; prominent manifestation of vitamin B6 deficiency	1	**	ns	2.09804	UP	0.00205
439260	Norepinephrine	monoamine	1	****	ns	0.567742	DOWN	8.96e-06
440780	alpha-Ribazole	heme: Porphyrin and chlorophyll metabolism	2	****	ns	2.90029	UP	6.23e-06
445063	N-Acetylneuraminate	NeuAc	1	*	ns	1.33927	UP	0.044
447123	S-(Hydroxymethyl)glutathione	aa: glutathione	2	***	ns	2.10655	UP	0.000118
447989	(5S)-5-(Carboxymethyl)-L-proline		2	****	ns	0.192785	DOWN	2.77e-09
4414300	Isoleucyl-Asparagine	aa: peptides	2	*	ns	0.446427	DOWN	0.0409
5280877	20-Carboxy-leukotriene B4	lipids: oxylipins, leukotriene	2	****	ns	0.0750481	DOWN	1.33e-08
5280934	α-Linolenate	lipids: fatty acids	2	*	ns	0.236765	DOWN	0.0123
5283120	PGD2 ethanolamide	lipids: oxylipins - prostaglandin	2	****	ns	0.339216	DOWN	7.7e-05
5284239	3α,7α-Dihydroxycoprostanate	bile acids: precursor to chenodeoxycholic acid	2	*	ns	4.89045	UP	0.0106
5356421	12,13-EpOME	lipids: fatty acids, oxylipins	2	***	ns	0.236239	DOWN	0.000106
5461103	L-Thyronine	steroids: throid hormone	2	****	ns	0.347416	DOWN	3.15e-07
6257035	Dihydrocytochalasin B γ-lactone	microbial? (T3DB_T3D3683) mycotoxins: Cytochalasins are mycotoxins that have the ability to bind to actin filaments and block polymerization and the elongation of actin. As a result, they can change cellular morphology, inhibit cellular processes such as cell division, and cause cells to undergo apoptosis. Cytochalasins also have the ability to permeate cell membranes, prevent cellular translocat…	2	*	ns	4.54439	UP	0.0105
7015704	Glutamyllysine	aa: peptides	2	**	ns	0.219343	DOWN	0.00321
7020164	Threoninyl-Methionine	aa: peptides	2	**	ns	0.284277	DOWN	0.00715
9548882	2,3-Dinor-8-epi-prostaglandin F1α	lipids: oxylipins - prostaglandin	2	**	ns	0.0859425	DOWN	0.0013
10329619	Homomethionine	aa: alpha amino acids	2	**	ns	0.103236	DOWN	0.00148
11984188	Pyroglutamine	aa: glutamine	1	***	ns	0.375462	DOWN	0.000127
13783449	11-Dehydrocorticosterone	lipids: steroids	2	****	ns	3.29345	UP	4.54e-06
14968868	9,10,13-TriHOME	lipids: fatty acids, linoleic acid metabolism	2	**	ns	0.147555	DOWN	0.00157
22328017	3-Hydroxysuberate	lipids: fatty acids	2	***	ns	0.44743	DOWN	0.000287
44237181	2-(4'-Methylthio)butylmalate	Glucosinolate biosynthesis; 2-Oxocarboxylic acid metabolism	2	****	ns	0.407689	DOWN	6.39e-05
45266632	4-Amino-4-deoxychorismate		2	*	ns	0.1839	DOWN	0.0272
52920332	4-Hydroxy-(3',4'-dihydroxyphenyl)-valerate	polyphenol metabolite	2	****	ns	0.0772156	DOWN	1.08e-08
53477457	Prostaglandin H2-ethanolamide (PGH2-EA)	lipids: oxylipins - prostaglandin	2	****	ns	0.0661208	DOWN	1.81e-07
53477754	Taurocholate 3-sulfate	sulfate: taurocholate	2	****	ns	55.8566	UP	8.54e-05
53477904	5β-Cyprinol sulfate	sulfate: 5β-cyprinol	2	****	ns	0.274538	DOWN	4.67e-06
61152160	4-Hydroxyphenylacetylglutamine	aa: glutamine derivatives attached w/ phenyls	2	****	ns	2.2735	UP	1.08e-06
91666454	Prostaglandin F2α 2-glyceryl ester	lipids: oxylipins - prostaglandin	2	****	ns	0.0954608	DOWN	3.57e-05
(2) feces_female only (n=60)
PubChem_CID	Compound name (feces)	Comment-yl	MSI level	male (tukey_hsd)	female (tukey_hsd)	female-fold (GF/CONV-R)	updown	female (tukey_hsd) adj. pvalue
190	Adenine	nucleotide	1	ns	****	0.104815	DOWN	1.37e-06
535	1-Aminocyclopropane-1-carboxylate	ACC	2	ns	**	7.6558	UP	0.00571
597	Cytosine	nucleotide	1	ns	****	0.243197	DOWN	1.35e-06
650	2,3-Butadione	microbial: diketone_bacterial metabolite!!! toxic, associated with IBD	2	ns	****	0.221774	DOWN	1.58e-06
777	4-Amino-5-hydroxymethyl-2-methylpyrimidine	vitamin B1 (thiamine) metabolism; ABC transporters	2	ns	***	6.82023	UP	0.001
1123	Taurine	neurotransmitter - taurine	1	ns	***	0.0533752	DOWN	0.000108
1196	1-Pyrroline-5-carboxylate	aa: glutamate metabolism, arginine degradation, and proline biosynthesis; Can form L-glutamate, L-ornithine, and L-proline	2	ns	***	1.34402	UP	0.000278
2148	4-Aminohippurate	hippurate metabolism, useful for measurement of renal plasma flow	2	ns	*	3.22914	UP	0.0128
5862	L-Cysteine	aa: amino acid	2	ns	*	0.262833	DOWN	0.0157
5961	L-Glutamine	aa: glutamine	1	ns	****	2.58311	UP	2.1e-06
6029	Uridine	nucleotide	1	ns	*	5.14693	UP	0.0457
6288	L-Threonine	aa: threonine	1	ns	****	3.17799	UP	6.42e-05
6305	L-Tryptophan	aa: tryptophan metabolites	1	ns	**	1.7312	UP	0.00171
8422	(2-Naphthalenyloxy)acetate	z_2-NOXA	2	ns	***	0.251724	DOWN	0.00025
9700	Thymidine 5'-monophosphate (TMP)	nucleotide	1	ns	*	2.66741	UP	0.0183
10634	5-Androstenediol	lipids: steroids	2	ns	****	0.057442	DOWN	4.73e-06
12599	2'-Deoxyadenosine 5'-monophosphate (dAMP)	nucleotide	1	ns	***	2.17231	UP	0.000288
15047	β-Pseudouridine	nucleotides	1	ns	****	12.5933	UP	6.42e-10
22249	3-Methyl-3-phenylazetidine		2	ns	***	6.96742	UP	0.000262
31348	Citrate	TCA cycle	1	ns	**	10.3357	UP	0.00173
60947	Tirofiban	aa: Phenylalanine derivative	2	ns	*	3.83126	UP	0.0128
70639	3-Methylxanthine	xanthine	1	ns	****	0.0722954	DOWN	1.01e-05
75619	N-Acetylhistidine	aa: acetyl amino acids	2	ns	**	5.2624	UP	0.01
92258	Phenylacetyl L-glutamine	PAG; from conjugation of phenylacetate and glutamine	1	ns	*	3.3311	UP	0.0302
115015	Cysteine-S-sulfate	sulfate	2	ns	****	8.20378	UP	1.3e-06
151023	γ-Glutamylleucine	aa: peptides	2	ns	***	0.508839	DOWN	0.000562
193872	N-(2-Methylbutyryl)glycine	aa: glycine; 2-MBG	1	ns	****	5.80003	UP	9.74e-05
342468	Isoleucyl-Tyrosine	aa: peptides	2	ns	****	0.193229	DOWN	1.29e-05
439213	Glucosamine	sugar: most abund monosaccharides	2	ns	***	7.16534	UP	0.000732
440848	N2-Succinyl-L-glutamate 5-semialdehyde	aa: glutamine	2	ns	****	0.228911	DOWN	6.33e-08
441476	D-(+)-Galacturonate	Pectin, glucuronic acid derivatives	2	ns	****	7.49966	UP	1.2e-06
449034	Coutarate	acylaminobenzoic acid and derivatives	2	ns	****	24.5732	UP	2.74e-05
676414	Dihydrothymine	nucleotides	2	ns	****	1.72556	UP	7.66e-05
689043	Caffeate	caffeic acid	1	ns	*	5.93664	UP	0.0178
5280352	Bilirubin	heme biosynthesis, AHR ligand	1	ns	**	0.0728923	DOWN	0.00172
5280523	2-Isopropylmalate	hydroxy fatty acids - expected to elevate during fasting and diabetic ketoacidosis	2	ns	****	0.363552	DOWN	3.25e-07
5282957	9,10-Dihydroxy-13-hydroperoxy-11-octadecenoate		2	ns	***	17.8795	UP	0.00033
5370648	Indolylacryloylglycine	aa: tryptophan metabolite & derivatives: IAG, indoleacrylic glycine, n-acyl-alpha amino acids;	2	ns	**	1.79062	UP	0.00183
6365140	9-Pentadecenoate	lipids: fatty acids	2	ns	****	0.542702	DOWN	3.97e-06
6443809	Vitamin D2 3-glucuronide	glucuronides: vitamin D	2	ns	*	4.52397	UP	0.0106
7010579	Threoninyl-Phenylalanine	aa: peptides	2	ns	****	0.261999	DOWN	9.67e-05
9920917	Dehydrochorismate	phenoxyacetic acid derivative	2	ns	****	0.425774	DOWN	3.74e-07
9964159	2,3-Dihydro-2,3-dihydroxybenzoate	benzoate metabolism	2	ns	****	0.388945	DOWN	7.29e-09
10219774	Hydroxycotinine	nicotine metabolite; product of CYP2A6 metabolism of the primary nicotine metabolite, cotinine	2	ns	****	3.03891	UP	1.5e-05
11954188	3''-Deamino-3''-oxonicotianamine		2	ns	****	2.53872	UP	1.19e-06
13879965	Isoleucyl-Isoleucine	aa: peptides	2	ns	**	0.466177	DOWN	0.00491
15110021	12-Hydroxyheptadecanoate		2	ns	***	34.701	UP	0.000276
15730832	Tetranor 12-HETE	lipids: fatty acids, oxylipins	2	ns	**	0.636738	DOWN	0.00812
18218188	Asparaginyl-Valine	aa: peptides	2	ns	****	0.21918	DOWN	3.21e-08
21398693	2-Mercaptoglutarate	glutarate	2	ns	****	0.134896	DOWN	1.31e-06
24978507	Val-Pro-Pro	aa: peptides	2	ns	***	9.61179	UP	0.000313
25203549	Proclavaminate	clava	2	ns	*	3.10855	UP	0.0177
57329379	N-Lactoyl-Tyrosine	aa: peptides (pseudo-) of tyrosine and lactate	2	ns	***	3.68637	UP	0.000144
69247902	γ-L-Glutamyl-L-pipecolate	aa: peptides	2	ns	****	29.9135	UP	2.06e-06
124202109	Indole-3-carboxylate-O-sulfate	sulfate: indole-3-carboxylate	2	ns	***	20.4772	UP	0.000107
131752769	3-O-Caffeoyl-4-O-methylquinate	quinic acid	2	ns	***	15.3659	UP	0.000749
131802990	6-Nonenoylglycine	aa: glycine derivatives	2	ns	****	0.328285	DOWN	7.66e-06
135449517	Biopterin	Cofactor: pterin derivative; important cofactor for microbes	2	ns	****	4.47015	UP	1.75e-07
135564621	N(2)-Carboxyethyl-2'-deoxyguanosine	CEdG - DNA glycation marker	2	ns	****	6.04317	UP	5.42e-08
135565297	Urothion	Cofactor: normal molybdenum cofactor metabolite	2	ns	**	0.305292	DOWN	0.00303
(3) serum_male only (n=55)
PubChem_CID	Compound name (serum)	Comment-yl	MSI level	male (tukey_hsd)	female (tukey_hsd)	male-fold (GF/CONV-R)	updown (GF/CONV-R)	male (tukey_hsd) adj. pvalue
185	N-Acetylglutamate	aa: glutamine	2	**	ns	1.92089	UP	0.00499
196	Adipate	aa: lysine adipate	1	***	ns	2.09901	UP	0.00044
305	Choline	choline metabolism	1	****	ns	1.52381	UP	8e-05
385	Pimelate	pimelate: dicarboxylic acids ~ Biotin & lysine biosynthesis; Pimelic acid is one methylene longer than a related dicarboxylic acid, adipic acid, a precursor to many polyesters and polyamides, essential to biotin synthesis; related to lysine bioisynthesis	1	**	ns	2.20357	UP	0.00119
750	L-Glycine	aa: glycine	1	*	ns	1.20356	UP	0.0108
985	Palmitate	lipids: fatty acids C16 NEFAs	1	**	ns	1.76539	UP	0.00339
1256	Perillate	terpenoids: menthane monoterpenoids	2	*	ns	1.44242	UP	0.016
2266	Azelaate	dicarboxylic acid: AZA	1	**	ns	1.48928	UP	0.00368
5192	Sebacate	dicarboxylic acid	1	***	ns	2.04939	UP	0.000864
5789	Thymidine	nucleotides	1	*	ns	1.28588	UP	0.0219
6029	Uridine	nucleotides	1	*	ns	1.28528	UP	0.0238
6195	1-Naphthaldehyde	organic acids: naphthalenes	2	***	ns	1.68516	UP	0.000872
6322	L-Arginine	aa: arginine	1	**	ns	0.742212	DOWN	0.00939
6613	D-(+)-Pantothenate	vitamin B	1	***	ns	0.609646	DOWN	0.000574
8051	2-Heptanone	ketones: oxygenated hydrocarbon lipid molecule; 2-Heptanone, with regard to humans, has been found to be associated with several diseases such as ulcerative colitis, nonalcoholic fatty liver disease, crohn's disease, and hepatic encephalopathy; 2-heptanone has also been linked to the inborn metabolic disorder celiac disease.	2	**	ns	1.48742	UP	0.0021
10253	Salicylate	salicylic acid derivative	1	*	ns	0.578963	DOWN	0.0328
10457	Suberate	dicarboxylic acid	1	**	ns	1.8603	UP	0.00208
10458	1,11-Undecanedicarboxylate	lipids: fatty acids	1	**	ns	1.90439	UP	0.00284
10690	D-Gluconate	sugar acids and derivatives	1	**	ns	1.72796	UP	0.00337
10917	L-Carnitine	lipids: acylcarnitines	1	**	ns	0.762235	DOWN	0.00115
15816	Undecanedioate	dicarboxylic fatty acids, found in parts of human aortas with advanced atherosclerotic lesions associated with intercellular matrix macromolecules and specifically with elastin, and may be the result of an increased hydrolysis of esters and (or) a decreased esterification	1	**	ns	1.88067	UP	0.00236
16900	(E)-2-Octenal	aldehydes: medium-chain aldehydes	2	**	ns	1.49889	UP	0.0044
60983	2,3-Heptanedione	diketone	2	**	*	1.64972	UP	0.0016
61989	4,4'-Thiobis-2-butanone	ketones	2	**	ns	1.86869	UP	0.00463
71920	Glycerophosphocholine	GPC	1	*	ns	0.70887	DOWN	0.0483
91486	Sphinganine (d18:0)	steroids: sphingolipids	1	*	ns	1.64114	UP	0.0341
92865	γ-Glutamylglutamate	aa: peptides	2	*	ns	1.42561	UP	0.0144
96373	1-Methylguanosine	nucleotides	2	**	ns	1.54486	UP	0.0037
121947	Shikimate 3-phosphate	aa: important biochemical intermediate in plants and microorganisms - as precursor for the aromatic amino acids phenylalanine and tyrosine; indole, indole derivatives and tryptophan; many alkaloids and other aromatic metabolites; tannins; and lignin	2	**	ns	1.70836	UP	0.00571
193530	2-Hydroxyadipate	aa: lysine metabolism	1	*	ns	1.4261	UP	0.0258
213144	Butyrylcarnitine	lipids: acylcarnitines	1	**	ns	0.58879	DOWN	0.0033
222656	L-Malate	TCA cycle	2	*	ns	0.440328	DOWN	0.0393
306144	Glycyl-Lysine	aa: peptides	2	*	ns	3.47709	UP	0.0229
439162	sn-Glycerol-3-phosphate	glycolysis: intermediate	1	**	ns	1.71723	UP	0.00827
444899	Arachidonate	lipids: fatty acids, long-chain fatty acid	2	**	ns	1.73089	UP	0.00655
445639	Oleate	lipids: fatty acids, unsaturated fatty acids	2	*	ns	2.30192	UP	0.0226
3017884	3-Hydroxysebacate	lipids: fatty acids	2	*	ns	1.98249	UP	0.0109
5280499	2-Aminomuconate	aa: tryptophan metabolism; alpha amino acids	2	**	ns	6.5814	UP	0.00764
5283128	Leukotriene B4	lipids: fatty acids, oxylipins, leukotriene	2	**	ns	1.46421	UP	0.0035
5283344	4-Hydroxynonenal	HNE, major endpoint product of lipid peroxidation	2	*	ns	1.60563	UP	0.0148
6368126	(E)-2-Methylglutaconate	acidogen	2	*	ns	1.80357	UP	0.0139
7015683	γ-Glutamylvaline	aa: peptides	2	*	ns	1.95253	UP	0.0293
7045767	L-Acetylcarnitine	lipids: acylcarnitines	1	**	ns	1.21925	UP	0.00761
9548881	2,3-Dinor-8-epi-prostaglandin F2α	lipids: oxylipins - prostaglandin	2	*	ns	1.96082	UP	0.0112
10176752	N-Nonanoylglycine	aa: glycine	2	**	ns	1.60891	UP	0.00694
11984188	Pyroglutamine	aa: glutamine	1	***	ns	0.722958	DOWN	0.000269
14257919	N-Ornithyl-L-taurine	neurotransmitter ~ taurine	2	*	ns	1.71423	UP	0.0156
16663321	3-Hydroxydodecanedioate	lipids: fatty acids	2	**	ns	2.02715	UP	0.00113
24884264	Cinnamyl isobutyrate	styrenes, contains a ethenylbenzene moiety	2	**	ns	2.33792	UP	0.00388
25203382	L-Cysteine-glutathione disulfide	aa: glutathione	1	****	ns	0.585846	DOWN	2.79e-05
46173940	3-Polyprenyl-4,5-dihydroxybenzoate	hydroxybenzoic acid derivatives	2	****	ns	5.69801	UP	1.34e-06
53477713	Cysteineglutathione disulfide	aa: glutathione	1	****	ns	0.575532	DOWN	3.7e-05
53477817	trans-Hexadec-2-enoyl carnitine	lipids: acylcarnitines	2	**	ns	1.67456	UP	0.00944
53481030	Cytidine 2',3'-cyclic phosphate	nucleotides	2	**	ns	1.64642	UP	0.00117
54680871	2,4-Quinolinediol	quinolone derivative; metabolite of 8-hydroxyquinoline-N-oxide in rabbits	1	**	ns	0.258761	DOWN	0.00258
(4) serum_female only (n=59)
PubChem_CID	Compound name (serum)	Comment-yl	MSI level	male (tukey_hsd)	female (tukey_hsd)	female-fold (GF/CONV-R)	updown (GF/CONV-R)	female (tukey_hsd) adj. pvalue
51	α-Ketoglutarate	TCA cycle; AKG	1	ns	**	2.22132	UP	0.00291
111	3-Ureidopropionate	ureas: uracil metabolism, pantothenate & CoA biosynthesis	1	ns	****	3.20439	UP	3.39e-05
119	γ-Aminobutyrate (GABA)	neurotransmitter: GABA	1	ns	**	1.84606	UP	0.00135
264	Butyrate	SCFAs	2	ns	**	2.00496	UP	0.00224
586	Creatine	urea cycle	1	ns	*	1.81163	UP	0.032
588	Creatinine	urea cycle	1	ns	**	0.829967	DOWN	0.00727
936	Nicotinamide	vitamin B3	1	ns	*	1.85935	UP	0.0243
1088	Sarcosine	aa: glycine - N-methyl derivative of glycine; formed from dietary intake of choline and from the metabolism of methionine, and is rapidly degraded to glycine	1	ns	*	0.719415	DOWN	0.0473
6106	L-Leucine	aa: BCAA leucine	1	ns	**	1.52825	UP	0.00712
6137	L-Methionine	aa: methionine	1	ns	*	0.611794	DOWN	0.0136
6287	L-Valine	aa: BCAA valine	1	ns	*	1.47965	UP	0.024
9750	Citrulline	urea cycle_aa: alpha amino acid, can be biosynthesized from carbamoyl phosphate and ornithine	2	ns	****	0.0115334	DOWN	1.6e-08
10256	Indole-3-carboxaldehyde	aa: tryptophan metabolites	1	ns	*	0.442689	DOWN	0.0202
10459	Hexadecanedioate	lipids: fatty acids, long-chain fatty acid	1	ns	****	3.91966	UP	1.2e-05
11266	2-Hydroxybutyrate	hydroxy fatty acids: early marker for both insulin resistance and impaired glucose regulation; produced by amino acid catabolism (threonine and methionine) and glutathione anabolism (cysteine formation pathway) and is metabolized into propionyl-CoA and carbon dioxide	1	ns	****	3.02854	UP	4.27e-07
12035	N-Acetyl-L-cysteine	aa: acetyl amino acids	1	ns	***	0.211917	DOWN	0.000698
13185	Tetradecanedioate	lipids: fatty acids	1	ns	****	4.37618	UP	3.32e-07
43045	L-Menthyl acetoacetate	terpenoids: menthane monoterpenoids	2	ns	**	15.5077	UP	0.00281
65137	Histidylproline diketopiperazine	aa: peptides, dioxopiperazines	2	ns	*	2.3127	UP	0.0381
75810	1-Methyl-4-imidazoleacetate	neurotransmitter ~ main metabolite of histamine (70~80%) excreted thru urine, thus a marker for checking histamine metabolism is ok	1	ns	***	0.112584	DOWN	0.000712
92832	Nα-Acetyl-lysine	aa: acetyl amino acids	1	ns	****	1.7728	UP	1.54e-05
92904	Indolelactate	aa: tryptophan metabolites	1	ns	**	0.613667	DOWN	0.007
108335	Acetolein	lipids: triacylglycerols	2	ns	****	0.00215763	DOWN	1.34e-10
119405	5,6-Dihydroxyindole-2-carboxylate (DHICA)	aa: tryptophan metabolites / indolecarboxylic acid derivatives	2	ns	*	1.56925	UP	0.0109
126041	Ectoine	aa: alpha amino acids, bacterial metabolite	1	ns	**	0.294568	DOWN	0.00154
150929	(S)-3,4-Dihydroxybutyrate	aa: GABA-related: aka 3,4-DB, normal human urinary metabolite that is excreted in increased concentration in patients with succinic semialdehyde dehydrogenase (SSADH) deficiency (PMID 12127325 ), which is a genetic disorder. SSADH deficiency is caused by an enzyme deficiency in GABA degradation	2	ns	*	0.396906	DOWN	0.047
151008	Palmitoylglycine	aa: glycine	2	ns	*	3.25649	UP	0.0219
151023	γ-Glutamylleucine	aa: peptides	2	ns	*	1.27327	UP	0.0418
160556	Saccharopine	aa: lysine degradation intermediate - formed by the condensation of lysine and alpha-ketoglutarate	2	ns	*	1.83646	UP	0.0237
161712	Homocysteinesulfinate	aa: homocysteine	2	ns	*	2.18134	UP	0.0331
164795	N(6)-Methyllysine	aa: lysine	2	ns	**	1.33012	UP	0.00667
171548	Biotin	cofactor: biotin	1	ns	****	3.52535	UP	1.55e-06
439717	3-Oxododecanoate	lipids: fatty acids	2	ns	*	5.75646	UP	0.0107
445638	Palmitoleate	lipids: fatty acids C16 MUFAs	2	ns	*	3.27359	UP	0.0397
445858	Ferulate	hydroxycinnamic acids	1	ns	**	0.431961	DOWN	0.00538
454064	3-Oxotetradecanoate	lipids: fatty acids	2	ns	*	7.60243	UP	0.0117
526189	Dihydro-2-methoxy-2-methyl-3(2H)-thiophenone	monothioketals	2	ns	****	3.92176	UP	7.76e-05
689043	Caffeate	caffeic acid	1	ns	****	0.346277	DOWN	3.63e-07
5280450	Linoleate	lipids: fatty acids	2	ns	*	4.14927	UP	0.0155
5283138	2,3-Dinor-TXB2	lipids: fatty acyl eicosanoids, metabolite of thromboxane; The eicosanoids consist of the prostaglandins (PGs), thromboxanes (TXs), leukotrienes (LTs), and lipoxins (LXs).	2	ns	**	2.24541	UP	0.00146
5283151	Methyl 6,8-epidioxy-5,15-dihydroperoxy-9,11,13-eicosatrienoate	lipids: fatty acids	2	ns	*	2.72905	UP	0.0257
5283162	12-KETE	lipids: fatty acids, oxylipins	2	ns	*	5.46912	UP	0.0223
5283499	PS(16:0/18:1)	lipids: phospholipids	2	ns	***	18.3988	UP	0.000653
5312830	(+)9-HODE	lipids: fatty acids, oxylipins - 9(S)-HODE, PPAR-gamma agonist synthesized in the body from linoleic acid	1	ns	*	3.32985	UP	0.0146
5327007	1,2-Dibutyrin		2	ns	*	2.79492	UP	0.039
7563148	cis-5-Decenedioate	lipids: fatty acids, long-chain fatty acid	2	ns	*	2.31328	UP	0.0456
11736661	Glutaminylproline	aa: peptides	2	ns	*	3.46688	UP	0.0405
12313328	Nicotianamine	can be synthesized from 3 SAM	2	ns	****	417.679	UP	4.37e-07
15569776	(R)-3-Hydroxy-hexadecanoate	lipids: fatty acids	2	ns	*	2.37782	UP	0.0245
16061079	(1R,2R)-3-Oxo-2-pentyl-cyclopentanehexanoate	lipids: fatty acids	2	ns	**	10.3892	UP	0.00512
16061148	19,20-DiHDPA	lipids: fatty acids, oxylipins	2	ns	*	3.3228	UP	0.0373
25244460	(2S)-6-Amino-2-formamidohexanamide	Apo-[3-methylcrotonoyl-CoA:carbon-dioxide ligase (ADP-forming)]	2	ns	**	4.07066	UP	0.00678
52924229	PE(16:1(9Z)/18:3(9Z,12Z,15Z))	lipids: phospholipids	2	ns	****	0.0168386	DOWN	8.32e-08
52929784	PE(18:0/20:4(5Z,8Z,11Z,13E)(15OH[S]))	lipids: phospholipids	2	ns	****	0.0321198	DOWN	2.22e-06
52931110	Sphingosine 1-phosphate (d16:1-P)	steroids: sphingolipids	2	ns	*	0.209033	DOWN	0.0236
56662027	N-Nonanoyl-L-homoserine lactone	HSL: C9-HSL	1	ns	*	5.69697	UP	0.0112
71353010	N-3-Hydroxydecanoyl-L-Homoserine lactone	HSL: OH-C10-HSL	1	ns	*	2.30023	UP	0.0358
72791584	9,13-Dihydroxy-4-megastigmen-3-one 9-glucoside	fatty acyl glycosides: 5-et-2'-dUTP	2	ns	*	2.56256	UP	0.0209
131839802	2-Hydroxy-7-methyloctanedioate	lipids: fatty acids	2	ns	*	2.59207	UP	0.0195
(5) brain_male only (n=13)
PubChem_CID	Compound name (brain)	Comment-yl	MSI level	male (tukey_hsd)	female (tukey_hsd)	male-fold (GF/CONV-R)	updown (GF/CONV-R)	male (tukey_hsd) adj. pvalue
51	α-Ketoglutarate	TCA cycle; AKG	1	**	ns	0.705544	DOWN	0.00196
247	Betaine	aa: small N-trimethylated amino acid, aka N,N,N-trimethylglycine; organic osmolytes (against osmotic stress), antioxidant, methyl donor; also plays a role in carnitine synthesis; can come either from diet or by oxidation of choline. ~ Betaine insufficiency associated with metabolic syndrome, lipid disorders, and diabetes.	1	*	ns	0.817547	DOWN	0.0243
936	Nicotinamide	vitamin B3	1	***	ns	1.09809	UP	0.000489
5789	Thymidine	nucleotide	1	*	ns	1.2561	UP	0.033
8094	Heptanoate	SCFAs	2	**	ns	0.703395	DOWN	0.00243
13712	2’-Deoxyuridine	nucleotide	1	*	ns	1.21271	UP	0.039
67427	N-α-Acetyl-L-arginine	aa: acetyl amino acids	2	*	ns	1.42127	UP	0.0118
69522	DL-2-Aminooctanoate	aa: alpha amino acids	2	****	ns	0.298409	DOWN	3.11e-06
122357	D-Erythrose-4-phosphate	sugar: monosaccharide phosphates, PPP - pentose phosphate pathway	1	*	ns	0.680066	DOWN	0.0143
124886	L-Glutathione reduced (GSH)	aa: glutathione	1	****	ns	0.00698639	DOWN	5.81e-05
435718	Leucyl-Isoleucine	aa:peptides	2	***	ns	1.78039	UP	0.000403
5280360	Prostaglandin E2	lipids: oxylipins - prostaglandin	2	**	ns	0.606513	DOWN	0.00127
5288144	Prostaglandin B2	lipids: oxylipins - prostaglandin	2	***	ns	0.589844	DOWN	0.000113
(6) brain_female only (n=12)
PubChem_CID	Compound name (brain)	Comment-yl	MSI level	male (tukey_hsd)	female (tukey_hsd)	female-fold (GF/CONV-R)	updown (GF/CONV-R)	female (tukey_hsd) adj. pvalue
599	4-Hydroxy-2-ketoglutarate	keto acids	2	ns	**	0.571285	DOWN	0.00172
967	Orotate	vitamin B13, can act as an acidogen and a metabotoxin; is converted to UMP by UMP synthase	1	ns	**	0.666214	DOWN	0.00592
8892	Caproate	SCFAs	2	ns	*	0.492792	DOWN	0.0406
11266	2-Hydroxybutyrate	hydroxy fatty acids: early marker for both insulin resistance and impaired glucose regulation; produced by amino acid catabolism (threonine and methionine) and glutathione anabolism (cysteine formation pathway) and is metabolized into propionyl-CoA and carbon dioxide	1	ns	***	3.28498	UP	0.000295
92904	Indole-3-lactate	aa: tryptophan metabolites	1	ns	**	0.511347	DOWN	0.00866
273260	N-Acetylhistidine	aa: acetyl amino acids	2	ns	****	4.31936	UP	7.92e-07
439155	S-(5'-Adenosyl)-L-homocysteine (SAH)	aa: glutathione: SAH	1	ns	**	0.630595	DOWN	0.00312
439176	5'-Deoxy-5'-methylthioadenosine	nucleotide	1	ns	**	0.598169	DOWN	0.00128
444972	Fumarate	TCA cycle	1	ns	***	0.666942	DOWN	0.000478
446284	Eicosapentaenoate	lipids: EPA!! Precursor to oxylipins Prostaglandins and thromboxane compounds	2	ns	*	0.592492	DOWN	0.0149
44369311	Leucylproline	aa:peptides	2	ns	**	1.55993	UP	0.00265
53481617	Hydroxybutyrylcarnitine	lipids: acylcarnitine	2	ns	***	3.73923	UP	0.00068
