# Supplementary material for: High-coverage metabolomics uncovers microbiota-driven biochemical landscape of interorgan transport and gut-brain communication in mice
Source: Nat Commun. 2021 Oct 19;12:6000. doi: 10.1038/s41467-021-26209-8 (PMC8526691; doi:10.1038/s41467-021-26209-8)
Supplement: Supplementary file 14 — Source Data [file 41467_2021_26209_MOESM14_ESM.xlsx]

## Sheet: Fig1d
Summary: Venn diagram of annotated metabolites with differentiated GF/CONV-R levels
Names	total	PubChem_CID	Compound name
brain feces serum	10	51	α-Ketoglutarate
		204	Allantoin
		1145	Trimethylamine N-oxide (TMAO)
		5789	Thymidine
		6137	L-Methionine
		6613	D-Pantothenate
		9378	Hydroxyphenyllactate
		13712	2’-Deoxyuridine
		92832	Nα-Acetyl-lysine
		99463	Hexanoylglycine
feces serum	78	19	2-Pyrocatechuate
		119	γ-Aminobutyrate (GABA)
		196	Adipate
		305	Choline
		385	Pimelate
		469	L-2-Aminoadipate
		588	Creatinine
		743	Glutarate
		750	Glycine
		757	Glycolate
		774	Histamine
		790	Hypoxanthine
		1021	Porphobilinogen
		1088	Sarcosine
		1102	Spermidine
		2266	Azelate
		3744	Indole-3-propionate
		3848	DL-3-Phenyllactate
		5192	Sebacate
		5754	Cortisol
		5950	L-Alanine
		5962	L-Lysine
		6029	Uridine
		6322	L-Arginine
		9750	Citrulline
		10133	Chenodeoxycholate
		10256	Indole-3-carboxaldehyde
		10328	Indoline
		10457	Suberate
		10458	1,11-Undecanedicarboxylate
		10459	Hexadecanedioate
		10690	D-Gluconate
		10917	L-Carnitine
		12736	Dodecanedioate
		13185	Tetradecanedioate
		15816	Undecanedioate
		69698	Nudifloramide
		74839	N-Acetyl-L-phenylalanine
		88064	N-Acetyl-L-alanine
		92258	Phenylacetyl L-glutamine
		93078	Aspartyl-phenylalanine
		94340	γ-Glutamyltyrosine
		107689	L-(+)-Lactate
		119405	5,6-Dihydroxyindole-2-carboxylate
		126041	Ectoine
		127370	N2-Succinyl-L-ornithine
		150929	(S)-3,4-Dihydroxybutyrate
		151023	γ-Glutamylleucine
		152314	N-Acetylcystathionine
		161166	L-Kynurenine
		168381	Dodecanoylcarnitine
		169485	3-Methylcrotonylglycine
		193530	2-Hydroxyadipate
		193872	N-(2-Methylbutyryl)glycine
		213144	Butyrylcarnitine
		222656	L-Malate
		306144	Glycyl-Lysine
		439887	2-Hydroxystearate
		440279	(R)-2,3-Dihydroxy-isovalerate
		445638	Palmitoleate
		445639	Oleate
		445858	4-Hydroxy-3-methoxycinnamate
		689043	Caffeate
		5280523	2-Isopropylmalate
		5461103	L-Thyronine
		6368126	(E)-2-Methylglutaconate
		7015683	γ-Glutamylvaline
		10176752	N-Nonanoylglycine
		10253562	Sulfolithocholate
		11736661	Glutaminylproline
		11953816	Palmitoyl-L-carnitine
		11984188	Pyroglutamine
		15569776	(R)-3-Hydroxy-hexadecanoate
		16663321	3-Hydroxydodecanedioate
		19816752	Tyrosyl-Aspartate
		20822599	Vanillin 4-sulfate
		22328017	3-Hydroxysuberate
		53481699	trans-2-Tetradecenoyl-L-carnitine
brain feces	11	190	Adenine
		472	4-(2-Aminophenyl)-2,4-dioxobutanoate
		5960	L-Aspartate
		6057	L-Tyrosine
		8742	Shikimate
		60961	Adenosine
		69522	DL-2-Aminooctanoate
		435718	Leucyl-Isoleucine
		445063	N-Acetylneuraminate
		6435901	Linoleamide
		22935676	Isoleucyl-Glutamine
brain serum	12	264	Butyrate
		936	Nicotinamide
		5753	Corticosterone
		8094	Heptanoate
		10258	Indoxyl sulfate
		11266	2-Hydroxybutyrate
		68144	N-(2-Phenylacetyl)glycine
		75810	1-Methyl-4-imidazoleacetate
		92135	3-Hydroxybutyrate
		92904	Indole-3-lactate
		439155	S-(5'-Adenosyl)-L-homocysteine
		446284	Eicosapentaenoate
feces	434	47	3-Methyl-2-oxovalerate
		49	α-Ketoisovalerate
		58	2-Ketobutyrate
		86	3-Hydroxyanthranilate
		187	Acetylcholine
		215	Aminoacetone
		227	Anthranilate
		323	Coumarin
		500	4-Guanidinobutanoate
		523	2,5-Dioxopentanoate
		535	1-Aminocyclopropane-1-carboxylate
		547	3,4-Dihydroxybenzeneacetate
		597	Cytosine
		650	2,3-Butadione
		777	4-Amino-5-hydroxymethyl-2-methylpyrimidine
		798	Indole
		802	Indole-3-acetate
		849	Pipecolate
		867	Malonate
		937	Nicotinate
		972	Oxalosuccinate
		997	Phenylpyruvate
		1018	2-Picolinate
		1032	Propionate
		1050	Pyridoxal
		1054	Pyridoxine
		1060	Pyruvate
		1123	Taurine
		1130	Thiamine
		1135	Thymine
		1174	Uracil
		1175	Urate
		1178	trans-Urocanate
		1188	Xanthine
		1196	1-Pyrroline-5-carboxylate
		2148	4-Aminohippurate
		3845	Kynurenate
		4671	Palmitoyl ethanolamide
		5202	Serotonin
		5610	Tyramine
		5699	Xanthurenate
		5816	Epinephrine
		5862	L-Cysteine
		5961	L-Glutamine
		5988	Sucrose (or Cellobiose)
		6037	Folate
		6047	3,4-Dihydroxy-L-phenylalanine (L-DOPA)
		6175	Cytidine
		6274	L-Histidine
		6288	L-Threonine
		6305	L-Tryptophan
		6675	Taurocholate
		7322	5-Sulfosalicylate
		7405	Pyroglutamate
		8422	(2-Naphthalenyloxy)acetate
		8955	Pregnenolone
		9700	Thymidine 5'-monophosphate (dTMP)
		9903	Lithocholate
		10634	5-Androstenediol
		11568	3-Aminophenol
		11747	2,3-Pentanedione
		11850	Galactitol
		12039	Chorismate
		12599	2'-Deoxyadenosine 5'-monophosphate (dAMP)
		13711	Deoxycytidine (dC)
		13730	Deoxyadenosine (dA)
		13804	Citicoline
		14090	Phenylglyoxal
		15047	β-Pseudouridine
		15572	2-Phenyl-1,3-dioxolane-4-methanol
		18189	4-Acetamidobutanoate
		18986	5-Methoxyindoleacetate
		22249	3-Methyl-3-phenylazetidine
		26818	Mesobilirubinogen
		27919	N'-Nitrosonornicotine
		31348	Citrate
		33032	L-Glutamate
		36811	Dobutamine
		60947	Tirofiban
		64689	D-Glucose
		65065	N-Acetyl-L-aspartate
		65095	1-Methylinosine
		65124	3-Nitro-L-tyrosine
		65249	N-Acetyl-serine
		65938	Ac-Ser-Asp-Lys-Pro-OH
		66141	N-Acetylproline
		69726	1-Methylurate
		70639	3-Methylxanthine
		70912	N-Acetylleucine
		70914	N-Acetylglutamate
		70923	N6-Formyl-lysine (FLys)
		72222	Sulfolithocholylglycine
		75619	N-Acetylhistidine
		80817	Leucylproline
		83525	Alanyl-Proline
		84265	N-Acetylgalactosamine (GalNAc)
		84723	4-Nitrophenyl N-acetyl-β-D-galactosaminide (GlcNAc-PNP)
		86492	Bisnorbiotin
		91493	6-Phospho-D-gluconate
		91552	L-Homocysteine
		92779	2-Hydroxyisocaproate
		92843	Glycylleucine
		92918	5-Methylcytidine
		92997	3β-Hydroxy-5-cholenoate
		96801	Alanyl-Leucine
		96814	Alanyl-Phenylalanine
		97250	2,8-Quinolinediol
		97415	Glycyl-Phenylalanine
		99823	2-Hydroxy-3-methylbutyrate
		102763	Glycyl-Tryptophan
		107461	N4-Acetylcytidine
		107475	Valyl-Valine
		114935	Coproporphyrin III
		115015	Cysteine-S-sulfate
		115145	Benzoyl glucuronide (Benzoate)
		115244	Proline betaine
		115245	Lithocholate glycine conjugate
		115282	2,6-Pipecoloxylidide
		119507	S-4-Hydroxymephenytoin
		121677	1,2-Dihydro-1,1,6-trimethylnaphthalene
		121893	Protoporphyrinogen IX
		122045	Arabinonate
		122136	Dopamine 3-O-sulfate
		122312	Coprocholate
		123831	Asymmetric dimethylarginine
		123932	Dopamine 4-sulfate
		123962	N-Acetyl-9-O-acetylneuraminate
		126923	N-Ribosylhistidine
		129397	N-(3-Acetamidopropyl)pyrrolidin-2-one
		134128	Carbocysteine-lysine
		145742	L-Proline
		151066	3-Methyldioxyindole
		159663	Androsterone sulfate
		167918	Tetrahydroaldosterone-3-glucuronide
		177491	Homocysteate
		182089	3-Hydroxypentadecanoate
		187488	3-(3-Hydroxyphenyl)propanoate sulfate
		187489	Dihydroferulate 4-sulfate
		188292	7-Ketodeoxycholate
		189087	N-Acetylcadaverine
		192878	N-Acetyl-L-glutamate 5-semialdehyde
		193825	Harderoporphyrinogen
		194024	2-Keto-3-deoxy-D-gluconate
		194618	Alanylclavam
		196513	6-Hydroxy-5-methoxyindole glucuronide
		213591	Ipomeamaronol
		222528	Deoxycholate
		235009	Val-Val-Val
		245622	D-Altro-D-manno-Heptose
		259613	Glycyl-Isoleucine
		273022	D-1-Amino-2-pyrrolidinecarboxylate
		274178	L-β-Aspartyl-L-aspartate
		289793	2-Hydroxy-3,4,5-trimethoxybenzoate
		302430	L-β-Aspartyl-L-glycine
		332962	Aspartyl-Leucine
		342468	Isoleucyl-Tyrosine
		352038	Leucyl-Valine
		387316	Taurochenodeoxycholate
		435949	Isoleucyl-Valine
		439177	Glycogen
		439194	Glycerate
		439213	Glucosamine
		439217	Glucosamine 6-phosphate
		439230	Mevalonate
		439232	N-Acetylornithine
		439258	L-Cystathionine
		439260	Norepinephrine
		439280	5-Hydroxy-L-tryptophan
		439283	Diaminopimelate
		439351	3-Dehydroquinate
		439454	N-Acetyl-β-glucosaminylamine
		439925	N(5)-Methyl-L-glutamine
		440018	S-Lactoylglutathione
		440120	N6,N6,N6-Trimethyl-L-lysine
		440569	Imidazoleacetate riboside
		440732	Hydroxyphenylacetylglycine
		440780	N1-(α-D-Ribosyl)-5,6-dimethyl-benzimidazole
		440785	L-Urobilin
		440848	N2-Succinyl-L-glutamate 5-semialdehyde
		440864	2-Hydroxybutyrate
		441106	4-Hydroxy-6-methylpretetramide
		441476	D-(+)-Galacturonate
		443198	2-C-Methyl-D-erythritol 4-phosphate
		444791	D-Glucuronate
		445408	Ribothymidine
		447123	S-(Hydroxymethyl)glutathione
		447989	(5S)-5-(Carboxymethyl)-L-proline
		448580	N-Acetyl-L-methionine
		449034	Coutarate
		459070	7-Sulfocholate
		514186	O(4')-Sulfo-L-tyrosine
		519195	1-Methyl-4-(1-methylpropyl)-benzene
		637542	4-Coumarate
		637775	Sinapate
		676157	Indole-3-lactate
		676414	Dihydrothymine
		688505	N-(3-Oxohexanoyl)homoserine lactone
		1549095	Coniferyl alcohol
		1551553	3-Methylglutaconate
		1738118	Succinate
		3018936	p-Menthα-2,4(8)-dien-9,3-olide
		3035420	3-Methoxy-4-Hydroxyphenylglycol sulfate
		3083688	Vanilloylglycine
		3246938	Hexanoylcarnitine
		3247037	C17 Sphinganine
		3325403	L-Lysopine
		3390357	α-L-Threo-4-Hex-4-enopyranuronosyl-D-galacturonate
		3549397	L-β-Aspartyl-L-leucine
		3838871	Prolyl-Aspartate
		4414300	Isoleucyl-Asparagine
		4454759	1-O-α-D-Glucopyranosyl-D-mannitol
		4596190	Salicylate β-D-glucoside
		4677380	Aspartyl-Alanine
		5246009	Isoleucyl-Alanine
		5280346	Ubiquinone-2
		5280352	Bilirubin
		5280535	4-Coumaryl alcohol
		5280801	2-Hydroxyhepta-2,4-dienedioate
		5280877	20-Carboxy-leukotriene B4
		5280934	α-Linolenate
		5282957	9,10-Dihydroxy-13-hydroperoxy-11-octadecenoate
		5283120	PGD2 ethanolamide
		5283145	15(S)-HETE
		5283835	3β,12α-Dihydroxy-5α-cholanoate
		5283852	α-Muricholate
		5283869	3α,7α,12β-Trihydroxy-5β-cholanoate
		5283905	3α,7α,12α,19-Tetrahydroxy-5β-cholanoate
		5283992	3-Oxo-4,6-choladienoate
		5283996	7α,12α-Dihydroxy-3-oxo-4-cholenoate
		5284076	3α-Hydroxy-5β-chola-8(14),11-dien-24-oate
		5284095	3α,12α-Dihydroxy-5β-chola-7,14-dien-24-oate
		5284144	3α,12α-Dihydroxy-5β-chola-7,9(11)-dien-24-oate
		5284174	3β-Hydroxycholα-5,7-dien-24-oate
		5284239	3α,7α-Dihydroxycoprostanate
		5288905	Lacto-N-biose I
		5312409	5,8-Tetradecadienoate
		5321825	Diferuloylputrescine
		5351619	Ergothioneine
		5356421	12,13-EpOME
		5363896	4-Methyl-2-phenyl-2-pentenal
		5367327	(9Z,12Z,15Z)-Octadecatrien-1-ol
		5370648	Indolylacryloylglycine
		5459922	O-Succinylbenzoate
		5460314	Cholate
		5460407	L-Threonate
		5460887	S-(2-Hydroxyethyl)glutathione
		5771758	PI(16:0/18:1(9Z))
		5840046	Apiin
		6257035	Dihydrocytochalasin B γ-lactone
		6259976	3-Propylidene-1(3H)-isobenzofuranone
		6365140	9-Pentadecenoate
		6426851	Isovaleryl-L-carnitine
		6427003	Aspartyl-lysine
		6436905	Octadecyl fumarate
		6438678	N(3)-(4-Methoxyfumaroyl)-2,3-diaminopropionate
		6439582	Tetracosahexaenoate
		6439847	9(S)-HPODE
		6443013	13(S)-HODE
		6443809	Vitamin D2 3-glucuronide
		7009554	Valyl-Tyrosine
		7010531	Valyl-Isoleucine
		7010565	Phenylalanyl-isoleucine
		7010579	Threoninyl-Phenylalanine
		7015694	Serylleucine
		7015704	Glutamyllysine
		7020164	Threoninyl-Methionine
		7020641	Phenylalanylproline
		7021827	Threoninyl-Leucine
		7074739	L,L-Cyclo(leucylprolyl)
		9548882	2,3-Dinor-8-epi-prostaglandin F1α
		9816781	5'-Amino-5'-deoxyadenosine
		9834371	Threoninyl-Proline
		9839519	Capsiate
		9839580	Fructoselysine
		9858729	9,12,13-TriHOME
		9882882	Nicotianamine
		9920917	Dehydrochorismate
		9945785	3-O-p-Coumaroylquinate
		9963687	Hyodeoxycholate
		9964159	2,3-Dihydro-2,3-dihydroxybenzoate
		10025615	1-Hydroxyvitamin D5
		10103208	2-Hydroxy-4-oxopentanoate
		10219774	Hydroxycotinine
		10329619	Homomethionine
		10940565	16-Glutaryloxy-1α,25-dihydroxyvitamin D3
		10981970	2'-α-Mannosyl-L-tryptophan
		11010621	Pyro-L-glutaminyl-L-glutamine
		11127419	Vinyl caffeate
		11469151	4-Phenyl-3-buten-2-ol
		11522049	Xanthurenate 8-O-sulfate
		11778669	Glycylprolylhydroxyproline
		11902892	Prolylhydroxyproline
		11953814	L-Octanoylcarnitine
		11953821	O-[(4Z)-Decenoyl]carnitine
		11954072	2-(S-Glutathionyl)acetyl glutathione
		11954188	3''-Deamino-3''-oxonicotianamine
		12443252	Tauroursodeoxycholate
		12582097	1-Oxo-1H-2-benzopyran-3-carboxaldehyde
		12897225	N-(2-Methoxy-4-pyridyl)-N'-phenylurea
		13783449	11-Dehydrocorticosterone
		13817313	Isoleucyl-Leucine
		13879965	Isoleucyl-Isoleucine
		13894650	γ-Glutamyl-S-methylcysteine
		13943174	N-Acetyl-L-2-aminoadipate(2-)
		14033762	Methyl dioxindole-3-acetate
		14219281	Nβ-Methyltetrahydroharmol
		14274616	Pyrraline
		14354813	Asparaginyl-Proline
		14426033	Isoleucyl-Serine
		14475583	Tyrosyl-Tryptophan
		14586819	Isotabtoxin
		14968868	9,10,13-TriHOME
		15110021	12-Hydroxyheptadecanoate
		15270795	N1,N10-Dicoumaroylspermidine
		15730832	Tetranor 12-HETE
		17756764	(1S)-1-Hydroxy-23,24-didehydro-25,26,27-trinorcalciol
		18218188	Asparaginyl-Valine
		18218220	Isoleucyl-Threonine
		18392195	Ethyl-β-D-glucuronide
		18618152	D-Gycero-L-galacto-octulose
		18744842	Serylvalylglycylglutamate
		19365650	Aspartyl-tyrosine
		20849429	Homoanserine
		20977730	Pyroglutamylglycine
		20979920	(3β,9R)-5-Megastigmene-3,9-diol 9-[apiosyl-(1->6)-glucoside]
		101657566	Tauro α-muricholate
		21398693	2-Mercaptoglutarate
		21488123	Aspartyl-Methionine
		21629432	6Z,9Z,12Z-Octadecatriene
		22394751	(Z)-3-(1-Formyl-1-propenyl)pentanedioate
		22833525	3-Methoxy-4-hydroxyphenylglycol glucuronide
		22833539	Glycodeoxycholate
		22833566	25-Hydroxyvitamin D2
		22833570	3,4-Dihydroxyphenylglycol O-sulfate
		24779630	24α,24β-Dihomo-9,10-secocholesta-5,7,10(19),24α-tetraen-1α,3,25-triol
		24978507	Val-Pro-Pro
		25203290	4α-Hydroxymethyl-4β-methyl-5α-cholesta-8,24-dien-3β-ol
		25203549	Proclavaminate
		25207301	L-β-Aspartyl-L-glutamate
		25244228	cis-Trihomoaconitate
		25320870	12,13-DHOME
		29979373	(+)-Equol 4'-sulfate
		29981063	Homovanillate sulfate
		42607469	PE(P-16:0e/0:0)
		42622727	Cholestane-3,7,12,25-tetrol-3-glucuronide
		44237181	2-(4'-Methylthio)butylmalate
		44260123	SM(d18:1/12:0)
		44263344	18-Oxocortisol
		45093080	5-(3',4'-Dihydroxyphenyl)-γ-valerolactone
		45266632	4-Amino-4-deoxychorismate
		45479483	N-Acetylserotonin glucuronide
		45480617	γ-D-Glutamyl-meso-diaminopimelate
		45782784	Methyl 2,3-dihydro-3,5-dihydroxy-2-oxo-3-indoleacetate
		45782816	Genistein 4'-O-glucuronide
		46878420	O-Succinyl-L-homoserine
		50990081	4,4-Dimethyl-5α-cholesta-8,24-dien-3-β-ol
		52920332	4-Hydroxy-(3',4'-dihydroxyphenyl)-valerate
		52922058	N-[(4Z,7Z,10Z,13Z,16Z,19Z)-Docosahexaenoyl]-L-glutamate
		52922080	N-Oleoyl asparagine
		52927610	PI(15:1(9Z)/22:2(13Z,16Z))
		52928632	PI(P-18:0/0:0)
		52929659	PA(P-16:0/14:1(9Z))
		53477457	Prostaglandin H2-ethanolamide (PGH2-EA)
		53477692	7-Hydroxy-3-oxocholanoate
		53477693	Nutriacholate
		53477754	Taurocholate 3-sulfate
		53477904	5β-Cyprinol sulfate
		53478751	Phosphatidylcholine 40:6
		53480447	Cortolone-3-glucuronide
		53480673	L-β-Aspartyl-L-serine
		53480674	L-β-Aspartyl-L-threonine
		53480920	LysoPE(0:0/14:1(9Z))
		53481022	Aflatoxin B1 dialcohol
		53481262	3α,6β,7β,12α-Tetrahydroxy-5β-cholanoate
		53481453	11'-Carboxy-γ-chromanol
		53481537	9'-Carboxy-γ-tocotrienol
		53481585	Neurotensin 11-13
		53481630	Fumarycarnitine
		53481683	3-Hydroxy-5, 8-tetradecadiencarnitine
		54097042	S-(3-Oxo-3-carboxy-n-propyl)cysteine
		54110629	Pyrogallol-1-O-sulfate
		54166459	3-Methoxytyramine sulfate
		54676866	Ascorbylstearate
		56927739	Pseudaminate
		56928070	Valclavam
		57329379	N-Lactoyl-Tyrosine
		57357510	Aldosine
		61152160	4-Hydroxyphenylacetylglutamine
		68578696	Lysyl-Hydroxyproline
		69041809	Threoninyl-Hydroxyproline
		69247902	γ-L-Glutamyl-L-pipecolate
		70678657	N-Hydroxydebrisoquine O-glucuronide
		71464551	(5Z)-13-Carboxytridec-5-enoylcarnitine
		71464583	Lysine tyrosylquinone
		71464664	Glu-Ile-Val
		71749556	Isoferulate 3-sulfate
		74539967	5-O-α-L-Arabinofuranosyl-L-arabinose
		77879498	Dihydromaleimide β-D-glucoside
		79198664	Hydroxyvalerylglycine
		85575714	2-(5-Methyl-2-furanyl)-3-piperidinol
		87275314	Glutaminylaspartate
		91666454	Prostaglandin F2α 2-glyceryl ester
		91825606	Malonylcarnitine
		101039148	N-(1-Deoxy-1-fructosyl)phenylalanine
		121454166	3-Hydroxydecanoylcarnitine
		124202068	4-Hydroxy-5-(4'-hydroxyphenyl)-valerate-4'-O-sulfate
		124202075	5-(3',4',5'-Trihydroxyphenyl)-γ-valerolactone-4'-O-sulfate
		124202100	5-(3',4',5'-Trihydroxyphenyl)-γ-valerolactone-O-methyl-O-sulfate
		124202109	Indole-3-carboxylate-O-sulfate
		124202110	Indole-3-acetate O-glucuronide
		124202120	2-(2-Phenylacetoxy)propionylglycine
		124202362	Glycitein 4'-O-glucuronide
		131751124	10-Hydroxy-2,8-decadiene-4,6-diynoate
		131751604	(S)-2,3-Dihydro-3,5-dihydroxy-2-oxo-3-indoleacetate 5-glucoside
		131752029	Humulene-8-hydroperoxide
		131752243	N-(1-Deoxy-1-fructosyl)histidine
		131752248	N-(1-Deoxy-1-fructosyl)tyrosine
		131752769	3-O-Caffeoyl-4-O-methylquinate
		131753085	N-[[3-Hydroxy-2-(2-pentenyl)cyclopentyl]acetyl]isoleucine
		131769828	24,25,26,27-Tetranor-23-oxo-hydroxyvitamin D3
		131801513	3-Hydroxyhexanoylcarnitine
		131802990	6-Nonenoylglycine
		131834358	3-[3-Methoxy-4-(sulfooxy)phenyl]oxirane-2-carboxylate
		131834405	(4-Ethyl-2,6-dihydroxyphenyl)oxidanesulfonate
		135398592	Deoxyguanosine (dG)
		135398593	Deoxyinosine (dI)
		135398634	Guanine
		135398635	Guanosine
		135407175	8-Hydroxyguanosine
		135449517	Biopterin
		135564621	N(2)-Carboxyethyl-2'-deoxyguanosine
		135565297	Urothion
		136032516	7,8-Dihydroneopterin 2'-phosphate
		136927122	Laccarin
serum	131	111	3-Ureidopropionate
		127	p-Hydroxyphenylacetate
		185	N-Acetylglutamate
		464	Hippurate
		586	Creatine
		654	Diethylphosphate
		985	Palmitate
		999	Phenylacetate
		1059	Pyrroline hydroxycarboxylate
		1066	Quinolinate
		1256	Perillate
		3314	Eugenol
		6106	L-Leucine
		6195	1-Naphthaldehyde
		6287	L-Valine
		6508	D-(-)-Quinate
		7092	6-Methylcoumarin
		8051	2-Heptanone
		8096	3,3'-Thiobispropanoate
		8109	3-Ethoxy-1-propanol
		10253	Salicylate
		10931	Senecioate
		12035	N-Acetyl-L-cysteine
		16900	(E)-2-Octenal
		19707	2,3-Hexanedione
		31242	4-Ethylphenol
		43045	L-Menthyl acetoacetate
		60983	2,3-Heptanedione
		61166	2-Furanylmethyl propanoate
		61989	4,4'-Thiobis-2-butanone
		65137	Histidylproline diketopiperazine
		65359	L-Glutathione oxidized (GSSG)
		71920	Glycerophosphocholine
		74426	Phenol sulfate
		74706	Methyl indole-3-acetate
		74710	5-Methylfuran-2-carboxylate
		82111	N-(3-Aminopropyl)-2-pyrrolidinone
		84290	Capryloylglycine
		88412	N-Butyrylglycine
		91486	Sphinganine (d18:0)
		92105	1-Methyl-L-histidine
		92865	γ-Glutamylglutamate
		96373	1-Methylguanosine
		97963	O-Methyl-DL-serine
		104896	4-Ene-valproate
		108335	Acetolein
		121947	Shikimate 3-phosphate
		134459	3-Hydroxyvalproate
		151008	Palmitoylglycine
		160556	Saccharopine
		161712	Homocysteinesulfinate
		164795	N(6)-Methyllysine
		170295	Mono-(2-ethyl-5-hydroxyhexyl) phthalate
		171548	Biotin
		176907	Dihydrodaidzein
		192735	17α,21-Dihydroxypregnenolone
		222285	Erythritol
		439162	sn-Glycerol-3-phosphate
		439717	3-Oxododecanoate
		440033	L-2-Amino-3-oxobutanoate
		440219	UDP-4-dehydro-6-deoxy-D-glucose
		440417	Phosphoribosylformylglycineamidine
		440873	(S)-3-Hydroxyisobutyrate
		444899	Arachidonate
		454064	3-Oxotetradecanoate
		493570	Riboflavin
		526189	Dihydro-2-methoxy-2-methyl-3(2H)-thiophenone
		643757	cis-Aconitate
		1712391	N-Decanoylglycine
		3017884	3-Hydroxysebacate
		5179954	2-O-Methyl-L-fucose
		5280383	Leukotriene A4
		5280450	Linoleate
		5280499	2-Aminomuconate
		5280691	4-Hydroxycinnamoylagmatine
		5283128	Leukotriene B4
		5283138	2,3-Dinor-TXB2
		5283151	Methyl 6,8-epidioxy-5,15-dihydroperoxy-9,11,13-eicosatrienoate
		5283162	12-KETE
		5283344	4-Hydroxynonenal
		5283499	PS(16:0/18:1)
		5312830	(+)9-HODE
		5312983	12-HETE
		5327007	1,2-Dibutyrin
		5375048	Indole-3-acrylate
		5460852	6-Dehydrotestosterone glucuronide
		6441809	2-Propyl-2,4-pentadienoate
		6453952	Suberylglycine
		7045767	L-Acetylcarnitine
		7563148	cis-5-Decenedioate
		9548881	2,3-Dinor-8-epi-prostaglandin F2α
		9903897	Histidinyl-Glutamine
		10130163	N-Butyryl-L-homoserine lactone
		10221437	N-Dodecanoyl-L-homoserine lactone
		10796774	2-Hydroxy-3-methylpentanoate
		11805205	cis-4-Octenedioate
		12313328	Nicotianamine
		13325862	(S)-α-Terpinyl glucoside
		14257919	N-Ornithyl-L-taurine
		16061079	(1R,2R)-3-Oxo-2-pentyl-cyclopentanehexanoate
		16061148	19,20-DiHDPA
		24884264	Cinnamyl isobutyrate
		25203382	L-Cysteine-glutathione disulfide
		25244460	(2S)-6-Amino-2-formamidohexanamide
		25245902	S-(Indolylmethylthiohydroximoyl)-L-cysteine
		46173940	3-Polyprenyl-4,5-dihydroxybenzoate
		49844972	Dihydrocaffeate 3-O-glucuronide
		50906608	β-Anthropyranose
		52921873	5S-HETE di-endoperoxide
		52922056	Stearoylcarnitine
		52924229	PE(16:1(9Z)/18:3(9Z,12Z,15Z))
		52925139	LysoPE(20:1(11Z)/0:0)
		52925310	PS(16:0/22:2(13Z,16Z))
		52926294	PS(21:0/0:0)
		52929784	PE(18:0/20:4(5Z,8Z,11Z,13E)(15OH[S]))
		52931110	Sphingosine 1-phosphate (d16:1-P)
		53477713	Cysteineglutathione disulfide
		53477718	Vinylacetylglycine
		53477817	trans-Hexadec-2-enoyl carnitine
		53477834	Linoelaidyl carnitine
		53481030	Cytidine 2',3'-cyclic phosphate
		53481681	3, 5-Tetradecadiencarnitine
		54680871	2,4-Quinolinediol
		56662027	N-Nonanoyl-L-homoserine lactone
		61158071	Hydroxyprolyl-Valine
		71353010	N-3-Hydroxydecanoyl-L-Homoserine lactone
		71464509	(11Z,14Z)-Eicosadienoylcarnitine
		72791584	9,13-Dihydroxy-4-megastigmen-3-one 9-glucoside
		91825636	Tiglylcarnitine
		131769835	rac-5,6-Epoxy-retinoyl-β-D-glucuronide
		131839802	2-Hydroxy-7-methyloctanedioate
brain	25	247	Betaine
		599	4-Hydroxy-2-ketoglutarate
		847	L-Methionine sulfoxide
		964	3-Hydroxypyruvate
		967	Orotate
		8892	Caproate
		67427	N-α-Acetyl-L-arginine
		122357	D-Erythrose-4-phosphate
		124886	L-Glutathione reduced (GSH)
		151152	L-Threonate
		273260	N-Acetylhistidine
		439176	5'-Deoxy-5'-methylthioadenosine
		440272	N-Acetyl-glucosamine-1-phosphate
		444972	Fumarate
		2781043	Erythronate
		5280360	Prostaglandin E2
		5288144	Prostaglandin B2
		7018721	Ophthalmate
		10415542	LysoPC(22:6(4Z,7Z,10Z,13Z,16Z,19Z))
		12681285	N-Acetylvanilalanine
		44369311	Leucylproline
		53481004	5-Taurinomethyl-2-thiouridine
		53481617	Hydroxybutyrylcarnitine
		71317118	Glutarylcarnitine
		135398641	Inosine

## Sheet: Fig2a-b
Summary: All ion features of alignment tables from feces ESI+ data
Feature_ID	Conv_M1	Conv_M2	Conv_M3	Conv_M4	Conv_M5	Conv_M6	Conv_F1	Conv_F2	Conv_F3	Conv_F4	Conv_F5	Conv_F6	GF_F1	GF_F2	GF_F3	GF_F4	GF_F5	GF_F6	GF_M1	GF_M2	GF_M3	GF_M4	GF_M5	GF_M6
M114T1_1	2.17725e+06	1.16301e+06	1.43081e+06	2.08893e+06	1.23746e+06	2.47399e+06	1.31511e+06	333658	534602	647582	333229	253683	1.04434e+07	8.95938e+06	1.07942e+07	1.15276e+07	1.01814e+07	9.56789e+06	1.25417e+07	9.859e+06	1.12819e+07	1.14873e+07	1.1746e+07	1.13681e+07
M121T5_1	243629	381495	395363	247642	410196	326292	248053	259831	263486	287999	302150	256408	1.29922e+06	1.31811e+06	1.35131e+06	1.31975e+06	1.49489e+06	1.59858e+06	1.36506e+06	1.21564e+06	1.38503e+06	1.38762e+06	1.41765e+06	1.35327e+06
M126T1_9	8.0697e+06	6.39724e+06	2.36577e+06	5.66979e+06	2.24227e+06	2.59488e+06	1.85702e+06	2.76573e+06	1.60682e+06	4.17286e+06	3.32955e+06	2.26414e+06	5.39804e+07	5.78857e+07	5.14856e+07	6.0844e+07	5.74206e+07	5.35025e+07	5.84881e+07	5.61588e+07	5.75082e+07	5.66081e+07	6.09721e+07	4.99112e+07
M141T4_1	220666	199616	155899	319135	270987	258939	17619.2	0	30578.2	19622.7	25167.4	0	1.19561e+06	1.17225e+06	1.28755e+06	1.28289e+06	1.44095e+06	1.34713e+06	1.3597e+06	1.1641e+06	1.44992e+06	1.27059e+06	1.36045e+06	1.29949e+06
M155T4_7	1.32349e+06	1.16431e+06	982239	826185	1.35778e+06	913385	845704	806473	698460	1.03561e+06	608072	875422	9.70356e+07	9.63307e+07	9.10132e+07	9.30683e+07	9.25972e+07	8.71262e+07	9.52326e+07	1.00839e+08	9.19356e+07	8.90442e+07	9.2138e+07	9.38344e+07
M166T2_1	0	44666.8	9981.75	19571.4	0	10949.6	61060.4	7399.21	44294.4	20975.1	8846.97	385273	1.44248e+06	1.36207e+06	1.81145e+06	1.61583e+06	1.69126e+06	1.72296e+06	1.49e+06	1.35705e+06	1.57531e+06	1.6813e+06	1.74991e+06	1.69587e+06
M169T1_5	3.39157e+06	2.08766e+06	5.8263e+06	5.82776e+06	2.2005e+06	6.16492e+06	2.15927e+06	3.98858e+06	2.01673e+06	3.92074e+06	2.83607e+06	1.03779e+06	5.51581e+07	4.79729e+07	4.91828e+07	5.50543e+07	5.69954e+07	5.44142e+07	5.51215e+07	5.22382e+07	5.49714e+07	5.68106e+07	5.68964e+07	4.82384e+07
M170T4_1	65312.9	29077.1	47374	0	41056.4	61785.1	0	14510.6	0	12602.4	0	0	535876	440579	551322	497750	551540	600370	520833	503668	501703	592434	492606	524655
M172T2_1	230894	260120	217638	269590	313613	178260	84498.7	156690	236028	39545.6	226658	52925.9	1.32132e+06	1.45044e+06	1.51508e+06	1.52358e+06	1.4248e+06	1.50469e+06	1.15699e+06	1.24349e+06	1.37736e+06	1.58417e+06	1.42605e+06	1.39074e+06
M175T4_1	517236	713269	494668	387302	654335	422380	44963.6	34692.2	53579.2	40975.8	7623.81	31476.1	3.05238e+06	3.01554e+06	3.20474e+06	3.17897e+06	3.27973e+06	3.0725e+06	3.14084e+06	3.45043e+06	3.33862e+06	3.60354e+06	3.65313e+06	3.29713e+06
M178T1_9	919768	1.14424e+06	985284	1.12926e+06	1.35161e+06	1.50849e+06	2.33187e+06	500825	702712	525801	521175	658490	9.50035e+06	8.29527e+06	9.93378e+06	8.82233e+06	1.04733e+07	1.04196e+07	8.51614e+06	8.93595e+06	9.12006e+06	1.04539e+07	1.03481e+07	9.40397e+06
M181T4_1	149483	250950	124624	575091	341907	290991	19337.4	9080.6	15934	14392.1	0	0	1.93884e+06	1.70216e+06	1.99091e+06	2.17865e+06	2.20041e+06	2.10326e+06	2.44027e+06	1.74677e+06	2.22626e+06	2.12095e+06	2.03266e+06	2.05104e+06
M184T4_4	169810	150870	979622	155916	179028	136908	580080	487681	570370	676486	555116	602520	4.01185e+06	4.52767e+06	4.14671e+06	4.38211e+06	4.87922e+06	4.65696e+06	3.85874e+06	4.31258e+06	3.96472e+06	4.52854e+06	4.1239e+06	4.64167e+06
M186T1_9	2.43929e+06	3.65421e+06	2.1455e+06	2.52653e+06	3.27929e+06	3.00723e+06	1.33972e+06	1.1275e+06	1.1023e+06	932768	1.1589e+06	1.38299e+06	1.38072e+07	1.28235e+07	1.26337e+07	1.46429e+07	1.49082e+07	1.43502e+07	1.43165e+07	1.33303e+07	1.41077e+07	1.31117e+07	1.29114e+07	1.20439e+07
M190T4_1	271611	220565	209428	238024	240348	218192	27711.4	26408	7803.48	25676	14171.1	44534.2	1.5739e+06	1.38248e+06	1.58383e+06	1.51835e+06	1.55529e+06	1.72939e+06	1.51471e+06	1.36441e+06	1.55456e+06	1.4503e+06	1.51295e+06	1.44317e+06
M193T2_3	2.11514e+06	1.97713e+06	2.19602e+06	151734	1.92498e+06	1.62599e+06	1.90924e+06	1.83854e+06	1.84443e+06	1.59236e+06	1.94247e+06	2.36601e+06	1.11951e+07	9.53292e+06	1.03504e+07	1.05855e+07	1.08148e+07	1.20936e+07	1.0381e+07	1.08805e+07	1.04778e+07	1.12906e+07	9.94747e+06	9.2008e+06
M199T4_4	1.02421e+06	599116	708980	645879	260428	626230	518695	539777	502406	797006	475916	322570	3.54516e+06	3.85101e+06	3.97701e+06	3.93912e+06	3.9779e+06	4.01529e+06	3.0288e+06	3.17674e+06	3.4727e+06	3.77779e+06	3.66906e+06	3.7292e+06
M201T4_4	791069	906143	753572	710827	671046	766225	411506	526342	481633	507117	569717	434498	3.95742e+06	3.30303e+06	3.34405e+06	3.19728e+06	3.70671e+06	3.46501e+06	3.12523e+06	3.62737e+06	3.36326e+06	3.03865e+06	3.10508e+06	3.46699e+06
M203T5_1	122534	153069	108241	115129	154695	114711	60167.7	46476.1	22131.9	8508.02	11794.6	34240.5	505657	495840	612709	524500	579468	608164	610506	591253	521666	606126	594448	510565
M203T5_2	514002	506197	476072	498449	595336	430710	20618.6	7280.67	15242.8	0	21313.9	6061.5	4.96538e+06	4.7796e+06	5.00161e+06	4.78321e+06	5.62494e+06	5.5864e+06	5.1543e+06	5.16961e+06	4.83366e+06	5.23006e+06	4.65612e+06	4.5734e+06
M204T5_2	310040	284345	241412	267532	369359	252704	68750	32590.3	33546.8	96380.4	16345	25073.6	5.2878e+06	4.69613e+06	5.17923e+06	4.81415e+06	5.40376e+06	5.388e+06	4.89128e+06	4.64356e+06	4.81793e+06	5.16216e+06	5.33339e+06	5.37306e+06
M210T3_3	573598	558629	1.02415e+06	306738	1.33438e+06	441711	264803	274775	250440	242449	271565	303597	7.35311e+06	6.54037e+06	7.32017e+06	6.48996e+06	6.8381e+06	8.27518e+06	6.31801e+06	6.58447e+06	6.30464e+06	6.88444e+06	7.52778e+06	6.78083e+06
M211T4_1	713608	689556	460356	591590	602507	554402	120192	110000	67000.5	143325	107854	196353	3.15969e+06	2.82436e+06	3.23413e+06	3.2774e+06	3.38412e+06	3.62056e+06	3.35242e+06	3.18183e+06	3.26057e+06	3.43054e+06	3.25671e+06	3.14066e+06
M212T4_1	0	0	9269.37	0	0	0	20762.9	10653.8	82558.8	103556	14781.6	19296.7	430617	394724	419417	500861	482207	503934	451223	560872	493433	531736	498663	438126
M230T1_4	1.28572e+06	916538	326353	687609	877632	462252	640906	785051	865263	743714	734499	818221	8.99595e+06	8.23382e+06	9.11024e+06	9.16553e+06	9.59882e+06	1.02842e+07	8.75618e+06	8.97935e+06	9.10381e+06	1.01578e+07	8.59565e+06	8.84886e+06
M230T4_11	2.24975e+06	1.9069e+06	1.75199e+06	2.07572e+06	2.13253e+06	1.81382e+06	140829	166947	176452	208508	489414	495186	1.15291e+07	1.02559e+07	1.14857e+07	1.06491e+07	1.2346e+07	1.30651e+07	9.76898e+06	1.09921e+07	1.11827e+07	1.17191e+07	1.2336e+07	1.19293e+07
M234T2_4	1.18302e+06	3.23607e+06	966848	606035	1.21473e+06	2.967e+06	378544	480594	562499	870826	241697	463012	2.09352e+07	2.1725e+07	2.11356e+07	2.03013e+07	2.17555e+07	1.87849e+07	1.70674e+07	2.21462e+07	1.96439e+07	1.83667e+07	1.86848e+07	2.0508e+07
M235T4_4	1.16058e+06	274958	180285	224044	253747	241604	503983	838737	821188	687013	935109	569555	4.72483e+06	4.33315e+06	4.87315e+06	4.40095e+06	5.01754e+06	5.48226e+06	3.8462e+06	4.53766e+06	4.47741e+06	4.82383e+06	4.41416e+06	4.73538e+06
M241T1_6	1.21541e+06	2.31658e+06	1.60241e+06	1.32377e+06	1.65137e+06	2.7603e+06	2.85731e+06	4.17528e+06	3.24935e+06	3.45109e+06	3.57435e+06	227707	2.01598e+07	1.73116e+07	2.04684e+07	1.82859e+07	2.09071e+07	2.21027e+07	1.73357e+07	1.75534e+07	1.80667e+07	1.99421e+07	1.94195e+07	1.96224e+07
M242T5_1	201858	297776	379612	230687	154178	396993	241712	209549	306527	335260	246372	171646	1.30522e+06	1.19522e+06	1.28726e+06	1.0761e+06	1.30542e+06	1.36244e+06	1.18751e+06	1.2996e+06	1.32777e+06	1.2507e+06	1.1788e+06	1.30245e+06
M247T5_10	2.10928e+06	1.3785e+06	1.91101e+06	1.77639e+06	2.30775e+06	1.53125e+06	1.18406e+06	515934	431539	401586	699696	428980	1.19622e+07	1.19102e+07	1.22912e+07	1.21577e+07	1.23312e+07	1.39742e+07	9.90991e+06	1.08551e+07	1.05078e+07	1.08781e+07	1.20572e+07	1.12717e+07
M249T4_5	351160	3.337e+06	228750	190501	311583	1.91029e+06	1.07005e+06	971151	224519	1.60977e+06	1.59524e+06	953079	2.18846e+07	2.04826e+07	2.13591e+07	1.96354e+07	2.31578e+07	2.20662e+07	1.96122e+07	2.48048e+07	2.18897e+07	2.26601e+07	2.2293e+07	2.36106e+07
M249T3_2	891666	1.02619e+06	533559	913156	865658	543262	811163	629361	764353	412927	653391	883910	5.47559e+06	4.93127e+06	5.11798e+06	5.03151e+06	5.09657e+06	5.26551e+06	5.07516e+06	5.08332e+06	5.41836e+06	5.12918e+06	4.48938e+06	5.00046e+06
M249T4_8	726503	894488	1.85897e+06	213558	1.59775e+06	1.38906e+06	118951	689810	2.37933e+06	2.6034e+06	456521	228403	2.30964e+07	2.20427e+07	2.26061e+07	2.05438e+07	2.47522e+07	2.32871e+07	2.00459e+07	2.50153e+07	2.25253e+07	2.33328e+07	2.2984e+07	2.43685e+07
M258T1_9	589434	1.18282e+07	9.16105e+06	745105	6.26447e+06	602332	1.38865e+06	595134	1.0306e+06	594711	736649	1.79055e+06	6.80165e+07	5.67216e+07	6.52013e+07	6.42424e+07	7.56429e+07	7.88933e+07	5.9354e+07	6.624e+07	6.39695e+07	7.1129e+07	6.36241e+07	6.0563e+07
M259T1_9	2.00894e+07	2.00359e+07	1.30456e+07	1.85675e+07	2.14075e+07	1.59096e+07	3.66449e+06	3.48575e+06	3.61608e+06	3.14994e+06	3.54666e+06	3.18599e+06	1.10612e+08	9.30199e+07	1.04121e+08	9.94679e+07	1.15498e+08	1.24882e+08	9.56791e+07	9.714e+07	1.03157e+08	1.14937e+08	1.08202e+08	9.94314e+07
M263T1_5	1.54273e+07	1.79883e+07	9.07661e+06	1.94974e+07	2.46397e+07	1.98109e+07	2.15663e+06	1.20464e+06	897199	2.4152e+06	778676	1.51246e+06	8.94317e+07	7.51744e+07	8.68969e+07	8.95802e+07	9.96701e+07	1.01777e+08	8.59296e+07	9.70071e+07	9.3891e+07	9.41215e+07	8.57149e+07	9.08542e+07
M267T7_3	1.18307e+06	1.57064e+06	1.45876e+06	1.16407e+06	436495	1.26614e+06	484197	584750	594231	464426	480847	501666	5.87037e+06	4.76669e+06	6.01964e+06	4.67065e+06	5.2307e+06	5.88632e+06	5.61389e+06	5.61288e+06	5.94753e+06	5.89897e+06	5.62483e+06	5.76527e+06
M267T1_10	43420.1	81993	30826.6	83375.8	0	202356	1.49309e+06	1.01239e+06	1.48669e+06	876199	1.19079e+06	1.53779e+06	6.47597e+06	6.167e+06	6.5077e+06	6.8038e+06	7.61267e+06	7.18329e+06	5.81573e+06	6.32676e+06	6.66461e+06	6.77541e+06	7.75601e+06	7.25193e+06
M271T1_11	451834	594961	412262	441689	525019	574635	107031	247815	250317	160652	237300	208206	3.32769e+06	2.67389e+06	3.04938e+06	3.32684e+06	3.25979e+06	3.61485e+06	2.90158e+06	2.73151e+06	3.12623e+06	2.98172e+06	3.00878e+06	2.89039e+06
M271T4_6	1.50881e+06	2.30145e+06	1.15481e+06	2.77616e+06	4.49614e+06	1.85553e+06	543811	731182	651861	564072	704045	581339	1.35287e+07	1.30333e+07	1.36504e+07	1.28965e+07	1.35893e+07	1.45578e+07	1.13767e+07	1.19507e+07	1.18854e+07	1.24479e+07	1.1852e+07	1.21191e+07
M272T3_4	712973	889809	595368	384385	780996	559515	1.45215e+06	388723	577008	531323	316137	2.33864e+06	1.00866e+07	9.53882e+06	1.04732e+07	9.48725e+06	1.08662e+07	1.17189e+07	9.50812e+06	1.02133e+07	1.10603e+07	1.12376e+07	1.09653e+07	1.10405e+07
M276T1_5	1.41863e+07	1.39153e+07	1.51874e+07	1.45678e+07	7.89688e+06	1.17441e+07	5.27392e+06	6.9653e+06	8.22375e+06	6.83251e+06	7.87625e+06	4.1686e+06	8.06098e+07	7.36971e+07	8.30297e+07	8.3404e+07	8.89899e+07	9.59414e+07	7.14198e+07	8.12058e+07	8.06712e+07	8.85535e+07	8.85085e+07	8.26985e+07
M280T2_1	869570	604202	259652	804127	306015	540641	241220	250004	213078	328629	271590	280180	2.69621e+06	2.63144e+06	2.55852e+06	2.5691e+06	2.80875e+06	3.05887e+06	2.34113e+06	2.78885e+06	2.82407e+06	3.01955e+06	3.28892e+06	2.53561e+06
M281T5_2	4.19491e+06	4.15317e+06	3.20005e+06	3.77113e+06	4.19308e+06	3.29026e+06	912596	930291	928180	880786	933851	922636	2.20967e+07	1.95042e+07	2.10806e+07	2.17877e+07	2.44234e+07	2.74151e+07	2.08613e+07	2.02849e+07	2.20055e+07	2.47938e+07	2.17761e+07	2.15667e+07
M286T4_5	3.35309e+06	3.46124e+06	2.86432e+06	3.22202e+06	4.33777e+06	3.05458e+06	151709	152027	201018	135613	888088	705642	2.8926e+07	2.5727e+07	2.90909e+07	2.63018e+07	2.69075e+07	3.08973e+07	2.41083e+07	2.67241e+07	2.78067e+07	2.99682e+07	3.1212e+07	2.86828e+07
M287T1_5	4.54833e+06	4.68991e+06	3.49621e+06	4.28713e+06	3.73121e+06	3.82803e+06	1.2374e+06	1.72005e+06	466642	677758	1.29527e+06	1.53619e+06	2.29075e+07	1.93278e+07	2.20167e+07	2.39945e+07	2.41488e+07	2.67159e+07	1.94951e+07	2.04644e+07	2.17642e+07	2.16639e+07	2.09253e+07	2.14715e+07
M290T2_4	1.03862e+06	1.51869e+06	2.63926e+06	930067	950065	1.76729e+06	39972.3	167236	82747	116731	113902	80107.8	1.43526e+07	1.20674e+07	1.37406e+07	1.2876e+07	1.48435e+07	1.69764e+07	1.31538e+07	1.25905e+07	1.37106e+07	1.46221e+07	1.38198e+07	1.27845e+07
M290T2_5	1.24544e+06	1.39697e+06	1.17533e+06	1.07565e+06	1.27763e+06	810262	107187	88612.7	181146	204789	121788	216959	8.87298e+06	7.97828e+06	8.30877e+06	8.03366e+06	8.26144e+06	9.63154e+06	6.55827e+06	8.38817e+06	7.13318e+06	8.47186e+06	8.50466e+06	7.44492e+06
M292T1_4	1.16659e+07	1.21513e+07	1.14516e+07	1.05857e+07	7.19647e+06	1.10289e+07	3.734e+06	4.66458e+06	4.61245e+06	4.09017e+06	5.25512e+06	3.49958e+06	9.66456e+07	7.75906e+07	9.04432e+07	9.17945e+07	9.80656e+07	1.01792e+08	8.46403e+07	9.01958e+07	9.12191e+07	9.39039e+07	9.73925e+07	8.86734e+07
M292T3_1	1.04141e+06	1.30524e+06	748287	1.32017e+06	782204	169200	94914.5	153039	74960.6	165179	213344	159928	5.67276e+06	5.05416e+06	5.23689e+06	5.17123e+06	5.78723e+06	6.25558e+06	4.28031e+06	4.98353e+06	4.89524e+06	5.08732e+06	5.37586e+06	5.05483e+06
M302T5_3	1.35508e+06	1.64586e+06	1.58155e+06	2.3009e+06	234093	1.83072e+06	92597.8	2.6588e+06	1.87881e+06	2.81316e+06	1.7816e+06	104248	1.06213e+07	9.5498e+06	1.1202e+07	9.24466e+06	1.0816e+07	1.16062e+07	8.80382e+06	1.06871e+07	9.33975e+06	1.14277e+07	9.99887e+06	9.54507e+06
M304T2_3	2.10295e+06	1.75903e+06	2.36415e+06	2.10394e+06	530538	2.31435e+06	305043	5.20601e+06	6.89652e+06	483437	623514	136179	2.162e+07	2.07992e+07	2.36085e+07	2.11622e+07	2.4461e+07	2.48968e+07	1.81809e+07	2.02625e+07	2.05006e+07	2.43117e+07	2.13293e+07	2.15449e+07
M305T2_1	127546	273172	792186	151619	81501.8	235698	35951.1	585406	111008	56482.7	428897	73041.9	2.51157e+06	2.42141e+06	2.6796e+06	2.62397e+06	2.73328e+06	2.83954e+06	2.13769e+06	2.29822e+06	2.35811e+06	2.87893e+06	2.39174e+06	2.48884e+06
M308T4_4	662916	838344	591112	601240	618038	605733	230248	232993	242017	224784	321500	162952	2.84954e+06	2.59853e+06	2.66072e+06	2.76954e+06	2.99098e+06	2.65804e+06	2.46651e+06	2.70762e+06	2.71161e+06	2.66411e+06	2.84886e+06	2.81682e+06
M310T4_1	170004	298694	29241.4	150790	76922.9	402635	213541	164752	320868	122388	356816	244882	3.76784e+06	3.29406e+06	3.34482e+06	3.4324e+06	3.83454e+06	3.97897e+06	3.24803e+06	3.51157e+06	3.45856e+06	3.72446e+06	3.24805e+06	3.3087e+06
M314T3_2	463800	165003	437593	247434	341263	312093	222732	970876	626644	1.29834e+06	266646	178330	5.65527e+06	5.04096e+06	5.49538e+06	5.19235e+06	5.62395e+06	6.51183e+06	4.8243e+06	5.24933e+06	5.0635e+06	5.94108e+06	5.48017e+06	5.40143e+06
M315T1_2	345687	0	0	452353	0	0	0	0	0	0	0	0	3.89431e+06	3.19479e+06	3.16266e+06	3.40551e+06	3.66782e+06	3.89075e+06	3.45798e+06	3.37307e+06	3.34512e+06	3.69948e+06	3.41719e+06	3.08553e+06
M320T4_3	167789	273270	158576	132387	120676	138935	75949.1	56703.5	63856.5	116051	77808.1	96197.3	895700	861033	794622	850150	830873	982811	904233	960398	794996	841430	947458	773943
M325T1_3	3.4058e+06	2.4823e+06	4.14892e+06	969261	3.51101e+06	3.17308e+06	1.12362e+07	1.01762e+07	1.20069e+07	9.24908e+06	1.19321e+07	1.39057e+07	6.18073e+07	5.57602e+07	5.33718e+07	6.02578e+07	6.47417e+07	6.70548e+07	5.92999e+07	6.12337e+07	6.1246e+07	5.82175e+07	5.988e+07	5.30824e+07
M326T1_3	1.08427e+06	1.30626e+06	1.12196e+06	1.17557e+06	1.37724e+06	966562	1.11975e+06	1.38087e+06	1.42655e+06	2.51358e+06	1.45576e+06	1.5073e+06	7.91436e+06	6.75637e+06	6.5591e+06	7.32656e+06	7.84128e+06	8.03362e+06	7.35684e+06	7.67906e+06	7.44457e+06	7.60658e+06	7.355e+06	6.66038e+06
M334T5_4	318836	216654	373225	549114	311483	656318	79429	192489	236150	667852	263324	156990	2.53128e+06	2.40284e+06	2.84099e+06	2.34369e+06	2.45603e+06	2.91054e+06	2.14428e+06	2.41625e+06	2.63327e+06	2.77817e+06	2.60379e+06	2.58702e+06
M334T3_1	4.86091e+06	4.89106e+06	6.30917e+06	4.47367e+06	2.79363e+06	4.83683e+06	3.30168e+06	3.21703e+06	3.38758e+06	2.54812e+06	3.96775e+06	980951	2.99005e+07	2.8189e+07	2.97512e+07	2.90107e+07	3.33559e+07	3.52478e+07	2.62903e+07	2.83332e+07	2.83807e+07	3.06231e+07	2.9412e+07	2.81385e+07
M336T4_4	266487	230756	315978	273060	373708	156572	154121	66055.2	135846	90639.5	121200	104662	2.58494e+06	2.32196e+06	2.30675e+06	2.42069e+06	2.25887e+06	2.66611e+06	1.97901e+06	2.11264e+06	2.20369e+06	2.45222e+06	2.3705e+06	2.27588e+06
M340T4_3	647190	297301	116326	345349	270703	197275	148436	146980	305031	255953	271470	73587	1.91689e+06	1.77801e+06	1.81589e+06	1.92513e+06	1.91468e+06	2.07077e+06	1.64278e+06	1.6541e+06	1.89794e+06	1.89732e+06	1.67959e+06	1.60618e+06
M341T6_6	1.243e+06	1.39879e+06	1.40567e+06	1.29672e+06	1.39856e+06	1.29251e+06	420089	472466	468169	482836	389358	455572	1.22819e+07	1.08353e+07	1.17241e+07	1.07487e+07	1.20592e+07	1.35354e+07	1.04956e+07	1.08065e+07	1.12088e+07	1.24849e+07	1.18318e+07	1.17162e+07
M348T3_1	1.24506e+06	849251	779784	328052	941941	326058	10916.3	9980.31	0	69953.1	19517.1	0	5.87941e+06	4.98904e+06	5.71861e+06	5.33527e+06	5.90096e+06	7.17226e+06	5.72699e+06	5.62891e+06	6.05937e+06	6.16838e+06	5.19026e+06	5.60995e+06
M348T2_4	701119	468370	459318	601490	284934	142146	127689	151368	204903	172161	229331	10934.4	4.80153e+06	4.25928e+06	4.88303e+06	4.55428e+06	4.90033e+06	5.47398e+06	4.14513e+06	5.03298e+06	4.27699e+06	5.16327e+06	4.49728e+06	4.48734e+06
M353T1_6	1.37899e+06	228640	1.06518e+06	1.81555e+06	2.00098e+06	185785	519775	229997	457367	683134	826694	393383	7.38228e+06	5.77091e+06	6.6342e+06	6.69814e+06	7.72978e+06	7.93217e+06	6.68189e+06	6.6923e+06	7.15026e+06	6.56882e+06	7.70921e+06	6.80291e+06
M363T3_1	352103	57391.7	65422.4	76664.2	31003.4	21846.7	110225	113923	144667	138151	249190	136239	1.47281e+06	1.42494e+06	1.44217e+06	1.17403e+06	1.19319e+06	1.53171e+06	1.40378e+06	1.59501e+06	1.3875e+06	1.4953e+06	1.37716e+06	1.44122e+06
M364T1_2	3.12915e+06	3.02881e+06	2.06939e+06	1.64251e+06	1.23527e+06	563333	3.46326e+06	2.71281e+06	1.43095e+06	2.65552e+06	2.05689e+06	1.84702e+06	1.74046e+07	1.45389e+07	1.72154e+07	1.73238e+07	1.77498e+07	1.97462e+07	1.6142e+07	1.73758e+07	1.72926e+07	1.76272e+07	1.63709e+07	1.77759e+07
M369T1_6	1.03264e+06	1.6775e+06	1.02347e+06	607862	964994	1.27726e+06	158151	255349	588195	159910	292143	418389	5.76142e+06	4.71136e+06	5.42681e+06	4.94467e+06	5.35981e+06	5.98226e+06	5.50504e+06	5.30447e+06	4.9204e+06	6.08317e+06	5.42227e+06	4.2816e+06
M371T3_2	557978	580877	431734	633219	582026	478999	107619	111381	106777	129649	54888.8	17803.5	5.00346e+06	4.65835e+06	4.87508e+06	4.13996e+06	4.94532e+06	5.70263e+06	4.2202e+06	4.79633e+06	4.61705e+06	4.81062e+06	4.97381e+06	4.55806e+06
M376T1_2	693353	630571	673127	693809	76743.8	627490	1.92904e+06	1.03565e+06	1.60809e+06	934452	1.87126e+06	1.00614e+06	7.07282e+06	6.31287e+06	6.69217e+06	6.4969e+06	6.43036e+06	8.14507e+06	6.23119e+06	6.6154e+06	5.88387e+06	6.43664e+06	7.39954e+06	6.71913e+06
M376T6_2	175488	203574	622220	586084	165370	516982	275372	103798	113039	106348	234479	240586	3.35482e+06	3.29196e+06	3.25207e+06	3.00682e+06	3.28947e+06	3.63587e+06	3.12934e+06	3.19207e+06	3.39371e+06	3.86417e+06	3.6182e+06	3.63798e+06
M378T1_2	166266	116302	109784	168518	132785	229539	305467	127440	329694	217261	290798	322175	2.80046e+06	2.25084e+06	2.78717e+06	2.78174e+06	2.82051e+06	2.60785e+06	2.61491e+06	2.70044e+06	2.86227e+06	2.5868e+06	2.31906e+06	2.6414e+06
M391T3_2	635953	771030	490571	594296	101838	594358	310349	206480	455516	170987	629986	139182	3.45891e+06	3.36268e+06	3.9061e+06	3.46478e+06	3.52198e+06	4.1862e+06	2.94903e+06	3.07398e+06	3.37576e+06	3.52602e+06	3.40288e+06	3.2595e+06
M394T3_1	178066	506809	37833.6	428141	46956.5	87743.8	255888	426015	333214	489158	265556	170108	1.96933e+06	2.04302e+06	2.41479e+06	2.19024e+06	2.43006e+06	2.30827e+06	1.90198e+06	2.08106e+06	2.10128e+06	2.46696e+06	2.1982e+06	2.07385e+06
M395T5_2	182190	221412	27729.8	15048.3	78597.9	15553.4	10392.1	0	17545.4	0	0	0	967308	787347	865090	789758	874153	982162	770916	852196	797637	844281	774074	792465
M395T2_2	96221.1	277961	20444.8	117913	0	19414.3	7469.28	0	0	0	0	0	1.06682e+06	1.0012e+06	1.16594e+06	980320	976313	1.17555e+06	866682	917948	913970	946617	1.13526e+06	931421
M399T1_3	663380	526704	490888	367039	200820	640009	115993	0	0	41946.5	120626	153520	3.79975e+06	3.14581e+06	3.8286e+06	3.73797e+06	3.93682e+06	4.17787e+06	3.35398e+06	4.11234e+06	3.60354e+06	3.98768e+06	3.62096e+06	3.75193e+06
M401T5_3	2.38546e+06	1.88703e+06	1.35112e+06	1.53465e+06	1.23861e+06	1.62578e+06	1.00424e+06	1.14086e+06	1.49123e+06	2.47767e+06	216729	1.75646e+06	1.2884e+07	1.11112e+07	1.17336e+07	1.08003e+07	1.15217e+07	1.36884e+07	1.04363e+07	1.27041e+07	1.07322e+07	1.24838e+07	1.28147e+07	1.24689e+07
M407T3	202191	97923.8	18979.3	96817.5	39171.7	36684.5	172333	83240.3	79901.2	20229	101369	110304	1.10235e+06	1.02827e+06	1.20567e+06	1.00029e+06	1.09059e+06	1.23508e+06	927489	1.09362e+06	1.06817e+06	1.06966e+06	913180	983266
M417T1_2	1.7026e+06	1.11466e+06	921603	1.61577e+06	1.44458e+06	1.62313e+06	45760.8	120729	301978	98578.3	38878.8	144370	8.76109e+06	6.96287e+06	7.07875e+06	8.75516e+06	8.94609e+06	9.07532e+06	8.47061e+06	8.08324e+06	8.05312e+06	7.7229e+06	8.60299e+06	7.09493e+06
M423T1_2	24648.2	33887.1	139293	233909	35918	86820.5	206402	343671	606560	174832	157050	58696.8	1.63945e+06	1.85898e+06	2.01438e+06	1.70247e+06	1.6362e+06	1.97794e+06	1.45064e+06	1.60149e+06	1.67398e+06	1.76721e+06	1.68956e+06	1.76209e+06
M434T1_3	1.24773e+06	1.04457e+06	741632	500382	1.04863e+06	1.74992e+06	267859	721539	391691	498301	397647	471708	1.19847e+07	1.09677e+07	1.0832e+07	1.08867e+07	1.22361e+07	1.23992e+07	1.08524e+07	1.10681e+07	1.11802e+07	1.18926e+07	1.19943e+07	1.02737e+07
M443T2_2	94276.1	120610	0	88785.5	99468	21097	39230.4	33700	17625.3	37000.1	26600.4	21008.5	1.43238e+06	1.3228e+06	1.55448e+06	1.27846e+06	1.24485e+06	1.33681e+06	1.28951e+06	1.35438e+06	1.41496e+06	1.33805e+06	1.45284e+06	1.54131e+06
M449T1_1	1.74257e+06	1.26361e+06	986746	972120	962489	807531	120216	51535.1	99195.6	159506	235466	28587.9	9.39084e+06	8.20248e+06	9.36881e+06	8.96375e+06	9.4426e+06	1.02352e+07	9.28841e+06	9.5907e+06	9.63066e+06	9.66094e+06	7.22581e+06	9.36987e+06
M452T4_2	897791	990598	286150	1.39333e+06	628825	432934	136238	169369	419092	452358	439510	278398	8.31478e+06	7.51944e+06	8.54412e+06	7.6772e+06	8.48437e+06	9.51367e+06	7.01857e+06	7.39301e+06	7.83955e+06	8.26394e+06	7.70457e+06	7.77169e+06
M457T6_5	452696	373661	611460	350960	278076	166690	1.80151e+06	1.54131e+06	1.30989e+06	1.76931e+06	1.19099e+06	1.37181e+06	8.97423e+06	6.87794e+06	8.94435e+06	7.94803e+06	8.90006e+06	9.44099e+06	7.49495e+06	8.31741e+06	8.30972e+06	9.35639e+06	8.37183e+06	8.23754e+06
M477T6_5	6.5042e+06	8.08767e+06	902690	2.62213e+06	766330	669878	241214	718513	1.28386e+06	80196.6	1.77439e+06	225029	2.41552e+07	2.39654e+07	3.10114e+07	2.444e+07	2.60889e+07	2.87848e+07	2.29875e+07	2.41339e+07	2.41005e+07	2.57394e+07	2.78665e+07	2.21628e+07
M493T6_5	631674	594423	454534	618143	504557	537051	350125	573431	315480	244726	557432	161260	2.2464e+06	2.13077e+06	2.44943e+06	2.03167e+06	2.44874e+06	2.39469e+06	1.92253e+06	2.11927e+06	2.12147e+06	2.27478e+06	2.26373e+06	2.57204e+06
M571T5_2	356643	242159	521588	180718	215352	628278	264219	292036	213062	496350	124629	210167	2.67791e+06	2.61372e+06	2.72188e+06	2.44563e+06	2.74681e+06	3.14746e+06	2.21554e+06	2.6986e+06	2.72709e+06	2.77142e+06	2.87503e+06	2.71658e+06
M595T6_2	851275	401021	648231	269178	307200	287488	270197	323668	544003	217705	261211	176214	2.8911e+06	2.67713e+06	2.99485e+06	2.43895e+06	2.8007e+06	3.19947e+06	2.45218e+06	2.65902e+06	2.77674e+06	2.97837e+06	3.02214e+06	2.91113e+06
M652T6_4	1.70898e+06	912030	862907	1.44985e+06	1.31225e+06	779410	0	34140.2	8337.15	0	31205.9	41693.2	9.87331e+06	8.97361e+06	1.06104e+07	8.7692e+06	1.04502e+07	1.13654e+07	9.30214e+06	8.83601e+06	9.22518e+06	1.00612e+07	1.12726e+07	1.10357e+07
M150T1_4	316548	614675	206495	205303	992753	497434	0	30189.9	0	91282.5	23502	0	4.52275e+06	3.91435e+06	3.83727e+06	3.50578e+06	4.40339e+06	4.68352e+06	3.57496e+06	4.70204e+06	4.06415e+06	4.14621e+06	3.49461e+06	4.37292e+06
M165T2_1	54062.1	263730	93412.4	90565.1	134846	36536.1	164707	83451	147121	138671	111103	190525	3.94388e+06	4.01981e+06	4.34633e+06	4.30867e+06	4.65294e+06	4.75985e+06	4.22466e+06	4.05678e+06	4.26548e+06	4.52353e+06	4.2047e+06	4.20032e+06
M191T1_10	2.67061e+07	1.89067e+07	1.78138e+07	1.5201e+07	1.28771e+07	5.24013e+07	7.60715e+06	1.94106e+06	6.00851e+06	2.12314e+06	2.95632e+06	2.58221e+06	1.74913e+08	1.17593e+08	1.66005e+08	1.74002e+08	1.82141e+08	1.81331e+08	1.85702e+08	1.67638e+08	1.87316e+08	1.83235e+08	1.77557e+08	1.7179e+08
M205T1_1	401395	479604	1.18299e+06	471957	1.35894e+06	417562	296334	244525	347822	320682	344942	469605	4.23824e+06	3.65542e+06	3.70789e+06	4.37938e+06	4.73899e+06	4.33582e+06	4.41051e+06	4.12497e+06	4.25737e+06	4.13787e+06	3.96481e+06	3.14432e+06
M212T2_5	5.86889e+06	2.43653e+06	2.23099e+06	1.89881e+06	7.01619e+06	1.76036e+06	1.33076e+06	987306	1.29439e+06	1.41e+06	1.17645e+06	1.28628e+06	2.06622e+07	2.01153e+07	2.1132e+07	1.92793e+07	2.19589e+07	2.4021e+07	1.59786e+07	2.08391e+07	1.82971e+07	2.18652e+07	2.18294e+07	1.93909e+07
M267T1_6	1.03244e+07	7.67395e+06	5.25574e+06	9.06224e+06	4.45994e+07	9.67711e+06	1.92167e+07	1.82293e+07	2.23423e+07	1.90073e+07	1.96826e+07	2.24742e+07	1.16809e+08	9.16094e+07	1.09147e+08	1.05223e+08	1.19858e+08	1.30714e+08	9.86859e+07	1.05758e+08	1.0698e+08	1.16642e+08	1.06337e+08	1.06248e+08
M271T1_6	2.04156e+06	1.37486e+07	897555	3.12161e+06	1.33458e+06	2.78229e+06	1.23804e+06	1.07065e+06	1.04315e+06	1.61322e+06	2.73536e+06	1.8816e+06	3.14675e+07	3.22464e+07	3.59869e+07	3.74984e+07	4.14824e+07	3.83489e+07	2.96573e+07	3.24317e+07	3.15992e+07	3.82081e+07	3.21998e+07	3.45796e+07
M324T1_3	1.7456e+06	3.13396e+06	3.77763e+06	1.41691e+06	309374	1.31197e+06	2.49194e+06	3.49017e+06	3.45088e+06	2.14268e+06	2.72447e+06	2.64455e+06	1.58086e+07	1.42084e+07	1.56079e+07	1.50549e+07	1.66563e+07	1.94327e+07	1.32924e+07	1.49196e+07	1.5626e+07	1.64665e+07	1.55104e+07	1.53576e+07
M349T2_2	231560	102703	124071	154556	159828	175260	25636.9	9993.32	0	21126	10130.1	40832.5	820226	662157	743081	754303	778135	903712	699734	691991	806011	858839	708943	765610
M357T4_1	296645	123704	706068	137004	108869	267213	122837	237646	145824	145310	207671	297969	3.14366e+06	2.8511e+06	3.09729e+06	3.10639e+06	3.34674e+06	3.89858e+06	2.68817e+06	3.11433e+06	3.12052e+06	3.12752e+06	3.10101e+06	3.01838e+06
M389T2_3	728825	828959	249491	497577	588151	771996	180728	191697	314848	303180	299422	143575	3.57287e+06	3.48859e+06	3.43432e+06	3.43693e+06	3.60866e+06	3.93661e+06	2.7569e+06	3.45838e+06	3.16895e+06	3.45137e+06	4.16589e+06	3.57094e+06
M427T5_3	777056	21469.1	47730.4	12168.1	139973	84830.7	9560.83	12025	0	0	25915.9	0	3.13276e+06	3.01163e+06	3.0252e+06	3.32589e+06	3.63961e+06	4.01718e+06	3.73408e+06	3.7536e+06	3.44402e+06	3.64841e+06	4.03083e+06	3.9054e+06
M540T5_1	49406.8	114116	56994.9	427768	82929.2	141561	30239.7	10299.9	9575.46	29659.6	19782.5	0	2.22938e+06	1.77877e+06	1.99297e+06	1.71985e+06	2.32964e+06	1.9601e+06	1.93677e+06	2.35756e+06	2.1307e+06	1.89619e+06	1.96535e+06	2.12798e+06
M238T1_5	3.00252e+06	4.78438e+06	2.11585e+06	3.47608e+06	3.06541e+06	2.72874e+06	592384	335420	285481	26095.8	183524	164273	1.40326e+08	1.22363e+08	1.411e+08	1.39044e+08	1.44243e+08	1.42778e+08	1.22359e+08	1.29156e+08	1.31642e+08	1.34308e+08	1.25051e+08	1.35661e+08
M248T6_1	51372.4	116670	82050.7	128435	88340.8	51181	0	15260.3	0	7632.76	14270.8	0	801561	612592	800997	640729	671300	671849	669172	673042	673341	569640	597202	630188
M248T3_2	214415	77391.4	283669	228589	261662	215469	274911	341086	367947	231235	275973	281204	5.41157e+07	5.22475e+07	5.05698e+07	4.98173e+07	5.25685e+07	5.27239e+07	5.0832e+07	5.01589e+07	5.31971e+07	5.08268e+07	4.43817e+07	5.0187e+07
M265T4_4	750068	586961	415896	642558	609728	575818	1.48085e+06	219991	292680	218897	207249	288058	5.49081e+06	5.02184e+06	5.85755e+06	7.08103e+06	5.43916e+06	6.088e+06	5.49331e+06	5.3863e+06	5.44044e+06	6.01702e+06	5.0063e+06	5.1791e+06
M274T1_9	292836	415542	975151	7.80798e+06	1.22839e+07	1.00761e+06	1.79765e+06	567494	2.9975e+06	232019	289661	2.47431e+06	3.80762e+07	2.83899e+07	3.47327e+07	3.47313e+07	4.02496e+07	3.96214e+07	3.15e+07	3.53377e+07	3.45664e+07	3.43338e+07	2.89739e+07	3.43797e+07
M280T6_4	188831	493473	360578	228881	1.09328e+06	790975	83808.7	150457	118658	100438	152856	96418.3	3.17379e+06	2.52456e+06	3.07678e+06	2.58178e+06	2.86995e+06	3.29973e+06	2.90503e+06	2.95269e+06	3.14501e+06	3.24382e+06	2.83922e+06	3.15181e+06
M334T1_2	6.99918e+06	7.29472e+06	5.27618e+06	4.91986e+06	3.85423e+06	4.48408e+06	2.13418e+06	4.61183e+06	4.1653e+06	7.21556e+06	1.38649e+06	3.07196e+06	6.64919e+07	5.51477e+07	6.69745e+07	6.45459e+07	6.97411e+07	7.39566e+07	6.26932e+07	6.58962e+07	6.52914e+07	7.09932e+07	6.15553e+07	6.6935e+07
M335T1_4	2.89616e+06	1.85658e+06	334618	275577	525438	544699	1.35528e+06	1.46205e+06	1.35679e+06	1.17365e+06	1.33559e+06	1.60858e+06	8.57118e+06	7.48399e+06	8.12938e+06	7.86855e+06	8.74428e+06	1.05145e+07	7.23756e+06	9.22869e+06	8.81446e+06	8.20072e+06	8.07875e+06	7.81324e+06
M343T1_6	935859	1.02972e+06	1.21489e+06	1.20883e+06	1.02744e+06	825379	646914	195247	355733	328246	362020	459951	5.87911e+06	4.73469e+06	5.8934e+06	5.568e+06	5.5624e+06	6.0952e+06	4.32669e+06	5.72116e+06	5.19496e+06	5.79715e+06	4.8305e+06	5.25793e+06
M363T2_1	127666	174944	97328.1	185413	47907.5	78879.5	8732.85	15733.1	0	11044.1	22057.9	0	970924	805453	975896	914961	1.01046e+06	1.19361e+06	884007	821999	937017	1.02195e+06	947322	952099
M374T1_4	137026	172752	766810	489414	502864	697964	482184	412436	348760	324002	583800	507672	2.28157e+06	1.90464e+06	2.07656e+06	1.8709e+06	1.83256e+06	2.1123e+06	1.8591e+06	2.05754e+06	1.97261e+06	2.20796e+06	1.93198e+06	2.23846e+06
M406T2	41432.7	53972.2	27304.6	46651.2	40854.6	10876.2	8443.52	6610.38	10876	0	0	27674.1	499402	495399	551233	484552	564683	626495	482567	507500	478817	551177	549402	517618
M407T2_1	0	0	0	0	0	0	888862	1.38185e+06	1.29073e+06	477776	2.00226e+06	1.02843e+06	8.82843e+06	8.1954e+06	8.5352e+06	8.39311e+06	8.92345e+06	7.89338e+06	8.9906e+06	8.99899e+06	8.33212e+06	7.37826e+06	5.82877e+06	7.53156e+06
M411T1_3	805240	657594	553776	916204	870995	873309	58460.5	34801.6	18159.4	20874.3	92120	89024.7	3.76756e+06	3.20213e+06	3.90026e+06	4.05317e+06	3.81742e+06	4.1453e+06	3.83875e+06	3.59745e+06	3.86382e+06	3.90609e+06	3.25221e+06	3.76042e+06
M421T1_2	282138	201107	544134	510229	318633	513886	94975.2	295071	164949	475577	84356.8	42062.1	7.6459e+06	6.79427e+06	7.29763e+06	7.2345e+06	7.11462e+06	8.33048e+06	6.67964e+06	8.00064e+06	7.82103e+06	8.00117e+06	7.30601e+06	7.94562e+06
M429T5_5	616513	527842	697793	571525	669927	704570	412442	454335	614092	1.3436e+06	607879	271547	2.95241e+06	2.43531e+06	2.88454e+06	2.60322e+06	2.73523e+06	3.18941e+06	2.65382e+06	2.57425e+06	2.69862e+06	2.77618e+06	2.73814e+06	2.98856e+06
M441T3	152723	147623	297569	76142.9	91379.8	117712	28498.8	25275.3	19297.5	40324.8	45534	29971.3	1.16752e+06	997701	1.13663e+06	874299	1.19502e+06	1.23051e+06	887378	1.10717e+06	1.10961e+06	1.20432e+06	1.10246e+06	1.01878e+06
M516T6_1	173175	87214.2	139600	144286	128814	193348	46820	58032.9	131867	56485.4	101855	112286	4.00835e+06	3.67791e+06	4.08126e+06	3.72373e+06	3.54042e+06	4.09327e+06	3.5862e+06	3.96654e+06	3.50864e+06	3.53512e+06	3.8139e+06	3.75549e+06
M586T1	0	0	29407.8	221504	153954	138797	0	0	0	0	0	0	1.05247e+06	886760	845725	761095	878691	1.10163e+06	885948	973848	1.01719e+06	855436	800478	975562
M598T7	13624.7	20505.8	75142.6	28693.1	0	39508	124263	165133	218427	9455.19	203386	221292	857122	934420	923000	918697	849737	725179	872653	858706	824540	839669	815049	876487
M616T1	0	0	783657	510401	369190	680375	0	23113.3	11971.4	96122.3	16105.1	13449.4	4.01859e+06	4.00859e+06	4.001e+06	3.8053e+06	3.99921e+06	4.49951e+06	3.16927e+06	3.46407e+06	3.61563e+06	3.66533e+06	2.9565e+06	3.53581e+06
M626T1	0	0	0	0	0	0	390965	408747	317677	395194	294499	565384	3.35511e+06	2.8567e+06	2.76386e+06	3.39148e+06	3.80719e+06	3.70227e+06	3.07714e+06	2.86935e+06	3.25096e+06	3.35135e+06	2.90505e+06	3.06153e+06
M667T1	0	0	0	0	0	37578.2	546787	195448	354093	102682	369120	98504.1	2.391e+06	2.39443e+06	2.19701e+06	2.3268e+06	2.63432e+06	3.02765e+06	2.18007e+06	2.53989e+06	1.97525e+06	2.41999e+06	2.62097e+06	2.28951e+06
M684T1	0	0	0	0	0	16157.3	272333	256002	197259	84503.1	305155	89868.4	4.52213e+06	5.0023e+06	3.98341e+06	4.28829e+06	4.30443e+06	4.59182e+06	4.25876e+06	4.13693e+06	4.77017e+06	4.46965e+06	4.46502e+06	3.82156e+06
M266T1_10	2.60751e+06	2.8219e+06	2.0885e+06	3.00431e+06	2.95075e+06	2.67144e+06	1.76159e+07	1.10634e+07	1.50018e+07	1.13239e+07	1.46048e+07	1.66856e+07	6.27256e+07	5.62486e+07	5.95129e+07	5.86352e+07	6.86476e+07	6.58185e+07	5.5828e+07	5.29957e+07	6.03719e+07	6.0731e+07	6.70707e+07	6.13557e+07
M290T7_2	368401	315462	642294	226936	628806	801971	9791.45	30857.4	75649.9	57865	66479	49780.4	2.31634e+06	2.32016e+06	2.69453e+06	2.18617e+06	2.79783e+06	2.96703e+06	2.32028e+06	2.35007e+06	2.78554e+06	2.75085e+06	2.76338e+06	2.85998e+06
M345T4_2	138946	120840	183647	149174	118323	128713	188516	287345	310710	272541	342706	332922	1.05394e+06	839434	1.1839e+06	919033	916273	1.10806e+06	1.15096e+06	990943	1.06635e+06	1.07865e+06	1.09006e+06	1.05214e+06
M523T1	18908.7	0	23569.4	0	0	0	386881	121509	208721	176454	253127	182289	4.75594e+06	5.03873e+06	3.97296e+06	4.95577e+06	4.69582e+06	4.39758e+06	4.56468e+06	4.59444e+06	4.29026e+06	4.28557e+06	4.01042e+06	4.19333e+06
M175T4_5	1.82218e+06	1.76731e+06	1.37179e+06	1.72176e+06	1.62874e+06	1.51314e+06	805351	1.07793e+06	890684	1.21575e+06	853699	863130	2.00707e+07	1.79485e+07	1.99863e+07	2.06192e+07	2.22029e+07	2.19705e+07	1.97306e+07	1.87186e+07	1.99721e+07	2.16656e+07	2.21467e+07	2.08314e+07
M207T3_3	915205	588293	1.51702e+06	736331	1.16489e+06	980309	682396	205435	872954	1.08887e+06	887516	775636	3.2877e+06	3.50552e+06	3.76097e+06	4.03433e+06	3.86206e+06	3.82718e+06	3.64817e+06	3.94799e+06	3.46632e+06	3.5042e+06	3.3111e+06	2.86934e+06
M227T4_10	5.53654e+06	5.67258e+06	3.08088e+06	6.2901e+06	1.05759e+06	2.45075e+06	1.34303e+06	1.55092e+06	1.61672e+06	1.84656e+06	1.5612e+06	1.42749e+06	1.7762e+07	1.59232e+07	1.83282e+07	1.70073e+07	1.86233e+07	2.10176e+07	1.69847e+07	1.82758e+07	1.93004e+07	2.28169e+07	2.08987e+07	1.88525e+07
M240T5_3	163350	1.68209e+06	1.17382e+06	1.20129e+06	163665	1.15294e+06	176049	182010	183465	259823	238140	167077	5.76991e+06	6.0678e+06	5.45079e+06	5.83266e+06	6.10767e+06	7.14996e+06	5.02569e+06	5.18419e+06	5.55078e+06	6.43741e+06	7.1382e+06	6.04366e+06
M246T4_2	649332	730520	535326	548542	725013	568695	34504.3	141026	68208.2	52542.5	133015	47372.7	2.71408e+06	2.67718e+06	2.79643e+06	3.05415e+06	2.80394e+06	3.07126e+06	2.7567e+06	2.46584e+06	2.76592e+06	2.98567e+06	3.06615e+06	2.59997e+06
M248T1_6	4.05379e+06	7.11354e+06	4.53253e+06	7.27237e+06	3.95798e+06	6.47628e+06	3.2658e+06	3.31516e+06	2.67474e+06	4.80272e+06	2.90973e+06	1.76624e+06	5.10858e+07	3.98365e+07	5.05807e+07	5.29002e+07	5.65187e+07	5.33808e+07	5.51135e+07	5.22184e+07	5.27712e+07	5.52923e+07	5.28639e+07	5.4619e+07
M309T2_2	1.22056e+06	1.11897e+06	1.03703e+06	972715	1.12066e+06	1.00684e+06	494351	703106	838048	965234	539128	729569	3.30451e+06	2.94998e+06	3.22173e+06	2.9181e+06	3.25757e+06	3.22438e+06	2.38175e+06	3.28568e+06	3.16664e+06	2.86863e+06	3.20009e+06	3.33513e+06
M338T1_1	2.56651e+06	2.61525e+06	1.38501e+06	1.14261e+06	1.83576e+06	2.59154e+06	594915	624811	396698	571917	483992	246675	1.08436e+07	8.98504e+06	8.06232e+06	9.42132e+06	1.04798e+07	1.12963e+07	9.25716e+06	9.25591e+06	9.60687e+06	1.03941e+07	1.01955e+07	7.88027e+06
M377T1_1	1.41447e+06	2.22694e+06	1.17125e+06	1.61952e+06	406035	1.60419e+06	635743	1.0544e+06	765910	1.16849e+06	712857	447395	2.19103e+07	1.67191e+07	1.9744e+07	2.0538e+07	2.12349e+07	2.03685e+07	1.89617e+07	2.00784e+07	2.0398e+07	1.80215e+07	1.77907e+07	1.95989e+07
M401T6_1	904787	875410	737666	804571	1.02736e+06	747082	287710	231927	279215	309702	247088	240815	2.79636e+06	2.77201e+06	2.99462e+06	2.55334e+06	2.76355e+06	3.11162e+06	3.29037e+06	3.08981e+06	3.13835e+06	3.44056e+06	3.31687e+06	3.35206e+06
M500T4	154588	198417	59396.5	515036	352987	250404	0	0	0	0	18177.5	0	1.71004e+06	1.42085e+06	1.70011e+06	1.37809e+06	1.54867e+06	1.74144e+06	1.31236e+06	1.8834e+06	1.59843e+06	1.80897e+06	1.84562e+06	1.65424e+06
M226T3_6	9.94289e+06	805780	705002	1.3583e+06	3.68673e+06	2.16729e+06	490138	303460	443147	573389	468141	423399	2.64849e+07	2.33963e+07	2.5412e+07	2.43091e+07	2.71465e+07	3.26174e+07	2.1968e+07	2.41402e+07	2.54731e+07	2.82628e+07	2.3693e+07	2.22682e+07
M344T5_4	1.47537e+06	676653	292953	351510	693779	1.00074e+06	55109.7	307844	306458	81321.6	122224	43026.7	6.021e+06	5.48048e+06	6.04479e+06	5.38323e+06	6.09109e+06	7.14369e+06	4.95285e+06	4.83271e+06	5.00236e+06	5.92517e+06	5.61391e+06	5.45853e+06
M649T1	0	0	0	0	0	0	502436	274277	267135	76149.1	332333	194037	1.95352e+06	1.39635e+06	1.51832e+06	1.66185e+06	1.99257e+06	1.88712e+06	1.38889e+06	1.77267e+06	1.71353e+06	1.67616e+06	1.81867e+06	1.64363e+06
M200T3_6	882164	773515	1.18456e+06	803901	1.9915e+06	1.66063e+06	599382	620416	744091	257211	681188	733522	5.46563e+06	5.33882e+06	5.99201e+06	5.8007e+06	6.41279e+06	7.20489e+06	5.27199e+06	5.15986e+06	5.81911e+06	6.36545e+06	5.92121e+06	5.03753e+06
M218T4_2	1.07108e+06	974634	635365	871171	861422	870552	236814	222708	294108	292614	298840	209138	4.44315e+07	3.95003e+07	4.20886e+07	4.09105e+07	4.44174e+07	4.59908e+07	3.84352e+07	3.97859e+07	4.03318e+07	4.21491e+07	4.14363e+07	3.91672e+07
M256T5_2	130057	192671	272939	192952	195001	261957	155953	179723	128858	171046	237197	127805	1.05605e+06	816649	867224	905537	1.0068e+06	1.01498e+06	929843	793140	856644	895697	839142	874724
M272T5_2	210573	391249	310574	250992	310399	203507	167033	172146	155083	115930	166596	139145	889341	977187	908774	1.01576e+06	1.14765e+06	1.1256e+06	881777	1.03838e+06	987758	1.12581e+06	1.19186e+06	1.03162e+06
M306T1_5	2.04593e+07	1.02007e+07	7.03454e+06	9.89237e+06	1.63996e+07	9.702e+06	7.07401e+06	1.23128e+07	1.29581e+07	1.30999e+07	1.33352e+07	454836	4.9011e+07	4.42131e+07	4.85493e+07	4.96947e+07	5.42235e+07	5.8358e+07	4.44167e+07	4.69979e+07	5.06775e+07	5.34545e+07	5.25369e+07	5.15916e+07
M319T3_2	107334	174278	112640	89470.3	257188	143851	47783.8	62266.9	164128	90278	114579	224818	3.03286e+06	2.92534e+06	3.20898e+06	3.10002e+06	3.46713e+06	3.46899e+06	3.17556e+06	3.74729e+06	3.18053e+06	3.35891e+06	3.33254e+06	3.16092e+06
M324T5_1	31834.5	16939.9	40827.2	19836.9	0	49834.7	8414.98	9116.55	19787.8	29150	47587.3	0	5.92293e+06	5.03083e+06	5.89392e+06	5.5067e+06	5.48877e+06	5.93055e+06	5.64944e+06	5.73389e+06	5.51906e+06	6.07384e+06	5.23861e+06	5.64256e+06
M370T4_5	1.20763e+06	686201	806517	696295	938240	862117	121721	325539	259327	209969	168152	223300	1.06543e+07	9.32343e+06	1.0865e+07	1.0045e+07	1.03923e+07	1.27856e+07	9.33709e+06	9.82805e+06	1.03643e+07	1.02808e+07	1.03769e+07	1.03719e+07
M381T1_3	2.00029e+06	494392	1.22379e+06	1.05993e+06	763474	896756	392404	549271	331479	333260	386708	690885	4.79704e+06	3.73279e+06	4.67706e+06	4.43404e+06	4.74155e+06	5.24922e+06	3.91031e+06	4.3442e+06	4.92738e+06	4.69167e+06	5.00297e+06	4.88833e+06
M606T1	0	0	0	0	0	0	200628	0	110243	0	112408	238439	3.24018e+06	3.1064e+06	3.29957e+06	3.61045e+06	3.56332e+06	3.6975e+06	3.83905e+06	3.43856e+06	3.98129e+06	3.51762e+06	3.92575e+06	3.65367e+06
M316T1_1	25907.5	0	19034.4	0	0	0	17163.1	0	0	0	0	0	3.81661e+06	3.53479e+06	3.43301e+06	3.7396e+06	3.64629e+06	3.62095e+06	3.78407e+06	3.6046e+06	3.55139e+06	3.8241e+06	3.38171e+06	4.11105e+06
M355T3_2	1.00404e+06	975898	216961	149283	230396	734906	73978.5	48118.4	31415.1	47782.5	28050.8	44236.2	3.20869e+06	3.09511e+06	3.21563e+06	2.93607e+06	3.47669e+06	4.01136e+06	2.84372e+06	3.17471e+06	3.11034e+06	3.21854e+06	3.33335e+06	2.97349e+06
M200T1_12	5.48539e+06	4.90608e+06	910667	1.8865e+06	2.03807e+06	1.89097e+06	1.6596e+06	1.2425e+06	1.18639e+06	1.33385e+06	1.77561e+06	1.7931e+06	1.42767e+07	1.29341e+07	1.27696e+07	1.38517e+07	1.59725e+07	1.6257e+07	1.12489e+07	1.41783e+07	1.30292e+07	1.4528e+07	1.32455e+07	1.26264e+07
M203T2_2	97265.4	79171.4	27379.6	87297.7	130957	45142.2	802705	734072	826783	871027	1.03e+06	858481	4.71637e+06	4.20898e+06	4.39571e+06	4.76975e+06	4.85067e+06	5.83114e+06	4.50988e+06	4.09485e+06	4.74927e+06	5.12846e+06	5.8603e+06	4.67015e+06
M213T1_10	1.53355e+07	1.48578e+07	1.24026e+07	1.36216e+07	1.62214e+07	1.70959e+07	1.07505e+07	1.46328e+07	1.60667e+07	2.19228e+06	1.23429e+07	3.31879e+06	6.18974e+07	6.21722e+07	6.04474e+07	6.04397e+07	6.6793e+07	7.41258e+07	4.69759e+07	5.66122e+07	6.39809e+07	5.85886e+07	6.24643e+07	5.98718e+07
M269T1_8	5.15656e+06	3.70652e+06	4.39175e+06	5.74475e+06	2.18627e+06	5.31639e+06	8.68167e+06	1.2049e+06	1.09456e+07	3.60892e+06	1.03986e+07	4.09149e+06	3.01595e+07	2.52489e+07	2.67175e+07	2.94606e+07	3.28829e+07	3.28096e+07	2.91819e+07	2.89599e+07	2.84146e+07	3.06762e+07	2.78269e+07	2.56087e+07
M313T4_1	11365.3	23778.4	101407	166054	25733.9	27905.7	146211	67004.9	30739	0	26918.6	59524.1	449649	524081	452079	462392	492128	571324	410980	438055	446801	431752	471669	493949
M328T4_3	185880	884422	417748	373306	379509	352682	405167	296940	365177	404821	451795	109049	2.82699e+06	2.33332e+06	2.54678e+06	2.77484e+06	2.98709e+06	3.39893e+06	2.47996e+06	2.76957e+06	2.57605e+06	2.83885e+06	2.86908e+06	2.44868e+06
M444T8_4	203409	225297	146347	216760	170592	220743	438666	813092	140839	23619.5	1.15478e+06	97848.4	2.6926e+06	2.63843e+06	3.36142e+06	3.17411e+06	3.1803e+06	3.56611e+06	2.82143e+06	2.54636e+06	2.93317e+06	3.3016e+06	2.78123e+06	2.73135e+06
M522T1	249091	410963	131052	238184	176084	333992	3.34591e+06	1.63414e+06	2.81411e+06	2.33572e+06	2.67594e+06	2.64566e+06	2.52162e+07	2.78477e+07	2.02922e+07	2.37069e+07	2.39179e+07	2.40192e+07	2.31505e+07	2.37358e+07	2.29971e+07	2.12243e+07	2.01681e+07	1.94518e+07
M674T6_2	582768	356515	510053	320933	290223	226291	640315	427248	971596	834572	210661	663513	2.24489e+06	2.39369e+06	2.64492e+06	1.98714e+06	2.72431e+06	2.3843e+06	2.47906e+06	2.28376e+06	2.52437e+06	2.30041e+06	2.09985e+06	2.54056e+06
M225T2_1	167730	31354.3	34341.2	17334.3	27791.1	18423.8	9317.28	7212.94	16156.1	7517.69	8323.8	17913	827797	690543	787289	805520	815272	749217	705420	750470	849252	891932	762755	582733
M388T6_1	9445.93	0	11963.2	10159.3	19933.3	10426.9	0	0	0	140653	0	213355	729155	783516	772417	817254	825584	929257	666836	707776	750376	775781	589689	629282
M315T1_8	185994	291743	406733	221408	214205	285747	1.25762e+06	1.27846e+06	1.34487e+06	1.02993e+06	1.16598e+06	1.50294e+06	4.82247e+06	5.44331e+06	5.82455e+06	5.36768e+06	5.93547e+06	6.41809e+06	4.17084e+06	5.50513e+06	5.23812e+06	5.6909e+06	4.87395e+06	4.90156e+06
M352T3_3	313241	424821	293192	419645	436430	242207	153253	278351	319444	382714	350186	175006	2.6406e+06	2.4599e+06	2.7204e+06	2.74123e+06	2.70237e+06	3.03797e+06	2.46753e+06	2.64244e+06	2.68813e+06	2.68547e+06	2.23548e+06	2.27448e+06
M778T4	0	0	0	0	0	0	0	0	0	0	0	0	6.22629e+06	6.01748e+06	6.22767e+06	6.06347e+06	6.0492e+06	6.89975e+06	6.10866e+06	6.12738e+06	5.9495e+06	6.40407e+06	5.7316e+06	5.51038e+06
M390T1_1	2.41816e+06	2.5584e+06	1.8251e+06	2.57936e+06	486209	2.2089e+06	1.00218e+06	768515	540311	683810	1.07508e+06	580016	1.81068e+07	1.63874e+07	1.98183e+07	1.88613e+07	2.00899e+07	2.14416e+07	1.5229e+07	1.77001e+07	1.72416e+07	1.90027e+07	1.68645e+07	1.70475e+07
M404T2_1	1.11534e+06	1.06273e+06	194533	1.05828e+06	367641	520399	120770	166513	260369	251101	154230	136459	3.34563e+06	3.69423e+06	3.8142e+06	3.48426e+06	3.74274e+06	3.90389e+06	3.4072e+06	3.18246e+06	3.75612e+06	4.18429e+06	4.79556e+06	4.10536e+06
M441T4	173020	204858	132808	136506	139404	95567.3	18095.1	79597.7	25991.8	158670	28663.7	58107.7	1.12742e+06	972960	1.15615e+06	866735	967333	1.18613e+06	905065	902501	1.02737e+06	1.03878e+06	1.07524e+06	1.14161e+06
M240T5_1	135497	129739	57212.7	167040	258442	179722	40414.3	58062.6	52428.9	49602.9	40744.1	13857.1	1.21563e+06	1.02921e+06	1.0728e+06	1.02546e+06	1.01559e+06	978722	739650	1.05133e+06	940961	924157	909448	996131
M210T4_2	536547	499106	360752	551628	444555	373301	732800	996707	1.15556e+06	949182	1.06106e+06	1.15913e+06	4.26168e+06	3.3731e+06	3.69535e+06	3.28993e+06	3.68495e+06	3.76122e+06	2.86259e+06	3.91478e+06	3.28941e+06	3.32128e+06	3.84932e+06	3.92027e+06
M319T6_3	592186	815948	1.63156e+06	757447	1.77178e+06	1.67634e+06	143114	1.15881e+06	464909	512919	396601	165206	5.35686e+06	4.79691e+06	5.18639e+06	5.01198e+06	5.65822e+06	4.89172e+06	4.94925e+06	6.02762e+06	4.95882e+06	5.36233e+06	5.65684e+06	5.89489e+06
M185T2_3	2.47906e+06	4.0173e+06	2.95755e+06	118147	2.97877e+06	227945	378576	171150	208223	443859	208807	409495	1.24114e+07	1.1498e+07	1.18337e+07	1.18839e+07	1.40572e+07	1.34338e+07	1.04559e+07	1.26434e+07	1.17702e+07	1.24189e+07	1.18471e+07	1.00425e+07
M297T7_2	273052	198818	305945	160503	265935	370104	27819.3	26967.8	32314.2	22684.4	29089.9	52317	1.45322e+06	1.20592e+06	1.56525e+06	1.0595e+06	1.40891e+06	1.55437e+06	1.25575e+06	1.14455e+06	1.29104e+06	1.49341e+06	1.40199e+06	1.39012e+06
M361T3_3	5.06946e+06	4.54956e+06	2.20241e+06	4.25635e+06	1.83918e+06	3.54187e+06	579651	757789	791059	1.11061e+06	891633	293344	1.46356e+07	1.40278e+07	1.57909e+07	1.54939e+07	1.7124e+07	1.82879e+07	1.32676e+07	1.3516e+07	1.49233e+07	1.75444e+07	1.51404e+07	1.43692e+07
M419T4_3	1.76598e+06	1.62944e+06	1.75733e+06	1.43872e+06	635953	1.37901e+06	1.56764e+06	1.75579e+06	1.78457e+06	904998	1.93721e+06	989123	4.94506e+06	4.03682e+06	4.82488e+06	3.94868e+06	4.50465e+06	4.80224e+06	4.51714e+06	4.46294e+06	4.84424e+06	4.63347e+06	4.33204e+06	4.67438e+06
M297T1_2	24256.2	30615	174853	123504	93418.3	151797	115486	107932	266194	108219	255466	200450	2.52143e+06	2.12329e+06	2.55995e+06	2.5613e+06	2.57111e+06	2.86057e+06	2.56184e+06	2.30267e+06	2.42083e+06	2.83413e+06	2.7856e+06	2.48414e+06
M482T8_1	849211	650790	1.18161e+06	694714	1.62737e+06	1.2778e+06	0	0	21618.5	0	0	12030.9	1.39438e+07	1.15137e+07	1.38321e+07	9.89083e+06	1.17618e+07	1.24713e+07	1.05454e+07	1.18103e+07	1.11706e+07	1.27539e+07	1.32265e+07	1.20924e+07
M198T3_1	9251	13654.1	24957.3	23697.9	0	10794.5	50030.8	31283.4	74123.9	15456.3	63003.3	31893.6	607943	653169	669544	583592	763756	613717	568401	566565	640325	649416	690009	594980
M247T3_5	2.37662e+06	2.84322e+06	2.75794e+06	1.71533e+06	2.41935e+06	2.38172e+06	4.55222e+06	3.64922e+06	3.0529e+06	1.01426e+07	3.00647e+06	1.94987e+06	2.42479e+07	2.51321e+07	2.55711e+07	1.92794e+07	2.06214e+07	2.68432e+07	2.20043e+07	2.8359e+07	2.27006e+07	2.23607e+07	2.65397e+07	2.1912e+07
M259T5_1	31263.7	51983.3	57139.7	155847	115211	61645.7	0	6586.39	0	0	0	52718.9	464551	438303	513801	511368	446471	580571	386224	386550	438338	498304	431414	487957
M311T7_1	291200	290564	545617	187134	504742	663688	0	6994.53	0	0	0	0	2.3894e+06	2.14746e+06	2.51382e+06	2.01708e+06	2.38134e+06	2.68082e+06	1.67424e+06	2.17729e+06	2.14821e+06	2.08315e+06	2.11889e+06	2.46177e+06
M334T3_3	2.53074e+06	2.05738e+06	3.24513e+06	1.8045e+06	1.88384e+06	2.4427e+06	2.29746e+06	190668	1.80039e+06	3.26451e+06	2.27194e+06	1.78038e+06	7.87249e+06	7.72818e+06	8.45088e+06	8.24987e+06	9.41525e+06	8.78706e+06	6.66945e+06	7.6475e+06	7.80271e+06	8.48809e+06	7.73703e+06	7.82829e+06
M614T7_3	497346	476924	702014	292347	278489	478992	505501	1.20765e+06	929803	138055	741912	1.15028e+06	7.56361e+06	7.57679e+06	8.15075e+06	8.47398e+06	6.14894e+06	8.62718e+06	7.85689e+06	7.76402e+06	7.55443e+06	8.34122e+06	9.01996e+06	8.65036e+06
M182T4_3	753674	711830	508233	697615	432642	957643	963378	805807	777567	853074	786458	891212	2.21318e+06	2.09682e+06	2.04835e+06	2.04875e+06	2.20679e+06	2.09303e+06	2.02644e+06	2.51678e+06	2.04806e+06	2.50039e+06	2.53721e+06	2.22318e+06
M294T1_1	32293.9	50320.6	123252	94208.2	78844	67741.7	63430	142839	156931	62681.9	170299	143639	2.41572e+06	1.8403e+06	2.18557e+06	2.24868e+06	2.17935e+06	2.37862e+06	2.06246e+06	1.95675e+06	2.14604e+06	2.22602e+06	2.0886e+06	2.1053e+06
M673T6_4	1.47375e+06	723284	1.61276e+06	695774	849582	596762	1.56658e+06	1.10381e+06	2.67168e+06	2.27171e+06	677677	1.7737e+06	6.68073e+06	6.26472e+06	7.03038e+06	5.91467e+06	7.37335e+06	6.27715e+06	6.52194e+06	6.57871e+06	6.67955e+06	6.37296e+06	5.9107e+06	7.11692e+06
M207T4_1	317687	262363	287670	163801	212800	212254	51145.9	28647.2	38795.1	51227.2	83130	37451.1	1.39209e+06	1.14426e+06	1.3095e+06	1.3438e+06	1.51871e+06	1.5205e+06	1.10751e+06	1.28697e+06	1.11709e+06	1.33161e+06	1.08493e+06	1.21664e+06
M268T7	77035.6	230488	102497	52983.8	124746	102596	23519.1	30046.1	28022.1	42044.8	43858.9	47445.7	800503	682269	891091	612316	721270	848798	694142	678361	808101	895430	780382	767446
M390T5_9	933045	869110	847929	360869	844679	744441	372378	580139	253296	372201	349005	401687	5.85953e+06	4.72475e+06	5.55114e+06	5.00525e+06	5.57124e+06	6.58686e+06	5.06886e+06	4.74268e+06	5.28784e+06	5.74436e+06	5.70458e+06	5.5913e+06
M426T3_1	547831	495921	305199	196683	242024	481185	433580	500499	422220	507798	309608	458716	1.99438e+06	1.85129e+06	1.97772e+06	1.95561e+06	2.18288e+06	2.20573e+06	1.88044e+06	1.79965e+06	1.79193e+06	2.09235e+06	1.71224e+06	1.57146e+06
M480T6_1	133545	75857.5	195186	116161	159426	84049.9	44199.9	110416	66107.6	37801.5	268525	212924	779841	720570	790162	692567	752984	943799	775578	656756	813406	812593	968806	803919
M163T4_1	348373	484533	628731	439467	451237	457588	375283	540680	379190	491055	197113	390517	3.88885e+06	3.62053e+06	3.72616e+06	3.77375e+06	4.21545e+06	3.93437e+06	3.96229e+06	4.19181e+06	4.22273e+06	4.669e+06	4.53227e+06	4.16688e+06
M180T4_6	1.25056e+06	1.56705e+06	969574	1.11645e+06	193931	845846	524503	446932	479337	562911	473347	402775	6.83153e+06	6.03748e+06	7.13245e+06	6.38934e+06	6.81146e+06	8.47878e+06	6.04602e+06	6.22376e+06	6.47071e+06	7.50418e+06	6.1478e+06	6.27507e+06
M384T3_2	667959	430388	242369	498822	89017.2	292295	96533.8	148653	123258	112034	254574	42105.5	1.68702e+06	1.60436e+06	1.86082e+06	1.57619e+06	1.79846e+06	2.06283e+06	1.4093e+06	1.4804e+06	1.61029e+06	1.76874e+06	1.65006e+06	1.63677e+06
M509T7_3	638566	491441	485695	372252	642749	704968	137678	205012	384049	336217	233712	341934	1.90534e+06	1.74566e+06	2.08068e+06	1.85354e+06	2.01348e+06	2.14163e+06	1.55408e+06	1.96042e+06	1.70523e+06	2.28235e+06	2.14717e+06	2.01677e+06
M242T4_5	1.45266e+06	1.3557e+06	1.0466e+06	1.32713e+06	1.51222e+06	1.12871e+06	706013	934074	1.05181e+06	1.31168e+06	1.03853e+06	768952	3.48368e+06	3.61152e+06	3.6064e+06	3.6339e+06	3.81484e+06	4.19174e+06	2.78044e+06	3.43613e+06	3.38763e+06	3.85676e+06	3.5062e+06	3.53947e+06
M288T2_2	687139	796786	392359	602848	616582	224938	322861	247648	327611	264274	285109	347777	1.81696e+06	1.93233e+06	1.94719e+06	1.92639e+06	2.13911e+06	2.37723e+06	2.14214e+06	1.86819e+06	1.91433e+06	2.1765e+06	1.70229e+06	1.67132e+06
M369T4_4	222665	167208	166374	101832	85413.1	101991	72718.4	102965	113282	174404	59399.5	48603.9	1.18854e+06	1.09563e+06	1.26545e+06	1.14898e+06	1.22871e+06	1.33705e+06	948733	1.03799e+06	1.09198e+06	1.31759e+06	1.1778e+06	1.17173e+06
M407T5_5	1.38194e+07	1.00165e+07	1.03677e+07	1.08841e+07	1.53772e+07	1.14962e+07	902934	2.11791e+06	4.09652e+06	1.00233e+06	1.52515e+06	789127	5.32168e+07	4.18926e+07	5.0127e+07	4.24858e+07	4.86858e+07	5.6118e+07	4.51683e+07	4.91675e+07	4.67012e+07	4.67041e+07	4.94033e+07	4.9736e+07
M195T1_10	1.23023e+06	937484	750253	705114	922445	259559	200476	646054	603338	605533	977479	547468	6.32357e+06	5.52393e+06	5.92687e+06	5.90099e+06	7.59536e+06	6.97277e+06	5.70356e+06	6.38444e+06	6.07646e+06	6.87852e+06	5.84226e+06	5.91496e+06
M201T3_1	117199	301219	188685	212167	195321	140425	177357	156522	115502	35219	191408	152686	770886	836118	929891	939442	1.0107e+06	1.00172e+06	775370	866738	930664	1.04304e+06	771212	857692
M260T6_1	29273.1	9624.03	22475	28348	34128	48403.5	272506	591320	40624.9	348284	297273	133899	1.76501e+06	1.39771e+06	1.65465e+06	1.56355e+06	1.57643e+06	1.67446e+06	1.44969e+06	1.33034e+06	1.5683e+06	1.59069e+06	1.47809e+06	1.47429e+06
M275T1_5	2.617e+06	568431	254248	831936	3.10703e+06	564451	216527	501580	488493	1.28406e+06	514036	1.73559e+06	8.49688e+06	7.52659e+06	7.96402e+06	7.99471e+06	9.48065e+06	1.00228e+07	7.51437e+06	7.66747e+06	7.68292e+06	8.11951e+06	7.19849e+06	7.27845e+06
M236T5_1	185865	140244	97850.7	141121	130243	71373.4	100621	143550	135984	41917.2	143905	97419.6	642007	581593	669176	663690	646118	565690	670679	499956	634624	601377	672811	500848
M425T4_3	470527	178561	171554	656714	338180	371270	125831	233271	242492	206361	290822	91439.4	2.93038e+06	2.76093e+06	3.50721e+06	2.7826e+06	3.05826e+06	3.67059e+06	2.53862e+06	3.16893e+06	3.04699e+06	3.24241e+06	3.02157e+06	3.27778e+06
M231T6_5	1.01669e+06	522029	453344	219502	783572	685031	218526	173422	199756	193212	184552	201913	3.07138e+06	2.64931e+06	2.63833e+06	2.58841e+06	2.77987e+06	2.78397e+06	2.49373e+06	2.62155e+06	2.4715e+06	2.50362e+06	2.40352e+06	2.60362e+06
M264T4_3	629095	1.26607e+06	1.36126e+06	874534	381490	789162	643359	498004	536862	428960	680874	332002	3.73785e+06	3.57645e+06	3.37446e+06	3.10412e+06	3.6109e+06	3.1158e+06	2.71804e+06	3.51696e+06	3.01348e+06	2.74389e+06	3.05331e+06	3.48964e+06
M388T2_1	760602	671877	762611	547735	349810	695352	14965.7	9878.44	8265.04	37812.8	24699.7	17590.3	5.7941e+06	5.33748e+06	6.0543e+06	5.34743e+06	6.45087e+06	7.39528e+06	5.16276e+06	5.58948e+06	5.5879e+06	6.03791e+06	5.58406e+06	5.10888e+06
M164T4_2	668320	706863	531415	737942	647194	531348	118085	214682	146317	176185	137590	172346	3.19029e+06	3.96405e+06	3.82419e+06	4.37945e+06	4.81892e+06	4.15642e+06	4.36749e+06	3.41141e+06	3.88946e+06	4.49479e+06	4.09824e+06	4.16782e+06
M329T1_7	1.1832e+06	617079	2.17317e+06	4.19338e+06	3.03691e+06	3.92499e+06	157811	186349	262981	158118	209378	320452	1.23727e+07	1.32451e+07	1.39763e+07	1.47908e+07	1.54808e+07	1.59642e+07	1.18581e+07	1.35972e+07	1.25135e+07	1.41465e+07	1.72722e+07	1.7092e+07
M204T1_8	4.91345e+06	3.73582e+06	3.73758e+06	4.62047e+06	4.98448e+06	3.86732e+06	986205	1.12246e+06	1.26747e+06	1.37792e+06	1.23076e+06	1.57654e+06	2.52512e+07	2.39465e+07	1.85215e+07	2.452e+07	2.35226e+07	2.07742e+07	2.38486e+07	2.38399e+07	2.42827e+07	2.14203e+07	2.31373e+07	1.68451e+07
M206T1_7	2.26658e+06	3.99643e+06	2.02933e+06	2.79984e+06	2.79028e+06	3.41773e+06	2.0864e+06	2.04916e+06	1.95842e+06	2.39372e+06	1.56226e+06	1.86121e+06	4.72311e+07	3.82284e+07	4.28189e+07	4.34923e+07	4.72965e+07	5.00484e+07	4.12947e+07	4.43443e+07	4.43259e+07	4.73653e+07	4.54837e+07	4.37205e+07
M374T1_1	87453.8	0	0	52827.1	0	58884.6	93026.8	69994	0	184762	26413.3	125759	1.80166e+06	1.41298e+06	1.3438e+06	1.49498e+06	1.69086e+06	1.50189e+06	1.45705e+06	1.53525e+06	1.53496e+06	1.47454e+06	1.40962e+06	1.26427e+06
M154T4_1	268938	266107	204720	324411	373705	304750	71879.8	167138	160959	170524	120243	142077	1.66683e+06	1.77658e+06	1.65597e+06	1.81671e+06	1.89919e+06	1.82224e+06	2.00186e+06	1.80238e+06	2.03828e+06	2.18044e+06	2.2648e+06	1.99239e+06
M340T5_1	246808	311249	394022	228579	260699	180141	50057.6	47991.8	83277.6	72104.6	78283.7	74378.1	1.02679e+06	992429	1.11306e+06	1.08425e+06	1.04631e+06	1.21523e+06	1.04411e+06	1.05576e+06	929911	923773	978183	1.01313e+06
M345T7_2	218497	236257	428737	227170	334079	241569	8137.77	9843.18	0	0	0	7990.31	1.1595e+06	1.0316e+06	1.21579e+06	1.16243e+06	1.41817e+06	1.33021e+06	1.27606e+06	1.39833e+06	1.26542e+06	1.37179e+06	1.30643e+06	1.14928e+06
M471T7_2	44389.9	61126.8	66876.6	219572	256724	299624	42641.8	409409	506814	478731	300476	380176	1.76011e+06	1.44277e+06	1.67403e+06	1.14057e+06	1.35416e+06	1.54107e+06	1.60162e+06	1.45987e+06	1.53502e+06	1.45793e+06	1.64585e+06	1.49994e+06
M479T1_1	0	64212.3	0	26793.1	91413.9	0	24479.3	23572.3	22582.1	0	49856.8	0	1.63229e+06	1.50209e+06	1.63716e+06	1.45178e+06	1.37801e+06	1.69474e+06	1.67366e+06	1.60663e+06	1.68366e+06	1.70593e+06	1.37666e+06	1.55657e+06
M322T1_3	2.99475e+06	2.58232e+06	3.54341e+06	3.11074e+06	2.21871e+06	3.2748e+06	2.92564e+06	2.55972e+06	4.62243e+06	2.37961e+06	2.18899e+06	3.24876e+06	1.88924e+07	1.49781e+07	1.86854e+07	1.98688e+07	1.91754e+07	1.84529e+07	1.59799e+07	1.90726e+07	1.71921e+07	1.94018e+07	2.04411e+07	1.76527e+07
M361T3_6	1.54299e+06	1.35285e+06	1.30385e+06	1.05766e+06	574747	1.43017e+06	443644	397161	448677	608267	582059	272686	1.38254e+07	1.31229e+07	1.47822e+07	1.39672e+07	1.60549e+07	1.63776e+07	1.18853e+07	1.27276e+07	1.43595e+07	1.43706e+07	1.40993e+07	1.37554e+07
M377T4_2	169779	69862.5	9328.9	25778.9	40532.1	0	132170	51707.7	90069	42099.1	19690.9	180552	1.44801e+07	1.23361e+07	1.3631e+07	1.26944e+07	1.45931e+07	1.52304e+07	1.35012e+07	1.35807e+07	1.34958e+07	1.37522e+07	1.2498e+07	1.33041e+07
M425T4_2	431346	515863	521210	673152	323898	446637	77605	279526	206360	142590	241168	87589	2.98222e+06	2.5522e+06	3.18339e+06	2.38138e+06	2.87534e+06	3.52695e+06	2.75794e+06	3.13176e+06	2.94082e+06	3.12027e+06	3.33568e+06	3.35019e+06
M261T4_5	3.8317e+06	4.77256e+06	3.69534e+06	2.77947e+06	3.59091e+06	3.3938e+06	147931	126376	158062	1.36158e+07	106684	3.31874e+06	2.78505e+07	2.81781e+07	2.93574e+07	2.89823e+07	2.93735e+07	3.36659e+07	2.34499e+07	2.8519e+07	2.98772e+07	3.41393e+07	3.22932e+07	2.75707e+07
M475T4_3	241721	115746	267208	728885	115368	93614	742821	219627	267782	320005	304329	182269	2.05275e+06	1.93314e+06	2.15201e+06	2.00311e+06	1.87658e+06	2.21551e+06	1.35896e+06	2.02169e+06	1.8289e+06	2.12766e+06	2.20783e+06	2.09125e+06
M653T6	343101	63613.9	77906.1	277293	141489	59205.8	18129.4	9380.02	35276.7	0	9686.48	0	2.23466e+06	2.0122e+06	2.36506e+06	1.88141e+06	2.13765e+06	2.5364e+06	2.14403e+06	1.85866e+06	2.08742e+06	2.31045e+06	2.51024e+06	2.53643e+06
M465T5_1	158943	2.33512e+06	189314	1.0868e+06	1.78524e+06	1.79732e+06	4.22883e+06	6.25711e+06	6.88207e+06	2.1718e+06	5.73561e+06	1.26225e+06	1.94507e+07	1.79835e+07	1.8772e+07	1.84353e+07	2.0885e+07	2.29505e+07	1.76013e+07	1.87675e+07	1.87149e+07	1.74202e+07	2.21849e+07	2.10229e+07
M563T4	33678.3	290645	34213.1	51493.1	62293.7	156688	9103.23	0	8869.66	0	0	0	785865	687170	908052	659677	703974	715554	653499	639416	584330	646574	747836	633619
M797T4	0	11735.1	0	0	0	0	0	0	0	0	0	0	2.32862e+06	2.12423e+06	2.32793e+06	2.37439e+06	2.34987e+06	2.58597e+06	2.52863e+06	2.41897e+06	2.26799e+06	2.24855e+06	2.10694e+06	2.18193e+06
M235T2_4	942165	946801	616262	838415	737331	750007	743027	765057	761034	817996	768321	888012	6.55653e+06	6.1737e+06	6.38459e+06	6.26721e+06	6.92771e+06	7.25589e+06	5.55478e+06	6.50039e+06	6.25989e+06	6.75915e+06	6.27683e+06	6.17949e+06
M270T4_8	1.44447e+06	2.10087e+06	673556	1.02107e+06	459705	1.46983e+06	453025	772557	894331	741318	824353	737457	1.11123e+08	1.08353e+08	1.11618e+08	1.18772e+08	1.10616e+08	1.18019e+08	9.45746e+07	1.0932e+08	1.07461e+08	1.13639e+08	9.80006e+07	1.10934e+08
M366T3_3	935188	689521	832428	687993	741980	829655	920384	792588	1.20208e+06	736099	746195	714833	3.74919e+06	3.2446e+06	3.69265e+06	3.18848e+06	3.85488e+06	4.37966e+06	3.4618e+06	3.71728e+06	3.69174e+06	3.90243e+06	3.49031e+06	3.53601e+06
M421T1_3	601379	729136	306156	629681	226284	383693	675228	273567	599437	198487	692876	563007	2.59619e+06	2.59723e+06	2.53748e+06	2.50338e+06	3.28115e+06	3.22832e+06	2.32811e+06	2.6643e+06	2.51144e+06	2.905e+06	3.01641e+06	2.9417e+06
M649T7	493866	340239	338108	345181	367684	345958	8693.38	0	10512.1	0	8877.31	8481.17	2.41005e+06	2.33325e+06	2.42405e+06	2.25463e+06	1.93465e+06	2.49665e+06	1.99588e+06	1.48744e+06	2.1254e+06	2.10683e+06	2.27994e+06	2.0881e+06
M248T4_6	3.20532e+06	2.91216e+06	1.74281e+06	3.6421e+06	1.54883e+06	2.98283e+06	1.03067e+06	1.1254e+06	1.96598e+06	1.53211e+06	1.10144e+06	1.12244e+06	8.68463e+06	9.11617e+06	8.72657e+06	8.97739e+06	1.03916e+07	1.0748e+07	7.19413e+06	8.3547e+06	7.97675e+06	9.33685e+06	9.27744e+06	9.13328e+06
M372T5_4	1.59438e+06	1.48909e+06	993432	513780	1.3894e+06	440042	876006	1.15296e+06	1.07104e+06	1.01936e+06	1.05362e+06	1.34686e+06	3.28015e+06	3.28623e+06	4.02145e+06	3.50862e+06	3.98327e+06	4.23361e+06	3.09099e+06	3.75829e+06	3.58551e+06	3.85416e+06	3.52902e+06	3.90739e+06
M440T6_2	2.00479e+06	1.37718e+06	3.26594e+06	1.98062e+06	3.60096e+06	4.16885e+06	818991	1.43875e+06	812727	726169	950329	850601	1.33345e+07	1.30451e+07	1.20719e+07	1.3084e+07	1.13836e+07	1.35805e+07	1.00357e+07	9.81329e+06	1.05802e+07	1.06222e+07	1.30673e+07	1.05819e+07
M205T1_12	3.46908e+07	4.51907e+07	2.76706e+07	4.28352e+07	3.35326e+07	3.84387e+07	2.87294e+07	2.79807e+07	2.97726e+07	3.71821e+07	2.43143e+07	2.81865e+07	6.16111e+08	5.07517e+08	5.72175e+08	5.79163e+08	6.29509e+08	6.54326e+08	5.47652e+08	5.77128e+08	5.87e+08	6.28893e+08	6.07407e+08	5.76493e+08
M764T4_1	0	0	0	0	0	0	0	0	0	0	0	0	1.94612e+06	1.77682e+06	1.83176e+06	1.77169e+06	1.69895e+06	1.88983e+06	1.77988e+06	1.72042e+06	1.6824e+06	1.82393e+06	1.50906e+06	1.68014e+06
M509T6_2	156188	127939	66921.1	152261	52127	97217.9	93185.1	146390	131416	145860	116100	72004.2	1.15626e+06	1.21335e+06	1.29984e+06	1.32192e+06	1.33338e+06	1.5088e+06	1.4162e+06	1.36045e+06	1.54263e+06	1.2813e+06	1.31608e+06	1.42911e+06
M275T4_1	259408	182148	209653	104674	219290	186286	41731.3	28329.6	53921.7	76145.5	62638.2	29771.4	1.52088e+06	1.59386e+06	1.45874e+06	1.32721e+06	1.40511e+06	1.80712e+06	1.25751e+06	1.34027e+06	1.24779e+06	1.45057e+06	1.35715e+06	1.30474e+06
M320T3_1	669437	343407	2.64434e+06	696996	472520	2.13015e+06	41001.4	49453.6	11036.3	33128.5	43742.5	36751.5	9.03231e+06	1.0071e+07	8.74666e+06	9.19395e+06	7.67336e+06	6.12405e+06	9.33334e+06	8.95423e+06	1.01293e+07	7.23714e+06	8.64125e+06	9.05388e+06
M377T1_3	2.7433e+06	2.88426e+06	2.5773e+06	2.62802e+06	3.16531e+06	2.38814e+06	884523	938529	902803	1.36704e+06	909390	939998	1.70063e+07	1.32898e+07	1.635e+07	1.6414e+07	1.75819e+07	1.88145e+07	1.77327e+07	1.7506e+07	1.76702e+07	1.72603e+07	1.53453e+07	2.09158e+07
M402T6_3	440120	431494	386669	453745	473772	394481	198068	343084	248626	291891	286457	124552	1.70068e+06	1.54815e+06	1.75321e+06	1.39217e+06	1.46459e+06	1.5714e+06	1.42702e+06	1.24418e+06	1.33815e+06	1.53504e+06	1.3158e+06	1.32195e+06
M491T3	0	11415.4	48969.2	0	0	65205.2	0	11978.4	0	0	22406.8	0	1.46987e+06	1.3682e+06	1.40629e+06	1.26674e+06	1.38532e+06	1.48459e+06	1.19673e+06	1.52391e+06	1.34031e+06	1.52752e+06	1.53342e+06	1.43662e+06
M529T1_3	0	0	0	122066	53740.6	0	0	0	0	0	0	0	1.84051e+06	1.70452e+06	1.84963e+06	1.55656e+06	1.79827e+06	1.86701e+06	1.41485e+06	1.70456e+06	1.69221e+06	1.88257e+06	1.685e+06	1.86105e+06
M763T4	0	13855.5	0	11040.9	10909.5	0	0	0	0	0	0	7876.12	2.80086e+06	2.54736e+06	2.62385e+06	2.69241e+06	2.5961e+06	2.93885e+06	2.53758e+06	2.61936e+06	2.59348e+06	2.73653e+06	2.34639e+06	2.34083e+06
M798T4_1	0	0	0	0	9651.36	0	0	0	0	0	9982.4	0	1.7369e+06	1.57574e+06	1.73736e+06	1.73206e+06	1.6283e+06	1.70103e+06	1.71113e+06	1.6891e+06	1.73412e+06	1.61272e+06	1.43746e+06	1.45643e+06
M632T4	91647.1	93188.6	0	181088	108023	70219.3	0	0	0	0	0	0	766630	842777	678710	657834	724707	760575	575013	746170	745363	677685	501930	688321
M379T1_6	1.83718e+06	3.56991e+06	3.86962e+06	2.25878e+06	2.07889e+06	1.26243e+06	424308	729282	780443	1.23487e+06	739996	578405	1.47667e+07	1.29107e+07	1.57581e+07	1.28298e+07	1.42753e+07	1.72718e+07	1.34844e+07	1.29505e+07	1.69523e+07	1.78368e+07	1.44789e+07	1.35215e+07
M397T4_2	700334	654627	627776	144647	450528	631357	136437	479416	413222	562646	479904	282870	1.91893e+06	1.4987e+06	1.96636e+06	1.62912e+06	1.7815e+06	2.05333e+06	1.63036e+06	1.67921e+06	1.73448e+06	1.86866e+06	1.90816e+06	1.8722e+06
M312T2_2	412058	383061	158335	314007	396046	158590	92357.5	119275	149636	202377	155096	167714	1.23521e+06	1.20511e+06	1.38941e+06	1.31188e+06	1.45298e+06	1.54172e+06	1.1065e+06	1.25053e+06	1.45181e+06	1.51431e+06	1.32921e+06	1.05075e+06
M297T3_1	5.6829e+06	4.04377e+06	1.35573e+06	5.04584e+06	684335	2.06179e+06	1.382e+06	900890	1.77086e+06	1.56617e+06	1.74472e+06	654487	1.4238e+08	1.35776e+08	1.42504e+08	1.39492e+08	1.56081e+08	1.63678e+08	1.26001e+08	1.36265e+08	1.39381e+08	1.48891e+08	1.36158e+08	1.33717e+08
M393T4_1	26323.8	0	32219.7	61684.2	0	21971.4	11229.5	31642.6	10644.2	0	0	0	1.09573e+06	1.01642e+06	1.02156e+06	936390	1.13151e+06	1.06456e+06	959488	966340	933369	1.06758e+06	921425	868546
M314T3_4	247647	331026	93938.4	270361	139642	127482	101442	217941	201810	106599	146161	121495	2.17683e+06	1.94835e+06	2.01521e+06	2.33591e+06	2.41276e+06	2.40664e+06	2.18165e+06	2.60066e+06	2.37816e+06	2.38846e+06	2.60914e+06	2.11867e+06
M276T1_6	4.52328e+06	3.40994e+06	435511	3.32635e+06	2.94141e+06	2.36518e+06	2.32309e+06	2.93236e+06	718745	4.35839e+06	3.04463e+06	924305	1.29775e+07	1.17308e+07	1.245e+07	1.23066e+07	1.45319e+07	1.59794e+07	1.14171e+07	1.08838e+07	1.14754e+07	1.35484e+07	1.21643e+07	1.28015e+07
M277T3_3	0	0	0	0	27418.1	0	10590.5	0	79177.4	30079.8	167473	177920	1.57035e+06	1.15806e+06	1.23185e+06	1.30748e+06	1.56755e+06	1.68267e+06	1.33294e+06	1.41769e+06	1.50078e+06	1.52884e+06	1.49411e+06	1.39794e+06
M546T3	0	31423	9317.26	237835	0	0	0	9215.14	11598.3	0	35742.2	7643.26	661293	781878	794828	848136	792999	961965	600930	692580	785555	688004	709345	635664
M337T1_7	1.40225e+06	342109	1.14051e+06	8.36182e+06	1.35666e+06	4.76201e+06	3.78562e+06	3.29831e+06	3.20821e+06	523825	2.6889e+06	3.99184e+06	3.0063e+07	2.82926e+07	2.98999e+07	3.01911e+07	3.23366e+07	3.58236e+07	2.44301e+07	2.40125e+07	2.73516e+07	3.27002e+07	3.5104e+07	3.09097e+07
M216T5_1	121240	82763.7	87985.1	158718	279645	114315	239328	192774	210895	227835	242206	286454	878652	829832	865405	901365	975906	1.02056e+06	751024	733827	758487	813195	883961	714135
M320T1_2	3.72888e+06	4.33495e+06	2.63708e+06	3.40445e+06	1.78519e+06	2.6583e+06	989793	896905	685144	1.55714e+06	718198	366705	8.54233e+07	7.29123e+07	8.77615e+07	8.40258e+07	8.91261e+07	9.5883e+07	8.82236e+07	8.77598e+07	8.72431e+07	9.02561e+07	7.3251e+07	8.37896e+07
M236T1_6	2.08468e+06	2.19309e+06	1.95347e+06	2.61013e+06	2.4224e+06	2.63446e+06	1.64136e+06	1.37832e+06	1.40581e+06	1.60404e+06	1.34704e+06	975995	1.58096e+07	1.11499e+07	1.44688e+07	1.46531e+07	1.50581e+07	1.61625e+07	1.38595e+07	1.39963e+07	1.53679e+07	1.45527e+07	1.62641e+07	1.52777e+07
M261T3_3	10969.2	34012.3	11280.9	24086.3	669870	151649	0	26593.9	34591.1	18981.1	22773.3	8363.6	6.51604e+06	6.9744e+06	7.41011e+06	6.19311e+06	7.52333e+06	8.11906e+06	5.98767e+06	6.37878e+06	7.34167e+06	7.10719e+06	7.48648e+06	6.85101e+06
M430T3_1	786049	632050	933780	616614	467177	623334	360962	302827	294636	172389	316608	251969	2.1434e+06	1.98269e+06	2.08998e+06	2.03072e+06	2.32667e+06	2.56742e+06	1.78773e+06	2.03632e+06	2.0184e+06	2.01375e+06	2.01306e+06	2.04309e+06
M448T2_1	138846	257980	197509	182950	52193.1	282585	58232.4	36057.8	80059	20196.3	63697.9	82551.6	2.04289e+06	1.63304e+06	1.90772e+06	1.79776e+06	1.76812e+06	2.12971e+06	1.49361e+06	1.75398e+06	2.08792e+06	2.01181e+06	2.09982e+06	1.85304e+06
M464T4_1	892145	762373	377472	737750	584292	711759	277831	867904	460967	673274	644039	859649	3.43939e+06	3.04556e+06	3.55721e+06	2.93346e+06	3.55665e+06	4.21098e+06	3.43948e+06	3.21262e+06	2.97153e+06	3.52327e+06	3.7713e+06	3.39224e+06
M250T5_8	743233	394564	387336	188030	225909	567962	306180	493132	291320	306173	343039	234145	3.71959e+06	3.15599e+06	3.61257e+06	3.06503e+06	3.63933e+06	4.0733e+06	3.62073e+06	3.84568e+06	3.65567e+06	4.25751e+06	3.11605e+06	3.45111e+06
M362T4_11	1.36168e+06	1.71877e+06	1.48571e+06	1.30917e+06	1.21691e+06	206413	98085.7	169274	519935	774078	168403	294345	5.26469e+06	4.41696e+06	5.3287e+06	4.56835e+06	5.1057e+06	6.22343e+06	4.18643e+06	4.37511e+06	4.7451e+06	4.92176e+06	5.02253e+06	5.01163e+06
M266T2_1	1.57516e+06	1.40924e+06	903764	798176	1.35569e+06	815567	143446	739036	532286	1.21928e+06	451372	1.00225e+06	5.20111e+06	5.42208e+06	5.18479e+06	5.86466e+06	5.98966e+06	6.62419e+06	4.54819e+06	4.64608e+06	5.63703e+06	6.50548e+06	6.15453e+06	5.42037e+06
M516T8_2	728997	605512	627022	957307	901459	921292	82589.4	155879	240736	102104	395851	208995	4.40856e+06	3.84388e+06	4.68949e+06	2.85931e+06	3.36077e+06	4.29819e+06	4.38444e+06	3.87083e+06	3.9976e+06	4.14701e+06	4.36505e+06	3.92422e+06
M263T1_3	1.3608e+07	1.16254e+07	1.37029e+07	1.13845e+07	1.27474e+07	1.51179e+07	7.70726e+06	8.28671e+06	9.33537e+06	1.39219e+07	9.05711e+06	6.7524e+06	2.72473e+08	2.21181e+08	2.63644e+08	2.62533e+08	2.78431e+08	2.8192e+08	2.57145e+08	2.50747e+08	2.58286e+08	2.56381e+08	2.25212e+08	2.52147e+08
M339T6_2	138893	1.90786e+06	354493	205028	470897	264523	77524.5	150323	127919	67507.1	130160	147712	5.89851e+06	5.8185e+06	6.39574e+06	5.61593e+06	5.98268e+06	6.89385e+06	4.60889e+06	4.16324e+06	5.54628e+06	6.20611e+06	6.52021e+06	6.27073e+06
M764T4_2	0	0	0	0	0	0	0	0	0	11300.9	0	7879.35	773226	722514	760803	695535	588183	767975	714075	720234	755283	726247	695712	682187
M279T3_1	1.82027e+06	2.24514e+06	1.65922e+06	1.4946e+06	1.97405e+06	1.42602e+06	2.43058e+06	2.04406e+06	1.90715e+06	4.58137e+06	1.80871e+06	1.3737e+06	1.52306e+07	1.25442e+07	1.29651e+07	1.33217e+07	1.31618e+07	1.49853e+07	1.44817e+07	1.85084e+07	1.48712e+07	1.57344e+07	1.55355e+07	1.43475e+07
M381T6_6	1.37288e+06	1.39416e+06	1.54819e+06	2.00568e+06	2.24854e+06	1.4321e+06	447839	574805	548607	675274	519795	548798	6.23619e+06	5.80985e+06	6.38876e+06	5.65809e+06	6.01882e+06	7.10581e+06	4.54564e+06	4.78393e+06	5.56958e+06	5.93194e+06	5.55432e+06	6.02483e+06
M703T6_3	102567	111557	212033	162781	315368	125495	30421.5	47014.9	25761.7	60461.6	31336.6	0	1.19571e+06	1.09845e+06	1.15227e+06	925442	1.31873e+06	1.4071e+06	923019	1.12209e+06	1.10341e+06	1.15279e+06	1.04923e+06	995106
M363T4_4	817241	911105	751666	927173	875249	600201	172934	457702	287162	257361	302720	248501	3.27013e+06	2.70849e+06	3.13535e+06	3.09305e+06	3.14128e+06	3.9297e+06	3.65612e+06	3.75631e+06	3.88386e+06	4.14068e+06	3.73589e+06	3.40084e+06
M448T6_2	1.86918e+06	1.72328e+06	713682	1.45151e+06	2.02504e+06	1.30707e+06	93304.7	405716	327466	195078	862950	401907	6.67327e+06	4.95199e+06	6.93902e+06	5.7294e+06	6.93058e+06	7.49748e+06	7.65278e+06	7.5767e+06	7.30356e+06	7.83508e+06	6.0432e+06	7.34397e+06
M493T5	1.67924e+06	1.93131e+06	2.02307e+06	1.95509e+06	1.95372e+06	3.12611e+06	239740	446132	459364	315469	310835	277775	2.70106e+08	2.68818e+08	2.66356e+08	2.86022e+08	2.61134e+08	2.90147e+08	2.28182e+08	2.45559e+08	2.52895e+08	2.38237e+08	2.66805e+08	2.52457e+08
M274T1_5	1.20508e+07	1.52044e+07	9.54906e+06	7.7539e+06	1.15605e+07	9.07718e+06	7.27287e+06	8.03284e+06	7.25743e+06	691707	7.65286e+06	7.01786e+06	7.43569e+07	6.54774e+07	7.00987e+07	6.99135e+07	8.40361e+07	8.70163e+07	6.55757e+07	7.02826e+07	6.85259e+07	7.42117e+07	6.27804e+07	6.46387e+07
M380T3_2	348712	209989	92418.2	294405	8074.78	70471.4	51625.6	78145.9	47442.7	175832	37806.5	60082.5	3.03364e+06	3.34723e+06	3.34741e+06	3.26298e+06	3.48026e+06	4.03674e+06	3.39403e+06	2.8742e+06	3.32627e+06	3.76603e+06	3.25584e+06	3.795e+06
M863T3	0	0	0	0	0	0	0	0	0	0	0	0	2.88816e+06	2.87505e+06	2.76977e+06	2.76388e+06	2.86307e+06	3.15323e+06	2.83143e+06	2.68139e+06	2.77324e+06	2.90413e+06	2.45491e+06	2.44622e+06
M333T6_1	293038	1.09841e+06	1.32674e+06	932489	971799	1.37524e+06	21202.4	47184.9	44696.5	123962	27856.4	26890.5	6.76761e+06	7.25427e+06	6.12146e+06	7.28874e+06	6.97156e+06	8.18924e+06	5.60829e+06	5.49602e+06	6.5273e+06	8.21905e+06	7.43504e+06	6.25993e+06
M453T6_2	344161	441272	367198	389916	367929	273781	20597.4	61427.4	64556	93636	27209.2	68072.7	2.59691e+06	2.66361e+06	2.88829e+06	2.62888e+06	3.08675e+06	3.35527e+06	2.38866e+06	2.47392e+06	2.5698e+06	3.01307e+06	2.33699e+06	2.3948e+06
M592T1_1	0	18870.6	0	0	0	0	0	9934.3	0	20487.4	12676.3	49126.5	5.43524e+06	5.16075e+06	5.59165e+06	5.68472e+06	6.05865e+06	6.48572e+06	5.48654e+06	5.26155e+06	5.40921e+06	5.66967e+06	5.25175e+06	5.18035e+06
M698T4_1	0	0	0	0	0	0	9754.87	47741.4	23148.2	21384.6	32699.6	0	1.50007e+06	1.37618e+06	1.34121e+06	1.29535e+06	1.60491e+06	1.47765e+06	1.46438e+06	1.57378e+06	1.44901e+06	1.61473e+06	1.32843e+06	1.37658e+06
M425T1_4	2.09779e+06	3.0991e+06	555796	2.91338e+06	3.12931e+06	4.66254e+06	249001	35168.2	133907	177209	167803	44956.4	2.21266e+07	2.03991e+07	1.9277e+07	1.78454e+07	1.98883e+07	2.25408e+07	1.77129e+07	1.73014e+07	1.77663e+07	1.77089e+07	1.43997e+07	1.52282e+07
M196T4_3	393587	451585	261594	455699	498283	360405	22312.9	7599.21	0	37008.9	19960.5	43157.5	7.17295e+06	6.02581e+06	6.03886e+06	5.85165e+06	6.7615e+06	6.67048e+06	5.3951e+06	7.52574e+06	5.94918e+06	5.86581e+06	6.30227e+06	6.54261e+06
M495T7_1	79753.8	68137.1	117928	28875.8	169035	106190	0	0	8733.77	0	0	0	479224	504236	470051	472361	433315	564611	397208	393777	415145	484652	550550	580715
M253T4_1	399648	281492	149820	274315	272828	160386	36524.1	21024.9	32630	47446.2	65096.5	86063.8	2.63084e+06	2.22258e+06	2.72488e+06	2.01288e+06	2.39235e+06	2.53442e+06	1.886e+06	2.1366e+06	2.41474e+06	2.61509e+06	2.60646e+06	2.55781e+06
M286T3_3	851006	727655	681078	665085	804414	980770	260859	248753	244263	333986	243331	355966	7.2523e+06	6.54501e+06	5.63533e+06	6.60398e+06	6.92066e+06	6.33744e+06	5.55158e+06	7.64799e+06	7.46815e+06	6.79799e+06	5.87996e+06	6.57699e+06
M299T6_1	0	138219	45228.4	0	38566.2	44483	7484.11	12350.4	23279.5	10703	16693.8	0	852303	816032	939721	745175	817649	850978	606887	697115	783235	833763	749151	882899
M286T5_3	233428	730479	730484	137775	1.04221e+06	248467	1.10193e+06	501776	1.0837e+06	519770	1.05333e+06	638915	1.72687e+07	1.57556e+07	1.70902e+07	1.51075e+07	1.77943e+07	2.01066e+07	1.50259e+07	1.58124e+07	1.69222e+07	1.7807e+07	1.75833e+07	1.63051e+07
M342T1_3	85237.7	280733	21212.4	139240	0	0	411111	163583	124930	196547	729186	465374	1.89773e+06	1.73527e+06	1.8158e+06	1.76323e+06	2.19493e+06	2.11e+06	1.52351e+06	1.68114e+06	1.82911e+06	2.04026e+06	2.44707e+06	2.07054e+06
M357T3_1	86416.4	96179.1	51862.2	88069.2	141326	113989	175767	205899	264544	235362	144235	166173	2.87869e+06	2.77146e+06	2.88762e+06	2.94614e+06	3.0987e+06	3.48368e+06	2.49031e+06	2.77729e+06	2.77713e+06	2.81302e+06	2.85493e+06	2.6537e+06
M374T2_1	70421.9	19737.7	0	30460.1	20945.2	21949.8	109855	273109	187335	105272	271008	205046	1.30789e+06	1.29161e+06	1.28407e+06	1.26977e+06	1.42455e+06	1.46446e+06	1.05229e+06	1.00419e+06	1.10114e+06	1.27382e+06	1.09364e+06	1.00463e+06
M407T5_2	1.81253e+06	141480	157846	171892	571409	1.15327e+06	867304	765321	880565	314127	940197	618574	3.99877e+06	3.91099e+06	4.3018e+06	4.0294e+06	4.0786e+06	4.9402e+06	3.72329e+06	3.78839e+06	3.79141e+06	3.99959e+06	3.68164e+06	3.85987e+06
M197T5_2	857858	518403	504121	310887	278411	386151	878301	1.0127e+06	535839	721577	1.0306e+06	84283	2.80689e+06	2.48769e+06	2.61451e+06	2.56565e+06	2.87387e+06	3.22518e+06	2.35113e+06	2.47484e+06	2.50385e+06	2.6719e+06	2.57225e+06	2.37263e+06
M285T4_6	1.02315e+06	1.23447e+06	1.1017e+06	1.39695e+06	1.39971e+06	1.15767e+06	1.93154e+06	1.97762e+06	2.14078e+06	1.80658e+06	2.28361e+06	2.23866e+06	5.46606e+06	5.17578e+06	5.41138e+06	5.19006e+06	5.52521e+06	6.15553e+06	4.02799e+06	5.13349e+06	4.66361e+06	5.11146e+06	4.86257e+06	4.91381e+06
M352T6_4	1.29052e+06	1.52874e+06	922145	844997	1.07939e+06	1.06958e+06	222143	351309	252124	539301	324947	318001	9.49724e+06	9.13562e+06	9.22079e+06	9.07054e+06	1.03497e+07	1.19838e+07	8.10028e+06	8.75287e+06	8.65412e+06	9.91021e+06	8.63579e+06	9.08987e+06
M246T3_2	396591	535512	372207	286206	654335	500160	55647.7	174202	66045.7	89794.5	108928	94168.6	2.89971e+06	2.38647e+06	3.21357e+06	2.64242e+06	3.20057e+06	3.61856e+06	2.37058e+06	2.85731e+06	2.94479e+06	2.79873e+06	2.72265e+06	2.65311e+06
M311T1_2	855687	1.04083e+06	516647	642482	223435	552170	494881	3.90679e+06	356035	1.27801e+06	2.16974e+06	538174	1.24727e+07	1.0422e+07	9.32581e+06	1.24084e+07	1.16433e+07	1.14057e+07	1.32451e+07	1.29383e+07	1.34227e+07	1.10392e+07	1.09892e+07	8.52271e+06
M462T1_1	901439	1.10268e+06	543843	609360	848563	987912	1.51915e+06	1.97727e+06	1.92029e+06	2.47387e+06	1.54094e+06	2.05005e+06	1.21026e+07	1.05731e+07	1.18362e+07	1.03942e+07	1.31474e+07	1.32553e+07	9.36259e+06	9.87522e+06	1.02881e+07	1.14314e+07	1.11894e+07	1.23699e+07
M378T4_1	25141.5	29558.8	16023.5	0	24952.6	9846.02	9336.21	0	10560.6	34099.1	20288.6	0	2.12166e+06	1.86302e+06	1.94244e+06	1.79498e+06	2.13816e+06	2.20492e+06	2.00678e+06	1.88192e+06	1.85053e+06	1.8799e+06	1.77364e+06	1.8839e+06
M246T3_3	731156	661185	541332	344629	652852	580417	290498	466140	392038	662603	483163	454064	8.62744e+06	7.65117e+06	8.63587e+06	8.1869e+06	8.79415e+06	1.01867e+07	8.19785e+06	8.1969e+06	8.60157e+06	8.81097e+06	8.02011e+06	7.75499e+06
M367T4_2	1.20243e+07	715918	7.74479e+06	534294	1.50227e+07	8.61527e+06	80214.9	131087	46301.2	139601	215770	72871.8	4.72168e+07	4.88519e+07	4.92845e+07	4.77032e+07	4.89137e+07	5.7179e+07	3.76048e+07	3.96661e+07	4.20499e+07	4.66242e+07	6.13942e+07	5.15224e+07
M248T5_3	224677	213676	462923	182785	91745.2	264870	617875	496736	314131	378758	299566	321081	3.46026e+06	3.53949e+06	3.43864e+06	3.67798e+06	3.41139e+06	4.00546e+06	2.81831e+06	3.07135e+06	2.85338e+06	3.03856e+06	3.28131e+06	3.20102e+06
M290T3_1	1.20956e+06	507325	648628	311935	313895	207207	350557	297543	176576	330293	258434	256412	6.14887e+06	5.5623e+06	6.25987e+06	6.11429e+06	6.8381e+06	7.80008e+06	5.8501e+06	5.5063e+06	5.85799e+06	6.55749e+06	6.04608e+06	5.40671e+06
M605T1_1	0	0	0	0	0	0	629232	233342	470040	324711	317750	304605	7.32016e+06	6.46029e+06	6.65678e+06	8.06648e+06	7.68208e+06	7.77963e+06	8.55986e+06	7.43628e+06	7.91129e+06	7.73883e+06	8.88369e+06	6.94188e+06
M435T1_1	0	21211.8	0	0	0	180316	1.17688e+06	533688	905224	481148	461671	633761	2.82551e+06	3.02536e+06	3.3426e+06	3.33553e+06	2.90973e+06	3.65985e+06	3.18139e+06	2.91363e+06	3.5629e+06	3.16259e+06	2.41561e+06	3.91103e+06
M165T5_8	757752	989090	680655	931832	996479	836494	1.16005e+06	481734	484995	478081	377803	498426	2.70084e+06	2.62452e+06	2.93325e+06	2.75028e+06	2.76347e+06	3.37438e+06	2.18919e+06	2.46414e+06	2.43496e+06	2.6686e+06	2.59189e+06	2.92629e+06
M480T3	121133	228668	21814.9	46554.5	64503	68374.7	0	0	21503.5	8259.5	29463.4	0	741190	789415	756205	624066	814684	972608	593603	746284	706258	840945	726923	666349
M596T1_1	0	0	0	0	0	86038	420026	190643	121706	172330	163372	0	3.49039e+06	3.37625e+06	3.21989e+06	3.20023e+06	3.78993e+06	2.98894e+06	3.08183e+06	4.05317e+06	3.91142e+06	3.6459e+06	3.95949e+06	3.44665e+06
M432T6_3	201408	239604	229477	205867	300595	183461	62270.8	98733	98577.1	32315.3	50894.4	42071.1	1.27772e+06	1.01737e+06	1.27707e+06	910801	1.16668e+06	1.30798e+06	1.22303e+06	1.20711e+06	1.1754e+06	1.02358e+06	1.00756e+06	923892
M589T3_2	0	0	9791.4	0	0	0	0	0	0	0	0	0	959862	1.09506e+06	997262	1.03647e+06	1.10288e+06	1.20283e+06	1.03669e+06	1.08318e+06	1.03403e+06	1.02368e+06	937172	953785
M461T6_3	149648	147921	100588	107899	119152	105084	396300	730195	172094	553978	688160	521405	2.4684e+06	2.22939e+06	2.2305e+06	2.03999e+06	2.19483e+06	2.03894e+06	1.95938e+06	2.19199e+06	2.19353e+06	2.14786e+06	2.05285e+06	2.20973e+06
M409T3_2	142472	90968	36127.9	325585	22861.4	88503.8	14649.8	8489.35	26839.3	6506.77	0	7137.53	753722	642092	753012	675833	809725	927225	581466	696530	697401	793044	662094	623869
M215T1_1	296570	961230	777188	586633	2.26397e+06	772346	125154	266023	278796	174640	150049	248983	5.64765e+06	4.31108e+06	4.64964e+06	5.20576e+06	5.33655e+06	5.66929e+06	4.076e+06	4.38619e+06	4.78686e+06	5.33136e+06	4.38399e+06	3.87218e+06
M227T5_2	0	0	0	0	0	0	0	0	0	0	0	0	2.90009e+06	2.86368e+06	3.01127e+06	3.0264e+06	3.12187e+06	3.42683e+06	2.66065e+06	2.77752e+06	2.80947e+06	2.74672e+06	2.76396e+06	2.80493e+06
M149T2_1	8356.2	159988	213329	150384	254125	183873	28165.1	27472.5	40633.9	26420.2	50360.4	39307.5	1.40394e+06	1.38334e+06	1.54489e+06	1.7189e+06	1.72612e+06	1.7417e+06	1.48677e+06	1.24576e+06	1.59004e+06	1.72983e+06	1.74556e+06	1.32541e+06
M494T5_2	166528	187276	357526	267495	662493	570104	86456.4	242582	232896	77677.2	353463	946812	8.29511e+07	8.24343e+07	8.12258e+07	8.70215e+07	8.07662e+07	8.86715e+07	6.8597e+07	7.55886e+07	7.7765e+07	7.19807e+07	8.09178e+07	7.70506e+07
M191T4_4	1.4346e+06	1.46278e+06	1.85356e+06	1.38861e+06	1.41489e+06	1.51183e+06	1.78061e+06	1.82125e+06	1.75108e+06	1.74534e+06	1.74093e+06	1.78673e+06	5.15514e+06	5.35425e+06	5.40291e+06	5.7325e+06	5.20996e+06	6.15653e+06	4.75728e+06	5.52091e+06	5.80542e+06	6.13416e+06	6.10062e+06	5.24739e+06
M229T4_8	868038	754150	326184	942038	292041	842840	1.52122e+06	1.32462e+06	3.14849e+06	1.49001e+06	2.84569e+06	1.29443e+06	1.10403e+08	9.98272e+07	1.0947e+08	1.03512e+08	1.14973e+08	1.23162e+08	9.25723e+07	1.05125e+08	1.05449e+08	1.15008e+08	1.15104e+08	1.11795e+08
M459T5_4	176892	249335	263940	522971	411800	531318	265840	126586	223126	642470	204303	352975	2.14133e+06	2.13053e+06	2.31832e+06	1.97026e+06	2.25864e+06	2.50928e+06	1.98667e+06	2.60287e+06	2.46756e+06	1.9024e+06	1.77496e+06	1.9706e+06
M120T4_3	5.77534e+06	4.9428e+06	4.31784e+06	4.72699e+06	4.23991e+06	5.03973e+06	2.64681e+06	3.05011e+06	3.28953e+06	3.93816e+06	3.4016e+06	2.50897e+06	1.07759e+07	1.05333e+07	1.17064e+07	1.14341e+07	1.1864e+07	1.28743e+07	9.70952e+06	9.34658e+06	1.03584e+07	1.10111e+07	1.06769e+07	1.05118e+07
M568T7_3	532418	610830	1.05244e+06	1.83305e+06	1.15004e+06	382789	37462.4	50820.1	90569.1	241602	76467.9	106180	5.25216e+06	5.57011e+06	5.00426e+06	5.87162e+06	5.42032e+06	3.86064e+06	4.79052e+06	4.59961e+06	4.92049e+06	3.76124e+06	4.33153e+06	4.45438e+06
M350T2_3	32175.6	221636	18073.1	14920.9	0	12171.6	15176.3	15489.9	0	18037	19035.5	75150.2	960033	798239	1.04941e+06	843072	1.08261e+06	1.25675e+06	996009	862725	1.00669e+06	1.00886e+06	930417	1.04199e+06
M238T1_6	1.13346e+06	826042	578806	295186	100094	564523	288085	0	259475	193555	34389	0	1.70482e+07	1.48603e+07	1.75267e+07	1.88968e+07	1.98552e+07	2.04734e+07	1.78164e+07	1.63865e+07	1.7989e+07	1.92394e+07	1.74901e+07	1.73275e+07
M312T4_1	673551	696270	482236	508744	661800	446955	156574	115453	100923	173031	105309	103218	2.05357e+06	1.97077e+06	1.98492e+06	2.09274e+06	2.18253e+06	2.02838e+06	1.76964e+06	1.87702e+06	1.875e+06	2.02601e+06	2.35475e+06	2.22885e+06
M458T6_2	862697	640028	745478	532568	325633	663067	660281	824160	661353	776422	757726	618012	2.03017e+06	1.66447e+06	1.81223e+06	1.81267e+06	1.89434e+06	2.17328e+06	1.58493e+06	1.73757e+06	1.76534e+06	1.99451e+06	1.6575e+06	1.68522e+06
M441T5_2	0	0	30591.3	0	0	0	0	0	0	0	0	0	411459	394225	360392	385830	407312	403099	352747	328162	382827	387206	302633	347131
M294T1_12	120675	195418	55137.6	214652	262840	232701	0	0	40466.6	50316	0	38427.1	1.3697e+06	924168	1.2695e+06	1.11886e+06	1.50788e+06	1.41784e+06	1.03362e+06	1.22545e+06	1.17652e+06	1.30378e+06	1.26457e+06	1.1729e+06
M431T3_3	150448	225192	47280.9	170655	114918	105005	43996.2	74525.3	32342.5	22061.7	171458	20518.2	1.00582e+06	1.08014e+06	1.01921e+06	961759	1.07129e+06	1.17548e+06	832019	1.0042e+06	908027	997347	826391	752417
M262T1_9	2.42381e+07	3.52072e+07	1.20865e+07	2.98309e+07	2.2705e+07	2.757e+07	2.64536e+06	3.20804e+06	4.40709e+06	2.32553e+06	3.70565e+06	5.38915e+06	2.72725e+08	2.41567e+08	2.77004e+08	3.00188e+08	3.28062e+08	3.21577e+08	2.3983e+08	2.46396e+08	2.75321e+08	3.04343e+08	3.16592e+08	2.8762e+08
M352T3_4	499529	236654	159196	239860	824060	269735	23172.8	27580.5	69450	6978.76	36434.5	31028.2	3.009e+06	2.67559e+06	2.4941e+06	3.02997e+06	2.75647e+06	3.82987e+06	2.86851e+06	2.70056e+06	2.90184e+06	2.24305e+06	2.66417e+06	2.70554e+06
M218T4_9	97183.3	11735.6	132302	156251	641076	179132	0	8957.39	0	16626.1	8243.05	0	1.37909e+06	1.34758e+06	1.40781e+06	1.33606e+06	1.34602e+06	1.72967e+06	1.39514e+06	1.37421e+06	1.17578e+06	1.3073e+06	1.00876e+06	1.14578e+06
M258T1_6	3.79329e+06	2.76527e+06	6.27639e+06	2.61964e+06	1.86039e+06	3.48534e+06	4.71674e+06	8.55935e+06	7.71674e+06	7.13832e+06	1.13228e+07	4.99304e+06	3.89054e+08	3.28085e+08	3.6811e+08	3.46673e+08	3.8917e+08	4.16377e+08	3.27797e+08	3.40595e+08	3.4734e+08	3.84631e+08	3.68223e+08	3.51122e+08
M272T1_4	5.48849e+06	2.54879e+06	3.46274e+06	3.92986e+06	4.8381e+06	5.49753e+06	2.46537e+07	1.26897e+07	1.67519e+07	1.40715e+07	1.62096e+07	2.09373e+07	1.25109e+08	9.52257e+07	1.08773e+08	1.31711e+08	1.18672e+08	1.18045e+08	1.41043e+08	1.18863e+08	1.32957e+08	1.27847e+08	1.49799e+08	1.11097e+08
M435T4_4	11005.3	78779.3	186491	0	599588	113108	0	0	0	0	0	0	1.36971e+06	1.17913e+06	1.20589e+06	1.29479e+06	1.15283e+06	1.46228e+06	1.18717e+06	1.21749e+06	1.21606e+06	1.21877e+06	1.08611e+06	927329
M302T3_1	985451	1.43804e+06	984180	936165	1.20946e+06	967186	199904	240420	215231	130798	273445	189653	4.82764e+06	3.93392e+06	4.23685e+06	4.74986e+06	4.88238e+06	5.30636e+06	3.25962e+06	3.61489e+06	4.3728e+06	4.12168e+06	4.389e+06	4.33002e+06
M697T4	8694.36	0	0	0	0	10066.5	7728.63	116073	54295.5	65391.3	69576.8	9993.42	2.27999e+06	1.99964e+06	2.32128e+06	2.3027e+06	2.22848e+06	2.46896e+06	2.34866e+06	2.55881e+06	2.19002e+06	2.10254e+06	2.01674e+06	1.94441e+06
M306T1_6	1.29696e+06	3.63402e+06	1.50243e+06	1.65598e+06	1.55214e+06	1.35641e+06	2.49191e+06	2.39543e+06	2.64009e+06	2.50076e+06	2.20294e+06	2.51375e+06	1.18731e+07	9.5768e+06	1.10151e+07	1.0705e+07	1.21756e+07	1.36787e+07	1.00006e+07	9.79224e+06	1.04067e+07	1.1798e+07	9.66705e+06	1.1121e+07
M384T8_1	55951.4	0	45462.5	7826.95	283992	101416	30485.6	0	32004.6	22537.4	65971.5	20333.3	738636	764023	938502	752435	866736	1.01274e+06	868597	677702	858435	1.03149e+06	972390	735546
M466T5_1	792108	666015	617184	833502	487712	424878	424556	425823	469279	295878	534112	243475	2.95574e+06	2.7552e+06	2.82399e+06	2.67676e+06	3.40205e+06	3.50983e+06	2.6452e+06	2.97241e+06	2.63328e+06	2.75364e+06	3.48602e+06	3.27988e+06
M897T7	28954.2	31688.4	41936.6	196644	14649	201829	7439.31	0	0	0	33712.2	14909	2.85056e+06	2.82886e+06	2.90668e+06	2.97707e+06	2.47529e+06	2.70405e+06	2.82236e+06	2.01036e+06	2.71289e+06	2.62082e+06	2.82352e+06	2.78686e+06
M318T2_1	4.51924e+06	4.40889e+06	3.69181e+06	3.49954e+06	4.41225e+06	3.1079e+06	27857.5	39920.4	46666.8	41916.8	50201.1	23685.6	2.01795e+07	1.99209e+07	2.10717e+07	2.20293e+07	2.41774e+07	2.8882e+07	1.81803e+07	1.92441e+07	2.10476e+07	2.25875e+07	1.8126e+07	2.03636e+07
M414T2_2	22057.1	0	9598.24	9435.53	0	10516.6	8689.58	7382.63	0	18771.3	11560.8	36468	1.26882e+06	1.17216e+06	1.05865e+06	1.12738e+06	1.31738e+06	1.25428e+06	1.0091e+06	1.16279e+06	1.1154e+06	1.10758e+06	1.2481e+06	1.16579e+06
M601T6	251664	365143	161656	142905	285776	305296	111513	50251.3	47178.1	43640.2	62561.3	9653.33	1.07024e+06	786699	1.10698e+06	845816	1.08456e+06	1.23214e+06	1.14027e+06	1.04372e+06	1.22035e+06	1.26975e+06	1.08779e+06	1.17237e+06
M282T4_2	728942	818654	573058	779758	778456	508297	151744	241241	145982	255426	226489	213694	4.60169e+07	4.20732e+07	4.76118e+07	4.3114e+07	4.9531e+07	5.36673e+07	4.11519e+07	4.33068e+07	4.46637e+07	4.77671e+07	4.5067e+07	4.48188e+07
M242T4_7	1.25884e+06	1.96128e+06	2.42795e+06	1.48035e+06	1.078e+06	1.64559e+06	849574	1.38794e+06	1.28027e+06	972990	1.65956e+06	837391	1.39752e+07	1.26963e+07	1.4619e+07	1.19509e+07	1.42889e+07	1.4918e+07	1.01918e+07	1.29007e+07	1.24662e+07	1.33077e+07	1.36564e+07	1.29647e+07
M527T7_4	161588	226389	599668	160245	554705	591614	318349	507999	293490	338245	311309	431103	1.94496e+06	1.79541e+06	2.23445e+06	1.60556e+06	2.15504e+06	2.43809e+06	1.65677e+06	1.89176e+06	2.00203e+06	2.22505e+06	2.00427e+06	2.09424e+06
M796T1	0	0	0	0	0	0	0	0	0	0	0	0	2.66091e+06	2.20009e+06	2.33114e+06	2.51072e+06	2.71722e+06	2.75563e+06	2.34153e+06	2.41032e+06	2.4038e+06	2.46623e+06	2.31405e+06	2.21788e+06
M371T3_1	670332	1.14638e+06	1.03935e+06	2.22868e+06	446637	2.09165e+06	21918.6	116856	82371.7	62448.3	12835.9	44534.7	6.97712e+06	5.33014e+06	6.63669e+06	5.31302e+06	5.89297e+06	7.02135e+06	5.593e+06	5.55763e+06	6.33364e+06	7.45138e+06	7.94912e+06	6.09593e+06
M416T1_1	0	0	0	0	0	0	29672.7	48728.9	192243	183865	80515	59775.3	4.24586e+06	3.47082e+06	4.12996e+06	3.61735e+06	4.07367e+06	4.42232e+06	3.34316e+06	3.7745e+06	3.59227e+06	3.84731e+06	4.1532e+06	3.71042e+06
M201T4_1	501939	737230	128854	507594	323820	271810	479806	468104	577488	516568	497548	588784	1.3145e+06	1.36855e+06	1.62823e+06	1.48557e+06	1.4814e+06	1.63216e+06	1.57392e+06	1.33893e+06	1.56478e+06	1.65966e+06	1.49309e+06	1.2916e+06
M231T6_1	4.55448e+06	2.16692e+06	1.79162e+06	1.04647e+06	3.16343e+06	2.95169e+06	0	7350.95	9165.56	107244	29056.1	10759.6	1.45274e+07	1.27358e+07	1.27134e+07	1.22253e+07	1.3345e+07	1.36989e+07	1.11872e+07	1.23676e+07	1.27055e+07	1.22594e+07	1.21694e+07	1.31265e+07
M510T8_2	600175	779360	1.36094e+06	755640	1.09525e+06	1.09157e+06	6872.95	38256.3	71296.9	37385.4	57381	69244.4	3.75629e+06	3.27523e+06	4.21832e+06	3.4731e+06	3.92362e+06	4.59125e+06	3.02286e+06	3.55725e+06	3.72463e+06	3.80075e+06	3.56178e+06	3.95032e+06
M286T2_3	936279	1.20307e+06	607424	825638	937760	743017	87738.5	176037	121212	0	167857	118852	3.43007e+06	3.0368e+06	3.02353e+06	3.18219e+06	3.62753e+06	4.0816e+06	2.72003e+06	3.34439e+06	3.06488e+06	3.54717e+06	3.00369e+06	2.82476e+06
M493T7_1	12290.4	0	0	13033.4	11040.5	0	32599.5	162529	140133	17339.9	105640	75941.3	1.05367e+06	710533	920654	678418	754996	867622	832652	819298	835179	696279	905138	890357
M313T4_2	937152	850839	584894	875205	903904	553761	216642	139928	157536	241570	303747	158066	2.85008e+06	2.33958e+06	2.90968e+06	2.65228e+06	2.82497e+06	3.41701e+06	2.38758e+06	2.51461e+06	2.60862e+06	2.97139e+06	2.32136e+06	2.42083e+06
M396T6_2	136112	23497.4	370430	258856	289075	256455	0	0	0	8875.28	0	0	1.28545e+06	1.18139e+06	1.37929e+06	1.41833e+06	1.6486e+06	1.77514e+06	1.18982e+06	1.25989e+06	1.29645e+06	1.36517e+06	1.64517e+06	1.21304e+06
M240T1_2	598420	444955	392945	964348	1.45469e+06	605423	462356	882931	717029	1.04665e+06	632605	964134	3.1694e+06	1.97071e+06	2.87583e+06	3.18657e+06	2.94879e+06	3.08311e+06	2.87019e+06	2.81525e+06	2.86801e+06	2.8625e+06	3.11824e+06	2.75997e+06
M247T4_4	2.97349e+07	2.94482e+07	1.48148e+07	3.45253e+07	8.15392e+06	2.5742e+07	8.36864e+06	1.13114e+07	1.9222e+07	2.29405e+07	1.07122e+07	6.7256e+06	7.77057e+07	8.13303e+07	7.83914e+07	8.28011e+07	9.47392e+07	9.77185e+07	6.55931e+07	7.49396e+07	7.33043e+07	8.71611e+07	8.30728e+07	8.18898e+07
M581T4_2	47645.7	55123.2	0	10273.2	44633.7	39294.7	42695	28607.1	139332	15610.9	119792	42046.8	855330	682468	774401	745843	908828	1.05986e+06	760466	783357	848115	847877	799339	804787
M189T3_2	66035.4	185285	204310	80977	48003.1	24494.5	12852.3	49375.8	39942.2	0	10399.5	8754.19	1.12818e+07	1.07799e+07	1.12995e+07	1.13083e+07	1.25017e+07	1.30674e+07	1.13563e+07	1.38351e+07	1.21636e+07	1.23407e+07	1.19374e+07	1.08428e+07
M650T7_2	746508	709309	512830	420201	715468	581588	8830.38	10161.8	11680.6	37276.5	9267.64	9472.96	2.53106e+06	2.09258e+06	2.4497e+06	2.14573e+06	2.52461e+06	2.73602e+06	2.20736e+06	2.72297e+06	2.46731e+06	2.60407e+06	2.586e+06	2.4805e+06
M281T4_6	5.61817e+06	5.07123e+06	2.08878e+06	5.60331e+06	3.31084e+06	3.68139e+06	1.39007e+06	952935	1.54267e+06	1.64166e+06	170078	484526	3.30608e+08	2.96572e+08	3.42178e+08	3.11233e+08	3.51196e+08	3.85659e+08	2.92169e+08	3.12347e+08	3.20111e+08	3.42282e+08	3.20926e+08	3.23491e+08
M296T1_4	1.10536e+06	2.04904e+06	1.78145e+06	1.17412e+06	479247	2.12356e+06	840661	515205	500803	447464	357425	976616	1.07229e+07	8.51082e+06	1.01157e+07	9.57822e+06	1.16455e+07	1.06817e+07	9.22255e+06	9.89845e+06	9.71699e+06	9.78045e+06	1.31366e+07	1.16353e+07
M192T4_1	250648	216351	200754	258444	223339	152661	55992.6	25242.9	28474.4	20437.4	23065.7	20980.8	666224	757509	740474	883130	782526	766987	693105	732819	842491	877403	907541	632508
M350T1_3	1.6276e+06	2.102e+06	1.36277e+06	1.98154e+06	753228	1.60281e+06	2.01301e+06	1.42651e+06	1.72399e+06	1.41698e+06	1.93139e+06	1.69247e+06	5.07869e+07	4.28028e+07	4.97485e+07	5.02435e+07	5.24952e+07	5.43806e+07	4.81315e+07	4.79337e+07	4.84132e+07	5.03994e+07	4.08135e+07	4.80435e+07
M537T7_2	223798	426588	180146	464905	558801	285952	385858	451207	521071	724288	435541	548715	1.79035e+06	1.51504e+06	1.85367e+06	1.6939e+06	1.67074e+06	2.0588e+06	1.7596e+06	1.53888e+06	1.767e+06	1.85984e+06	1.29436e+06	1.5706e+06
M368T1_1	224597	272763	160804	106501	314088	86778.3	488781	712545	650760	727257	684723	400102	3.98523e+06	2.82594e+06	4.47393e+06	3.50986e+06	4.29293e+06	4.32087e+06	3.83964e+06	4.02495e+06	3.74551e+06	3.35862e+06	3.58291e+06	4.16738e+06
M136T1_1	268079	400646	36990.6	560030	31821.6	49166.7	235010	28482.1	32476.9	62552	69064.3	126980	1.22903e+06	1.15287e+06	1.50868e+06	1.06532e+06	1.37088e+06	1.51302e+06	1.21127e+06	1.36817e+06	1.25722e+06	1.66146e+06	1.21499e+06	1.23065e+06
M325T2_1	1.37971e+06	882690	966610	1.07377e+06	1.47732e+06	558792	92105.3	80887.6	151863	100260	184364	162930	4.67368e+06	3.53651e+06	4.71242e+06	3.18594e+06	3.66047e+06	4.1743e+06	3.91338e+06	4.26342e+06	3.86816e+06	4.87516e+06	4.63136e+06	4.09098e+06
M414T2_1	28973.6	8618.59	26794.8	11109.3	0	0	31125.9	52265.2	31032.5	43843.2	30793	29218.9	1.66403e+06	1.82629e+06	1.82892e+06	1.63704e+06	1.90624e+06	2.01182e+06	1.47032e+06	1.81023e+06	1.70186e+06	1.6914e+06	1.7912e+06	1.85508e+06
M340T5_5	156233	157093	590200	237005	360756	165816	49596.8	132875	96539.6	36090.8	36712.5	76061.7	5.03172e+06	4.32877e+06	4.98372e+06	4.92157e+06	5.33226e+06	6.32432e+06	4.48307e+06	4.60857e+06	4.89088e+06	5.27672e+06	5.17931e+06	5.18561e+06
M589T1	17568.1	0	33131.2	31995	90377.6	21420.2	383900	111728	189113	191410	161995	298811	2.14573e+06	2.45347e+06	1.95825e+06	2.17354e+06	2.09048e+06	2.17974e+06	2.39281e+06	2.3592e+06	2.24446e+06	2.16137e+06	2.72186e+06	1.6435e+06
M235T1_5	2.37767e+07	2.2208e+07	2.19295e+07	2.6896e+07	2.34042e+07	2.85153e+07	2.0882e+07	1.86595e+07	1.72697e+07	2.11266e+07	1.85761e+07	1.28211e+07	1.70681e+08	1.24004e+08	1.57434e+08	1.62569e+08	1.72689e+08	1.7554e+08	1.54114e+08	1.5813e+08	1.65256e+08	1.67889e+08	1.79797e+08	1.67688e+08
M260T1_2	292731	410475	273044	341376	419937	422208	48612.6	37022.5	35712.1	33146.6	34936.7	43848.6	1.40622e+06	1.28784e+06	1.19128e+06	1.3498e+06	1.58502e+06	1.34587e+06	1.08521e+06	1.20704e+06	1.29549e+06	1.15137e+06	1.44838e+06	1.16169e+06
M445T1_3	1.60625e+06	810255	1.29697e+06	1.05164e+06	3.57003e+06	931461	338489	294187	357717	410520	228420	354917	1.49498e+07	1.10262e+07	1.46678e+07	1.57979e+07	1.75766e+07	1.78949e+07	1.49001e+07	1.56821e+07	1.63225e+07	1.49087e+07	1.26768e+07	1.42162e+07
M441T5_6	217531	1.03306e+06	945667	547818	368582	911214	198365	118261	561621	549463	553207	362155	2.89587e+06	2.10072e+06	2.83464e+06	2.29217e+06	2.80724e+06	3.1985e+06	2.78616e+06	2.70129e+06	2.4214e+06	2.90552e+06	3.06371e+06	3.29943e+06
M508T1	0	45447	195825	0	0	760061	150712	154318	103632	278382	89302.1	223405	1.65446e+06	1.47303e+06	1.96891e+06	1.59835e+06	1.21151e+06	1.76337e+06	1.29226e+06	1.56629e+06	1.39649e+06	1.82211e+06	1.59764e+06	1.57996e+06
M504T6_4	49980.3	31899.2	29755.9	24692	40167.5	14864	31756.7	105313	180614	43099.1	172422	87999.4	532334	601706	636825	531957	633616	688770	422274	451111	500648	581458	545411	568749
M308T4_3	38392.1	179493	0	113652	93124	660746	36101.9	9459.61	45334.9	21085	8323.14	0	1.6693e+06	1.87495e+06	1.88232e+06	1.4778e+06	1.48685e+06	1.93611e+06	1.15583e+06	1.40181e+06	1.5214e+06	1.49047e+06	1.88959e+06	1.57885e+06
M568T7_4	224216	243319	235921	116808	181864	230260	0	15035.5	0	27318.4	17127.3	0	765665	698467	874531	966243	883461	957305	1.05429e+06	740670	873767	1.02813e+06	768552	762825
M528T7_3	34945.7	26839.7	182574	38664.3	159787	137405	32590.3	0	51694.6	48009.6	20713.6	67622.4	544229	434978	607556	510647	599184	635352	412181	527288	528800	672279	512474	557104
M207T3_1	401909	196071	342147	249491	230426	138989	23705.7	22567.8	28703.2	0	37251.9	47340.2	1.14902e+06	934652	1.16166e+06	882063	1.11216e+06	1.08989e+06	908297	903249	1.0919e+06	913680	1.15925e+06	891931
M388T2_2	635436	574237	194268	441742	199030	281270	8885	26612.8	88663.2	43511.1	59209.2	37083.7	1.79269e+06	1.66295e+06	1.77946e+06	1.95868e+06	1.84646e+06	2.10416e+06	1.45408e+06	1.66537e+06	1.56376e+06	1.82e+06	2.34842e+06	2.15631e+06
M483T8_1	157971	84082.7	203063	85580.6	388158	282704	6457.11	0	14677.3	0	0	13479.2	3.66535e+06	2.95551e+06	3.84939e+06	2.5796e+06	3.15592e+06	3.17977e+06	2.84682e+06	3.06128e+06	2.85902e+06	3.20386e+06	3.35359e+06	3.13435e+06
M266T6_3	734891	868318	752710	700720	184748	759282	109170	274742	153049	313067	216358	214942	2.75541e+06	2.52083e+06	2.88823e+06	2.71331e+06	3.00555e+06	3.26151e+06	2.38005e+06	3.23248e+06	2.57588e+06	3.14111e+06	3.79354e+06	3.22844e+06
M417T2	637245	289710	581561	794681	517301	765937	122036	103805	66441.3	117318	24166.1	55704.3	9.97379e+06	9.77909e+06	1.01245e+07	9.28926e+06	1.0243e+07	1.20245e+07	8.31078e+06	9.26468e+06	9.0942e+06	9.97647e+06	1.14106e+07	9.93698e+06
M383T4_3	653145	663900	543463	679114	615789	523925	373775	431652	532516	460437	108228	524767	2.15582e+07	2.09607e+07	2.11289e+07	2.036e+07	2.22115e+07	2.53883e+07	1.92875e+07	2.16472e+07	2.00112e+07	2.15682e+07	1.92488e+07	1.96784e+07
M239T1_9	2.14189e+06	2.10099e+06	1.58558e+06	1.83649e+06	2.36568e+06	1.50667e+06	3.67845e+06	4.42728e+06	4.29611e+06	5.85663e+06	5.10938e+06	7.85526e+06	2.50226e+07	1.59601e+07	2.16021e+07	2.24913e+07	2.3069e+07	2.65196e+07	1.95563e+07	2.0321e+07	2.2744e+07	2.21162e+07	2.63724e+07	2.27751e+07
M324T4_4	3.6737e+06	4.24048e+06	180157	4.36341e+06	2.15167e+06	2.93311e+06	2.50263e+06	3.64795e+06	3.11491e+06	2.05033e+06	3.18598e+06	3.95191e+06	1.95968e+07	1.75482e+07	1.39266e+07	1.88205e+07	1.94974e+07	2.20389e+07	1.63005e+07	1.77452e+07	1.79483e+07	2.14847e+07	1.92569e+07	1.76556e+07
M177T3_3	588284	456596	588424	366552	449793	639779	473096	263925	200171	275914	238819	80333.6	3.12728e+06	3.15681e+06	3.47021e+06	3.62169e+06	3.30205e+06	4.35964e+06	2.99991e+06	3.0816e+06	3.3994e+06	3.35561e+06	3.0512e+06	2.98917e+06
M400T1_2	1.43836e+06	2.34001e+06	924135	4.32067e+06	1.05008e+06	362672	954371	537355	1.17067e+06	893074	954215	696390	9.63222e+06	6.32018e+06	8.14531e+06	8.3282e+06	9.08634e+06	1.05712e+07	9.71462e+06	1.02038e+07	8.0429e+06	9.1222e+06	8.02735e+06	8.24371e+06
M244T1_2	490190	247854	93838.5	239672	214641	37130.9	25284.6	30253.4	55543.8	64024.1	25220.9	0	2.10284e+06	1.46221e+06	1.86702e+06	1.63049e+06	1.69117e+06	1.84646e+06	1.43245e+06	1.72114e+06	2.01412e+06	2.1078e+06	2.19069e+06	1.77247e+06
M482T6_1	501072	347364	355470	369819	594411	304716	49439	145156	136404	57887.6	135672	45531.2	1.93341e+06	1.97995e+06	1.65519e+06	1.65805e+06	1.60016e+06	1.35098e+06	1.62831e+06	1.50596e+06	1.56208e+06	1.26507e+06	1.42334e+06	1.47889e+06
M292T2_6	460906	430015	362679	342620	321656	564519	19277.9	26146.9	7523.39	34862.5	18751	0	4.8547e+06	4.87226e+06	4.74676e+06	4.58182e+06	4.89837e+06	5.72642e+06	3.54452e+06	4.59284e+06	3.93137e+06	4.62092e+06	4.61765e+06	4.39301e+06
M175T4_2	486024	295027	344823	180424	268992	218671	9154.02	34115.8	27838.5	7820.79	19078.7	20309	1.12427e+06	1.22744e+06	1.28313e+06	1.3224e+06	1.37559e+06	1.28064e+06	1.03011e+06	1.20876e+06	1.19729e+06	1.32491e+06	1.07034e+06	1.20251e+06
M346T6_7	653423	730644	754490	548997	478311	1.39269e+06	796399	834655	912073	1.18142e+06	860407	1.21089e+06	4.0737e+06	3.6233e+06	4.31259e+06	3.72549e+06	3.92676e+06	5.06645e+06	3.48279e+06	3.2778e+06	4.01304e+06	4.29537e+06	3.83861e+06	3.98916e+06
M498T7_1	879639	508259	579081	307977	655202	404691	8510.42	161266	52966.9	36026.5	179324	0	2.84618e+06	2.16191e+06	2.58649e+06	2.20073e+06	2.33854e+06	2.75524e+06	2.56418e+06	1.71484e+06	2.81179e+06	2.48074e+06	2.83525e+06	2.25853e+06
M437T3_5	34280.3	20487.6	0	41602.6	7427.17	0	0	0	7684.73	0	0	7524.05	783301	888570	737210	769782	812747	807738	775030	669095	725683	736972	650181	674233
M412T2_1	0	0	0	11941.4	9563.82	0	125990	0	0	0	0	34412.2	282726	223688	289636	317174	293522	343744	240619	217178	314792	332311	337644	329855
M420T3_2	56066.8	149964	88389.1	110803	19887.8	45275.9	0	20626	8052.76	16041.9	42463	0	809285	704785	905364	723252	926546	973760	671833	738319	756363	781182	739267	691684
M223T4_2	105584	1.38963e+06	807894	1.07903e+06	965653	759586	132645	216151	234387	181296	191185	227553	5.81622e+06	4.45288e+06	3.30337e+06	5.25698e+06	5.60326e+06	5.03477e+06	5.05769e+06	5.0664e+06	5.68874e+06	5.46185e+06	4.88979e+06	4.45602e+06
M250T4_4	504823	408336	702006	823958	751379	1.18784e+06	419037	400733	295031	302443	179868	284950	1.78167e+06	2.49795e+06	2.1732e+06	2.45418e+06	2.28125e+06	2.52288e+06	2.084e+06	2.73907e+06	2.36622e+06	2.55069e+06	2.69374e+06	2.62611e+06
M356T4_5	583504	769479	412889	720215	528459	651802	191299	249483	1.39116e+06	1.7944e+06	1.08441e+06	1.2176e+06	1.18409e+07	1.0224e+07	1.13343e+07	1.06525e+07	1.21258e+07	1.45356e+07	9.97931e+06	1.06149e+07	1.09465e+07	1.21867e+07	1.10947e+07	1.03001e+07
M271T1_1	1.00691e+06	966273	561031	416237	439674	577996	230696	329076	349908	164261	274095	246110	2.20741e+06	1.96353e+06	2.30384e+06	2.26621e+06	2.23757e+06	2.63388e+06	2.11183e+06	2.15189e+06	2.09272e+06	2.38466e+06	1.9311e+06	2.23633e+06
M323T5_1	59592.1	0	58831.2	25737.7	23891.2	9474.05	62897.3	88711.4	55949.9	7845.6	89246.5	69183.3	3.46814e+06	3.54718e+06	3.53916e+06	3.74992e+06	3.34377e+06	3.64455e+06	3.12249e+06	3.1642e+06	3.05715e+06	2.93167e+06	3.79361e+06	3.34833e+06
M412T6_3	1.64558e+07	396123	247532	495727	175583	247809	1.18668e+06	2.57479e+06	2.19251e+06	2.37179e+06	1.99643e+06	2.19354e+06	4.00473e+07	4.0704e+07	4.39149e+07	4.11396e+07	3.05815e+07	4.91237e+07	3.14378e+07	3.00828e+07	3.7574e+07	4.00995e+07	4.43541e+07	4.17083e+07
M882T3	0	0	9813.83	0	0	0	0	0	0	0	0	0	1.0833e+06	1.04315e+06	1.08993e+06	1.11971e+06	1.19965e+06	1.27722e+06	1.09954e+06	1.12125e+06	1.10481e+06	1.15536e+06	970221	959217
M292T6_2	16326.8	0	9271.74	13316.1	0	25261.4	10805.1	21364.7	12006.2	92398.1	9144.42	15286.2	311796	396475	356610	323422	322073	383930	341650	248807	340668	258285	293843	336723
M461T7_4	1.07596e+06	443480	292051	570305	1.43037e+06	229428	117103	713259	789115	128320	845910	635248	4.81342e+06	4.53973e+06	4.93209e+06	4.28301e+06	4.11636e+06	5.28044e+06	3.51079e+06	3.36893e+06	3.95891e+06	4.64618e+06	4.04825e+06	3.86083e+06
M340T6_5	749361	763141	756257	766172	912966	554703	1.11147e+06	806057	775999	942293	827502	594095	7.73576e+07	6.65943e+07	7.31504e+07	6.80361e+07	7.39556e+07	8.41322e+07	6.34974e+07	6.57064e+07	6.92094e+07	7.49721e+07	7.26939e+07	7.32017e+07
M378T7_1	528797	149750	429844	103241	569213	477367	98674.6	136994	191404	50795.8	155704	129758	1.45595e+06	1.30031e+06	1.736e+06	1.35477e+06	1.63368e+06	2.04859e+06	1.40324e+06	1.52101e+06	1.55772e+06	1.76694e+06	1.54179e+06	1.4696e+06
M259T3_2	0	0	0	8989.06	0	10026.2	0	19870.2	8708.65	0	0	0	251390	192196	244420	221552	259308	248948	195459	223962	230876	257030	208044	240410
M460T7_2	105693	53119.3	89728	81281.2	126153	55454.1	15362.8	21701.6	33240.5	17430.6	43669.9	7486.33	2.29355e+06	2.04229e+06	2.22766e+06	1.84727e+06	2.17206e+06	2.42319e+06	2.48266e+06	2.45232e+06	2.57438e+06	2.31873e+06	2.27661e+06	2.41341e+06
M318T1_4	6.17583e+06	9.13607e+06	1.25325e+07	1.55307e+07	6.60522e+06	1.24767e+07	1.42128e+06	1.76535e+06	1.29002e+06	1.45323e+06	1.43144e+06	573692	6.69057e+07	5.43213e+07	7.34935e+07	5.85418e+07	6.46648e+07	8.11744e+07	5.90735e+07	6.57642e+07	6.42895e+07	7.49813e+07	5.02483e+07	7.13363e+07
M595T1_2	0	16335.2	0	0	14356.1	11755.7	23530.7	26788.6	45209.2	90486.6	16441.9	100835	263548	306959	270699	235347	319856	334690	265597	297810	288231	184642	272086	269763
M435T5_4	1.94233e+06	321404	457940	849298	967474	1.28698e+06	433637	1.47723e+06	1.10702e+06	594321	1.13264e+06	903125	4.42659e+06	3.37485e+06	4.42346e+06	3.65801e+06	4.21277e+06	4.66139e+06	4.16241e+06	3.98814e+06	4.1493e+06	4.25594e+06	3.25974e+06	3.48113e+06
M187T2_2	162899	86123.1	45175.9	42776.1	39399.6	14542.3	53092.4	32759.6	48910.6	112377	99289.4	79016.9	1.61371e+06	1.48366e+06	1.62748e+06	1.77871e+06	1.9104e+06	1.79449e+06	1.85621e+06	1.47086e+06	1.79751e+06	1.93022e+06	1.70454e+06	1.51666e+06
M779T4_1	0	0	0	0	0	0	0	0	0	8524.48	0	0	4.54876e+06	4.10544e+06	4.28411e+06	3.96716e+06	4.40153e+06	5.15165e+06	4.35121e+06	4.40218e+06	4.29249e+06	4.40399e+06	3.78479e+06	4.00102e+06
M192T2_4	1.11046e+06	1.10824e+06	956639	1.1787e+06	860929	781965	914748	631501	629769	640483	955009	520642	2.66172e+06	2.34353e+06	2.71754e+06	2.63645e+06	3.15512e+06	3.25301e+06	2.41787e+06	2.83022e+06	2.66582e+06	3.17196e+06	3.06484e+06	2.51697e+06
M218T4_1	50383.5	180153	96294.1	90164.3	166790	113799	26105.4	38180.1	26523.3	8383.78	0	0	474436	523854	435316	511220	535224	530689	653363	430690	559863	626912	540987	664242
M709T1	24070	0	0	0	0	0	17884.6	0	0	0	0	0	1.35494e+07	1.10284e+07	1.27145e+07	1.18359e+07	1.41192e+07	1.41569e+07	1.22148e+07	1.36241e+07	1.25664e+07	1.33936e+07	1.18255e+07	1.17679e+07
M166T4_1	70794.1	69871.1	64462.1	74811.3	114730	49225.9	8657.04	24924.2	0	0	8822.92	7392.4	290886	245884	313863	287773	288453	283015	262921	261612	242941	320784	285467	304580
M284T1_1	533660	893799	1.2296e+06	455583	798263	1.50043e+06	550915	1.14741e+06	1.95142e+06	1.08605e+06	1.17419e+06	1.5204e+06	8.29926e+06	5.32656e+06	8.02218e+06	8.15524e+06	9.10334e+06	8.39603e+06	7.81235e+06	7.97236e+06	8.03919e+06	7.71038e+06	8.91627e+06	8.37191e+06
M357T6_1	780617	427003	875187	526352	251359	933501	83547.7	120042	118375	246828	128847	58689.5	3.27099e+06	2.96901e+06	4.17349e+06	3.86506e+06	4.31614e+06	4.1256e+06	2.86122e+06	3.18553e+06	4.01779e+06	4.05999e+06	3.3275e+06	3.78251e+06
M574T8_4	16953.5	0	54801.4	0	63910.6	53643.8	0	22527.4	13708.9	0	29765.9	10526.6	211559	166932	238562	224682	162165	251903	194899	184769	190095	217223	250684	199806
M187T1_1	133672	251265	371761	191667	307766	398255	480636	178236	408216	392262	288806	446249	1.52939e+06	1.49321e+06	1.68881e+06	1.63262e+06	2.13626e+06	1.72463e+06	1.92899e+06	1.87283e+06	1.9528e+06	1.7807e+06	1.82779e+06	1.44029e+06
M227T4_9	109828	3.01859e+06	1.93175e+06	2.69191e+06	3.97633e+06	1.90615e+06	972331	1.54477e+06	2.23755e+06	123384	1.22452e+06	1.10024e+06	1.27812e+08	1.20501e+08	1.26675e+08	1.19152e+08	1.36625e+08	1.43379e+08	1.14074e+08	1.43947e+08	1.27632e+08	1.46503e+08	1.42352e+08	1.37826e+08
M281T1_6	1.52341e+06	5.65546e+06	2.45868e+06	3.05387e+06	2.34807e+06	1.37093e+06	395329	347473	508660	416442	477027	326479	2.89356e+07	1.94636e+07	3.01627e+07	2.86028e+07	3.39635e+07	3.25224e+07	3.04221e+07	3.11293e+07	3.05823e+07	2.76187e+07	3.19208e+07	3.00955e+07
M320T5_2	1.11623e+06	694331	652143	845736	731442	928135	376042	228538	327455	243664	222701	184365	7.18069e+07	6.38621e+07	6.83329e+07	6.84367e+07	7.29606e+07	8.49896e+07	6.59623e+07	6.39693e+07	6.64697e+07	7.1143e+07	6.73564e+07	6.83021e+07
M292T1_1	295649	444458	564706	469881	678653	504342	580157	364318	499673	615883	457330	750060	2.23329e+06	1.92837e+06	1.79596e+06	1.99781e+06	2.20347e+06	2.40272e+06	2.41512e+06	2.52421e+06	2.40668e+06	2.53192e+06	2.01987e+06	2.20555e+06
M282T6_1	112584	128038	100848	391556	319786	299941	0	0	0	0	0	0	1.21026e+06	1.24055e+06	1.17074e+06	972662	1.18903e+06	1.30474e+06	817154	954833	970706	923410	1.05007e+06	1.15593e+06
M356T4_1	1.30288e+06	685553	270097	503603	205082	524079	121787	176696	240042	182295	145465	186731	2.5892e+07	2.30874e+07	2.50826e+07	2.48341e+07	2.65271e+07	3.07364e+07	2.1701e+07	2.46631e+07	2.40293e+07	2.48967e+07	2.47486e+07	2.41128e+07
M348T1_4	166835	43564.4	0	118620	38775.8	0	108704	46405.5	27769.4	21168.9	350512	115221	5.25514e+06	4.59389e+06	5.48932e+06	5.0514e+06	5.62579e+06	6.32839e+06	4.98507e+06	4.76404e+06	5.10068e+06	5.67733e+06	4.91193e+06	4.92792e+06
M193T2_2	441492	254767	164817	254092	278219	350350	632642	299411	600348	360620	648252	189572	5.29989e+06	5.71299e+06	5.65718e+06	5.35216e+06	6.60529e+06	6.56728e+06	5.04949e+06	5.37668e+06	5.76863e+06	6.84694e+06	6.25932e+06	5.93227e+06
M290T2_3	826883	1.01426e+06	267476	972209	863321	2.43656e+06	1.89269e+06	1.36249e+06	906864	2.1965e+06	1.03875e+06	947421	8.40696e+07	8.21285e+07	8.83092e+07	8.64162e+07	9.85355e+07	1.02346e+08	8.01259e+07	8.41894e+07	8.39478e+07	9.58056e+07	8.4589e+07	8.12776e+07
M221T1_11	5.54396e+06	8.27253e+06	4.66892e+06	8.10931e+06	6.86219e+06	9.89901e+06	5.12931e+06	5.38341e+06	5.1078e+06	6.32638e+06	5.08921e+06	4.24969e+06	1.56694e+08	1.1688e+08	1.52e+08	1.51602e+08	1.65455e+08	1.56884e+08	1.60663e+08	1.55734e+08	1.62649e+08	1.64347e+08	1.61683e+08	1.62197e+08
M374T6_3	891349	915719	737693	915185	912674	662545	143663	389085	255593	212474	338167	156433	1.69215e+07	1.45311e+07	1.67397e+07	1.55514e+07	1.81605e+07	1.97144e+07	1.50265e+07	1.63165e+07	1.59021e+07	1.72345e+07	1.45278e+07	1.6092e+07
M356T3_1	62885.7	216418	96257.2	107115	59841.9	69477	114544	76963.8	59788.1	22837.6	37615.3	71170.2	2.29646e+07	2.19528e+07	2.30985e+07	2.33344e+07	2.51974e+07	2.73586e+07	1.99568e+07	2.24029e+07	2.19038e+07	2.25601e+07	2.24415e+07	2.14713e+07
M567T5	0	19506.1	12040.4	40961.1	27055.8	33628.2	9266.28	11821.4	23417.6	34563.2	40388.9	0	1.29918e+06	1.31314e+06	1.44451e+06	1.28858e+06	1.3139e+06	1.53238e+06	1.19175e+06	1.18015e+06	1.21723e+06	1.21835e+06	1.34249e+06	1.4624e+06
M860T4_1	0	0	0	0	0	0	0	0	0	0	0	0	3.65604e+06	3.35984e+06	3.5465e+06	3.80678e+06	3.86227e+06	4.17088e+06	3.69668e+06	3.68923e+06	3.84042e+06	3.88439e+06	3.06926e+06	3.30417e+06
M174T3_1	35735.3	62604.9	37678.2	62449	35937.7	25832.6	0	9074.78	8782.36	21569.9	29975.7	14597.5	1.05504e+07	9.00681e+06	9.83458e+06	9.3519e+06	9.85114e+06	1.11869e+07	9.29184e+06	9.97527e+06	1.00813e+07	1.10628e+07	9.70651e+06	8.41248e+06
M330T2	80878.1	87553.1	33953.4	76251.3	89768.6	31371.9	369290	421976	442381	493282	347590	366940	1.23642e+06	1.13189e+06	1.39557e+06	1.40441e+06	1.58917e+06	1.5272e+06	1.06147e+06	1.42956e+06	1.33063e+06	1.50035e+06	1.31285e+06	1.40852e+06
M641T6_2	1.26281e+06	1.19175e+06	768939	1.44288e+06	2.05771e+06	1.4797e+06	101058	291375	212176	116302	426876	84101.9	6.02426e+06	5.22102e+06	5.88402e+06	5.19355e+06	5.96794e+06	6.75554e+06	5.30799e+06	5.77201e+06	6.02971e+06	6.43436e+06	3.62151e+06	5.82353e+06
M373T2	158823	123880	94035.7	179324	138079	76244	8491.92	7848.58	26340.2	74905	33409.4	53051.5	685414	608361	681944	616518	679162	833399	467306	628873	601523	621610	763481	641193
M403T1_5	652871	840030	1.64611e+06	444790	644609	575172	838379	934061	933736	102694	1.1437e+06	925404	6.79471e+06	6.07411e+06	6.26142e+06	6.81261e+06	7.50777e+06	8.66001e+06	5.85588e+06	7.77751e+06	6.37159e+06	7.21541e+06	6.17877e+06	6.68718e+06
M157T2_1	720503	539626	598896	670661	755800	637860	250142	215496	232083	239623	235365	268871	4.18203e+06	2.65969e+06	3.04827e+06	2.87444e+06	3.22106e+06	3.38582e+06	3.00123e+06	3.74425e+06	3.01802e+06	3.27388e+06	3.01053e+06	3.17528e+06
M366T4_2	3.61797e+06	3.50264e+06	2.526e+06	3.32216e+06	1.82262e+06	2.58392e+06	4.56137e+06	1.867e+06	1.92706e+06	785591	1.94789e+06	1.1621e+06	9.54581e+06	7.84746e+06	9.26437e+06	8.56326e+06	9.12673e+06	1.11887e+07	8.15996e+06	8.90148e+06	9.19903e+06	1.05697e+07	9.17755e+06	9.03969e+06
M390T5_7	13357.9	0	53026.6	103483	83394.9	14449.1	13764.8	20891	0	12435.2	53164.7	18492.8	920291	828825	909654	924591	1.05779e+06	1.0601e+06	856356	843202	805381	980090	895760	724074
M348T2_2	350395	396483	916912	588244	210249	655311	428065	227337	181089	188388	151123	45756.1	3.22973e+07	2.77262e+07	3.18936e+07	2.99115e+07	3.21645e+07	3.72505e+07	2.94544e+07	2.86067e+07	3.10891e+07	3.32545e+07	2.92899e+07	2.88241e+07
M144T4_1	4.06769e+06	3.74166e+06	2.85171e+06	3.25473e+06	2.54308e+06	3.17729e+06	2.73564e+06	2.44733e+06	2.89669e+06	3.43636e+06	2.76828e+06	2.69107e+06	6.01572e+06	6.32881e+06	6.86746e+06	6.17288e+06	6.38751e+06	7.21309e+06	5.92448e+06	5.61896e+06	6.67029e+06	7.40793e+06	7.1577e+06	6.30109e+06
M239T1_5	172927	184660	351337	309212	300448	224462	420284	428195	399331	288468	413794	389772	1.01181e+07	8.01726e+06	1.0152e+07	9.84285e+06	1.07296e+07	1.00575e+07	8.545e+06	8.99899e+06	8.82763e+06	9.47525e+06	8.87456e+06	9.32211e+06
M233T2_6	9.42959e+06	1.0395e+07	4.38803e+06	1.39005e+07	7.35922e+06	6.38997e+06	3.07897e+06	3.03918e+06	4.14939e+06	4.84924e+06	4.99326e+06	2.09889e+06	3.39288e+08	3.17716e+08	3.3877e+08	3.34504e+08	3.72405e+08	4.09212e+08	3.06005e+08	3.31218e+08	3.30074e+08	3.85606e+08	3.50102e+08	3.29564e+08
M366T6_1	83329.5	99970.5	62373.6	102063	72637.7	78826.5	11824	25302.3	0	0	9082.66	113783	285910	307819	329570	383718	385075	292707	260019	295232	366305	325783	373930	322610
M362T4_6	1.53272e+06	652400	1.55461e+06	1.65968e+06	1.95994e+06	1.14327e+06	917122	1.62042e+06	1.63868e+06	704957	1.18574e+06	919660	2.38355e+07	1.95748e+07	2.29982e+07	2.2442e+07	2.33823e+07	2.84901e+07	2.41439e+07	2.33279e+07	2.45829e+07	2.44487e+07	2.13358e+07	2.31078e+07
M269T4_1	110613	62314.4	50991.3	9279.7	68638.6	27049.8	43826.1	10138	28566.6	17459.8	0	16709.8	495738	442082	482011	447327	598040	613561	401907	487422	575031	562718	494793	516336
M639T6_2	1.79507e+07	1.52645e+07	1.8159e+07	2.30849e+07	2.2686e+07	1.62963e+07	268298	508566	539708	226771	192895	128010	7.92482e+07	6.76159e+07	8.58101e+07	6.90466e+07	7.97666e+07	9.70405e+07	7.72137e+07	7.91578e+07	8.56484e+07	8.64112e+07	8.8215e+07	5.40461e+07
M864T3_2	0	0	0	0	0	0	0	0	0	0	0	0	1.01741e+06	933704	1.07944e+06	1.01274e+06	1.13418e+06	1.02212e+06	1.08809e+06	960964	937812	1.04544e+06	981007	822495
M257T3_4	451004	211639	53100.1	582462	252797	122861	43312.2	29396.5	42689	0	51480.6	87032.3	5.7766e+06	6.02716e+06	6.05663e+06	5.59686e+06	5.97055e+06	6.60619e+06	4.55446e+06	5.17961e+06	5.22112e+06	5.10206e+06	5.02498e+06	4.97429e+06
M246T4_1	840414	465600	773108	473346	675773	863939	38028.3	144254	66912.4	36147.4	50463.2	20920.7	3.24238e+06	2.62205e+06	3.32677e+06	2.4921e+06	3.07028e+06	2.7509e+06	3.15478e+06	3.65965e+06	3.61973e+06	3.27338e+06	3.31442e+06	4.17286e+06
M492T4	206425	126948	105143	254498	34128.7	152273	342188	399292	370943	545530	320630	86781.4	3.74638e+06	3.64038e+06	4.20474e+06	3.58351e+06	4.0303e+06	4.78187e+06	3.39519e+06	3.71502e+06	3.55814e+06	4.07422e+06	3.24829e+06	3.48322e+06
M567T6_1	122276	132083	93715.4	96292	75572.2	53510.3	89517.1	164649	124390	63166.6	151043	78616.1	1.2399e+06	1.10314e+06	1.28389e+06	1.18308e+06	1.25637e+06	1.41497e+06	1.01507e+06	1.00736e+06	1.21427e+06	1.31499e+06	1.15097e+06	1.21739e+06
M293T6_5	332018	956944	1.17188e+06	902527	1.17099e+06	797147	174145	234556	177109	102633	161906	212462	3.87291e+06	3.97316e+06	3.75939e+06	4.17648e+06	3.56781e+06	4.58263e+06	2.89746e+06	2.91097e+06	3.28221e+06	3.46624e+06	4.23416e+06	3.46264e+06
M364T5_1	339686	237571	149243	228159	50038.8	152646	517209	161120	458052	721358	345391	63714.6	1.83182e+06	1.67639e+06	1.72714e+06	1.75424e+06	2.05462e+06	2.37182e+06	1.49918e+06	1.53282e+06	1.63684e+06	1.93944e+06	1.57289e+06	1.78078e+06
M295T1_5	3.27612e+06	4.34065e+06	1.956e+06	3.1323e+06	1.31433e+06	1.95764e+06	517868	1.66833e+06	1.29797e+06	980359	923299	1.25535e+06	1.99537e+07	1.65917e+07	1.84831e+07	1.84896e+07	2.08431e+07	2.11589e+07	1.71821e+07	1.78788e+07	1.76602e+07	1.89757e+07	2.51338e+07	2.19321e+07
M165T1_1	268466	179492	121929	216924	188813	121279	264275	229909	325144	170427	264457	464331	3.13772e+06	2.74507e+06	3.62232e+06	3.44505e+06	3.72077e+06	3.89597e+06	3.648e+06	3.3063e+06	3.70471e+06	3.91354e+06	3.68099e+06	3.2149e+06
M443T4_3	50067.2	52843.6	39879	105969	71213	74707.1	20001	87110.8	35887.7	14236.2	19924.6	45416.1	852395	816078	809868	796518	940918	955096	712411	817044	763532	743251	998784	791734
M357T1_8	2.41722e+06	2.1676e+06	2.03041e+06	2.15722e+06	2.42789e+06	2.15021e+06	74055.1	36590.9	70302.4	21068.7	64811.6	38253.5	5.02354e+07	3.38228e+07	4.84217e+07	4.49486e+07	4.89626e+07	5.11389e+07	4.81085e+07	4.40003e+07	4.68096e+07	4.56204e+07	4.33932e+07	4.37406e+07
M463T1_4	499507	526614	277520	167440	527316	362536	76672	64269.1	39063.8	176430	39916.6	53698.4	4.51044e+06	3.0069e+06	4.29016e+06	3.84978e+06	4.64451e+06	4.53064e+06	3.74966e+06	3.9809e+06	3.54516e+06	4.05594e+06	4.5554e+06	3.94783e+06
M356T3_3	620273	128567	559030	588933	672867	735653	265639	327710	183452	238014	235051	310659	3.6459e+06	3.53753e+06	3.8947e+06	3.37762e+06	3.75565e+06	4.05607e+06	2.55258e+06	3.14277e+06	3.14412e+06	3.35198e+06	4.02968e+06	3.80725e+06
M392T4_1	221477	38711	315971	24997.9	123755	349587	0	0	19272.1	7395.59	0	28147.2	1.53872e+06	1.39759e+06	1.75412e+06	1.22071e+06	1.39564e+06	1.4038e+06	1.59887e+06	1.75935e+06	1.88454e+06	1.60123e+06	1.78168e+06	1.98501e+06
M245T3_4	1.18859e+06	2.9994e+06	1.21482e+06	893900	647711	712241	160345	314202	575351	658487	855577	264622	1.03884e+07	8.88947e+06	1.12143e+07	7.16539e+06	8.74597e+06	9.76163e+06	7.54578e+06	7.45471e+06	8.49852e+06	9.60779e+06	9.91911e+06	8.27835e+06
M270T2_2	4.9241e+06	7.36406e+06	1.4413e+07	1.37889e+07	1.2388e+07	1.12196e+07	1.14303e+06	1.38772e+06	1.79524e+06	2.22262e+06	1.63973e+06	1.76995e+06	3.88376e+07	3.63858e+07	3.95676e+07	3.88044e+07	4.78088e+07	3.93204e+07	3.11317e+07	4.76718e+07	3.54453e+07	3.47894e+07	4.37588e+07	4.43005e+07
M422T7_1	76618.5	31966.6	43169.8	36706.2	89095.5	27820.9	0	7690.92	8484.01	8713.23	0	6973.96	408284	393297	374353	372983	363584	423855	512579	428091	479732	527524	509802	423824
M321T5_6	2.17431e+06	2.92812e+06	4.76651e+06	2.05572e+06	2.36121e+06	1.86367e+06	323250	210180	259907	434234	227689	426815	1.12078e+07	9.83415e+06	1.05016e+07	1.04956e+07	1.1276e+07	1.30382e+07	1.0001e+07	9.89412e+06	1.01483e+07	1.08396e+07	1.0548e+07	1.06764e+07
M465T7_3	95484.2	173859	124968	153242	250863	163215	16377.4	31199.1	69960.6	8317.07	64439.2	25677.5	889040	783125	924556	840389	954459	1.17008e+06	1.13686e+06	1.15955e+06	1.09576e+06	1.17805e+06	1.08685e+06	1.00423e+06
M197T4_1	620540	696221	482675	679878	674306	554249	89571.4	53947.8	86152.5	71181.2	66079.9	84588.9	2.39053e+06	2.35134e+06	2.24159e+06	1.98575e+06	2.4732e+06	2.49341e+06	2.01185e+06	2.32522e+06	2.20758e+06	2.29511e+06	2.15416e+06	2.19811e+06
M482T1_3	373598	37255.6	1.54443e+06	0	993222	544080	33750.3	125493	0	0	0	0	3.54811e+06	2.41535e+06	3.10179e+06	2.99942e+06	3.85533e+06	3.60392e+06	3.04006e+06	3.07431e+06	3.22958e+06	3.53917e+06	3.99823e+06	3.38684e+06
M290T8_2	58191.4	39814.1	43179.7	28647.1	38941.5	36325.3	39623.9	11555.5	12209.5	44858.1	22844.4	0	351711	248820	322007	254869	276422	295411	254922	345346	326382	260805	302676	292779
M167T2_1	1.00706e+06	769217	227390	582169	483935	288260	409183	190206	287189	276904	272607	318700	1.00887e+07	9.76691e+06	9.23794e+06	9.56293e+06	1.11138e+07	1.11709e+07	8.1257e+06	9.11056e+06	9.42944e+06	1.02209e+07	1.03539e+07	8.24695e+06
M898T7_2	0	11110.2	0	63832.5	10383.4	84436.4	16639.3	0	0	0	10273.3	17091.1	1.3646e+06	1.337e+06	1.41309e+06	1.48321e+06	1.24538e+06	1.26938e+06	1.59448e+06	1.10343e+06	1.43483e+06	1.3454e+06	1.39519e+06	1.21363e+06
M583T7_1	0	27264.1	0	0	0	0	124317	136688	0	0	0	0	407259	331437	363703	348000	241427	386224	389213	266085	354183	409821	398359	356479
M667T7_1	29769.2	97869.7	0	79009.9	25396.3	123635	0	0	0	8289.43	13995.5	0	1.32851e+06	1.5265e+06	1.29189e+06	1.37388e+06	1.61746e+06	1.2098e+06	1.42453e+06	1.32792e+06	1.49724e+06	1.21494e+06	1.13515e+06	1.51516e+06
M319T2_2	321933	267184	166427	249466	395355	302544	123000	146376	455629	553814	632338	490201	2.29411e+06	2.30243e+06	2.51355e+06	2.59593e+06	2.85709e+06	3.32904e+06	2.26731e+06	2.47454e+06	2.37759e+06	2.68351e+06	2.19968e+06	2.34391e+06
M328T1_5	1.97622e+06	4.85376e+06	2.84939e+06	1.00887e+07	2.60491e+06	1.01375e+07	550295	382462	821177	402701	407936	539585	2.71047e+07	2.14529e+07	2.56458e+07	2.7252e+07	2.76973e+07	2.95429e+07	1.86019e+07	2.14667e+07	2.37558e+07	2.60866e+07	2.35371e+07	2.4723e+07
M234T2_6	1.20873e+06	1.82571e+06	238496	963831	1.22706e+06	1.14947e+06	127766	105142	86486.2	177013	62637.1	118370	4.46487e+06	5.80771e+06	4.85675e+06	4.72743e+06	5.55377e+06	5.60852e+06	3.62152e+06	3.97548e+06	4.16858e+06	4.91686e+06	4.45404e+06	4.51652e+06
M365T3_1	122027	41523.2	0	0	65491	102645	8521.22	16703.2	32211.4	15831.4	8730.63	0	267874	379779	371224	375456	380433	453453	366853	370712	296424	412352	429998	295564
M290T2_1	5.40319e+06	7.74913e+06	5.02873e+06	6.48204e+06	3.76178e+06	5.13918e+06	7.95257e+06	6.67271e+06	5.34585e+06	8.0673e+06	5.15929e+06	6.73446e+06	1.91446e+07	1.94041e+07	2.18673e+07	2.38263e+07	2.19924e+07	2.47554e+07	1.80122e+07	1.70485e+07	1.94359e+07	2.09401e+07	1.95704e+07	2.04025e+07
M583T5	15589.1	19660.9	62521.6	0	30748.9	11430.8	10534.7	0	0	9298.92	0	0	303139	268538	350330	290936	327861	305362	336660	324438	319601	316399	207766	359660
M229T1_12	4.47179e+06	7.69992e+06	3.63039e+06	6.0103e+06	4.28622e+06	4.60213e+06	1.97204e+06	1.05374e+06	964885	1.51749e+06	1.42921e+06	764688	5.07065e+08	4.81405e+08	4.92978e+08	4.87655e+08	5.54103e+08	6.04821e+08	4.65263e+08	4.55681e+08	4.81747e+08	5.3877e+08	5.05215e+08	4.64309e+08
M301T6_1	7444.92	35063.4	18671.9	15222.8	10777.3	0	101060	81607.5	64515.7	121852	36821	86298.4	612454	517347	750149	618715	563535	714821	755789	529433	668828	705889	693991	745015
M524T1_1	19993.5	20074.3	0	0	0	0	1.37669e+06	533823	1.05509e+06	385709	650974	893404	1.6825e+07	1.37343e+07	1.49017e+07	1.86251e+07	1.69916e+07	1.72003e+07	1.8842e+07	1.67389e+07	1.74655e+07	1.7916e+07	1.92644e+07	1.42217e+07
M331T5_3	682098	541812	545272	1.03685e+06	689157	959649	373233	670943	745062	664094	795490	663021	1.8756e+06	1.81688e+06	2.14428e+06	1.65345e+06	1.99411e+06	2.28114e+06	1.67501e+06	1.8003e+06	1.82912e+06	1.93294e+06	1.67387e+06	1.77211e+06
M412T3_2	114663	112154	88573	212115	137944	159215	7645.56	10922.4	0	0	7296.91	36701.3	446664	469538	546360	508356	603999	501231	465020	443029	464050	579565	565852	528308
M419T1_4	213155	267173	114280	342090	231288	187047	0	55935.3	0	35856.9	16614.4	0	976726	834615	1.21651e+06	1.04849e+06	1.15737e+06	1.17762e+06	795596	894129	1.11044e+06	868335	1.19494e+06	959268
M344T2_2	50261.2	82648.9	82526.7	66543.6	41196.1	23364.9	43542.3	8939.53	25842.5	19369.3	27686.7	32433.7	1.07355e+06	1.04582e+06	1.17737e+06	1.11542e+06	1.28523e+06	1.34622e+06	995718	1.00162e+06	1.15471e+06	1.22463e+06	1.19509e+06	1.06154e+06
M496T8	279657	636825	817020	365705	180730	129712	111302	499668	295061	153679	341446	254003	2.68053e+06	2.35386e+06	3.05415e+06	2.95234e+06	2.85708e+06	3.78575e+06	2.67842e+06	2.39341e+06	2.98765e+06	3.27742e+06	3.08757e+06	2.70629e+06
M372T3_5	64914.1	73246.9	33614.7	89987.1	69839.7	72272.1	0	13277.1	8120.65	0	0	0	700003	773271	763313	852355	721126	898825	685379	594791	709731	748378	745199	587622
M149T1_2	606048	664765	654265	836424	1.16836e+06	866343	1.09202e+06	138950	566820	541169	342376	632147	3.75875e+06	3.71586e+06	5.31022e+06	3.93723e+06	4.39226e+06	4.03829e+06	4.13663e+06	3.8584e+06	3.55672e+06	3.25064e+06	4.30588e+06	4.25678e+06
M475T4_2	118338	129202	111339	137209	104676	71419.8	20872.6	141757	200010	130591	142168	9731.07	622485	600744	691091	595051	790935	700466	692476	700746	685205	688174	446210	588184
M372T3_2	102395	278857	247600	439392	164052	588763	0	19540.3	0	12006.9	8645.04	0	1.67302e+06	1.36164e+06	1.58425e+06	1.18377e+06	1.51634e+06	1.9313e+06	1.33293e+06	1.52928e+06	1.64343e+06	1.86337e+06	1.95007e+06	1.45295e+06
M354T2_1	512671	493807	527237	339576	204765	283678	21052.9	274911	207947	329582	257838	100174	1.77464e+06	1.69177e+06	1.97616e+06	1.98614e+06	2.03515e+06	2.14356e+06	1.79044e+06	1.45911e+06	1.92591e+06	2.01954e+06	1.71674e+06	1.30889e+06
M376T4_4	1.21324e+06	176753	1.64123e+06	1.25563e+06	887288	1.52434e+06	709472	521075	376357	1.56708e+06	1.35737e+06	517053	1.63398e+07	1.58595e+07	1.62911e+07	1.39599e+07	1.63787e+07	1.9379e+07	1.35168e+07	1.53096e+07	1.48748e+07	1.68361e+07	1.33149e+07	1.50691e+07
M386T3_2	12103.6	25976.1	11144.1	0	0	0	8134.58	11501.4	8560.63	12529.3	20178	26094.7	2.95619e+06	2.70931e+06	2.84045e+06	2.81696e+06	3.11508e+06	3.55428e+06	2.57458e+06	2.89474e+06	2.96816e+06	2.73367e+06	2.97325e+06	2.70186e+06
M187T3_1	66763.7	30404.7	12799.5	52869.3	62438	9891.72	49502.3	44942.7	46795.7	37301	10122.3	57454.4	2.31793e+06	2.37844e+06	2.70935e+06	2.72013e+06	2.86185e+06	2.95447e+06	2.50786e+06	2.26833e+06	2.6829e+06	2.77844e+06	2.82451e+06	2.41316e+06
M214T2_2	580426	352037	334216	323424	182729	244891	124353	53540.7	462456	230044	99092	26883	3.09805e+06	2.61412e+06	2.80952e+06	2.55437e+06	3.03481e+06	2.95761e+06	2.15281e+06	3.24489e+06	2.37274e+06	2.5143e+06	2.39167e+06	2.34243e+06
M367T5_3	359759	291252	196776	305317	347372	216742	341768	416198	377949	561496	483806	428158	2.01912e+06	2.03581e+06	1.96567e+06	1.81638e+06	2.33215e+06	2.47498e+06	1.98938e+06	2.00818e+06	2.00612e+06	1.98845e+06	1.7118e+06	1.65534e+06
M474T4_1	103258	103126	15438.3	79745.6	42161.7	44416.2	54710.6	59579.3	86680.8	141174	86078.9	21095.6	3.28673e+06	3.26722e+06	3.34948e+06	3.14772e+06	3.42863e+06	4.08708e+06	3.11534e+06	3.36156e+06	3.15601e+06	3.38726e+06	2.86243e+06	3.06773e+06
M348T2_3	98746.8	42695.5	102674	151960	22315.4	47736.1	41974.1	6759.07	0	16227.3	0	8196.75	9.88474e+06	8.12544e+06	9.75031e+06	8.64561e+06	9.08588e+06	1.12099e+07	9.53671e+06	9.14731e+06	9.25341e+06	1.04503e+07	9.21448e+06	8.73819e+06
M283T4_3	107699	148217	148935	176765	122130	91956	123057	118433	96413.3	189518	183958	110670	497738	440441	518352	414144	565749	542089	376162	461826	460163	519689	450281	453564
M602T4	0	25886.3	12661.4	10266.6	10105.8	8908.34	8538.49	29242.2	9107.05	0	10482.4	0	1.72212e+06	1.65031e+06	1.60716e+06	1.74196e+06	1.79719e+06	1.57295e+06	1.82705e+06	1.70585e+06	1.70281e+06	1.55692e+06	1.34014e+06	1.43045e+06
M149T2_2	9251.52	128358	31207.8	7704.65	90028.1	37079.1	57622.3	66393.9	65857	72986.4	37745.6	67950.6	1.20845e+06	1.17284e+06	1.3198e+06	1.45636e+06	1.37407e+06	1.39904e+06	1.23533e+06	1.15988e+06	1.34978e+06	1.6256e+06	1.42608e+06	1.24768e+06
M392T1_4	625904	442025	305313	503910	396174	619045	0	208984	283407	0	149940	27138.8	1.66209e+06	1.34558e+06	1.93597e+06	1.50351e+06	1.65623e+06	1.77648e+06	1.45588e+06	1.37042e+06	1.64227e+06	1.72369e+06	1.63218e+06	1.90935e+06
M752T3	0	0	0	0	0	0	0	0	0	0	0	0	888030	1.0418e+06	939907	1.09771e+06	976037	1.04054e+06	901800	852454	934364	859491	896748	848101
M266T4_6	916057	878807	700683	939309	1.14962e+06	520175	143109	342376	269524	629425	274576	447568	2.42422e+06	2.46486e+06	2.31035e+06	2.5711e+06	2.72754e+06	2.9175e+06	2.27134e+06	2.28002e+06	2.68617e+06	2.78153e+06	2.44829e+06	2.3082e+06
M265T7_3	1.35848e+06	1.81692e+06	1.5688e+06	643577	1.60302e+06	1.48966e+06	397728	458551	504460	392191	363451	506018	6.31148e+06	6.34553e+06	7.2607e+06	6.44759e+06	5.13628e+06	7.57574e+06	4.93908e+06	5.12238e+06	5.44206e+06	7.06525e+06	6.49909e+06	6.23878e+06
M321T2_4	826470	627045	135021	596548	333517	468732	584627	372099	470553	158838	692134	242615	2.83383e+06	3.12342e+06	3.60349e+06	3.43953e+06	3.43061e+06	3.8361e+06	2.47007e+06	2.86147e+06	2.73398e+06	3.38311e+06	2.88161e+06	2.96053e+06
M405T2_2	588437	779342	517443	623692	249876	543969	87231.3	164365	185046	97525.3	174551	60393.3	4.06283e+06	3.3619e+06	4.16556e+06	3.63116e+06	4.18474e+06	4.54205e+06	3.71725e+06	3.86032e+06	3.97346e+06	5.45958e+06	3.83266e+06	3.92075e+06
M379T4_2	137746	139850	123537	104048	163428	138425	105508	235156	73277.6	148163	99400.5	241147	469547	357411	464242	434461	461315	577770	415782	470102	445432	481392	469563	498962
M338T1_4	952485	937193	833059	1.1461e+06	1.28413e+06	979443	1.01799e+06	519199	1.13656e+06	785260	1.10906e+06	391043	2.89364e+06	2.03769e+06	2.95206e+06	2.3512e+06	2.8873e+06	2.94755e+06	2.75752e+06	2.88253e+06	2.58511e+06	2.3618e+06	2.5307e+06	2.73412e+06
M273T1_1	526613	618392	295409	586407	531209	993665	4.44078e+06	2.2472e+06	3.23879e+06	2.44904e+06	2.8893e+06	4.22668e+06	2.48411e+07	1.83549e+07	2.17552e+07	2.76802e+07	2.32755e+07	2.81023e+07	2.75808e+07	2.41418e+07	2.66114e+07	2.58563e+07	2.93352e+07	2.12636e+07
M572T6_2	111040	156040	85845	214586	86538	89774.7	128006	162381	273757	170681	191615	112908	1.19633e+06	1.03176e+06	1.23701e+06	972325	1.14487e+06	1.38318e+06	921328	973955	1.0567e+06	1.15273e+06	1.11196e+06	1.22113e+06
M127T1_2	909465	1.16755e+06	540626	1.25163e+06	197836	429278	431145	325080	344245	279082	359219	306312	2.45124e+06	2.57122e+06	2.76615e+06	2.35484e+06	2.66538e+06	2.93284e+06	2.72839e+06	2.75129e+06	2.83543e+06	3.65214e+06	2.65754e+06	2.35972e+06
M447T1_3	122065	32654.7	130129	28433.8	15070.4	99534.9	161852	39066.3	38696.4	84087.9	157395	229006	7.15289e+06	6.61584e+06	7.14979e+06	6.34191e+06	7.73365e+06	8.22375e+06	6.1928e+06	6.64442e+06	6.35335e+06	7.4285e+06	6.76663e+06	6.40381e+06
M325T6_2	322174	269849	211241	245362	183881	270721	0	8509.47	17718.2	15641	35235.5	17165.6	873182	1.09503e+06	904339	849422	1.0481e+06	1.10103e+06	836778	723694	841604	857863	829035	818043
M362T2_2	437275	493052	559793	147137	316685	362674	53147.3	60364.5	29669.3	130917	90384.5	30040.4	7.9546e+06	6.29609e+06	7.72461e+06	7.25477e+06	7.9209e+06	9.38672e+06	6.84861e+06	7.14034e+06	7.28272e+06	8.18497e+06	7.19783e+06	7.1107e+06
M416T2_1	0	0	29625.8	0	0	11144.7	19872.8	18235.9	0	10201.2	37631.1	41154.2	3.65925e+06	3.37471e+06	3.79834e+06	3.47609e+06	3.76071e+06	4.32187e+06	2.97682e+06	3.6184e+06	3.35875e+06	3.53724e+06	3.63805e+06	3.43521e+06
M225T4_5	1.35021e+06	304416	1.72371e+06	850364	1.77854e+06	2.22372e+06	92496.7	142595	143019	79184.4	120026	135325	5.50637e+06	4.44169e+06	6.03402e+06	4.49275e+06	5.2945e+06	4.99715e+06	5.88605e+06	5.9538e+06	6.82229e+06	6.02385e+06	6.40367e+06	6.84793e+06
M386T2	11600.1	89314	21466.2	22923.3	0	31542.7	32041.7	0	30144.5	33650	37553.9	17014	2.97778e+06	2.6066e+06	2.8854e+06	2.98033e+06	3.27219e+06	3.63003e+06	2.71802e+06	2.83596e+06	2.96611e+06	3.15139e+06	2.98151e+06	2.79513e+06
M249T2_7	175379	200222	190933	392759	207405	149707	0	62471	9130.83	0	11639.8	18181.2	1.42987e+06	1.14643e+06	1.24538e+06	1.39708e+06	1.47002e+06	1.65367e+06	1.10798e+06	1.17152e+06	1.17515e+06	1.30371e+06	1.03409e+06	1.04385e+06
M375T3_1	25895.1	23410.3	19536.3	13058.7	24851.8	11464.6	410120	325946	337043	204204	392528	533382	1.41327e+06	1.42523e+06	1.4807e+06	1.4587e+06	1.57033e+06	1.82063e+06	1.17353e+06	1.2794e+06	1.27053e+06	1.35833e+06	1.19305e+06	1.16595e+06
M534T3	60283.9	0	796377	75508.8	256208	377550	35025.6	242931	33732.2	212650	86368.6	45828.6	1.69294e+06	1.33618e+06	1.59676e+06	1.12887e+06	1.408e+06	1.79615e+06	1.4996e+06	1.7629e+06	1.62718e+06	1.37924e+06	1.45822e+06	1.38714e+06
M386T1_2	40409.3	52060.5	51062.7	0	0	35115.7	55368.4	0	29200.5	0	108573	136721	3.66791e+06	2.95132e+06	3.92833e+06	3.53176e+06	4.13451e+06	3.81776e+06	3.86666e+06	4.18459e+06	3.83414e+06	3.99195e+06	3.3129e+06	3.62779e+06
M742T1	17636.7	0	0	0	0	0	0	0	18080.5	0	0	0	4.83779e+06	3.98699e+06	5.09507e+06	4.91604e+06	5.14728e+06	5.14982e+06	4.3089e+06	4.51586e+06	4.71377e+06	4.86686e+06	3.98425e+06	4.39822e+06
M686T3	0	0	0	0	8564.9	0	0	0	0	0	0	0	771332	725255	821178	738539	843300	950278	769083	902313	748914	833875	714150	807371
M419T3_1	1.65052e+06	1.92537e+06	928491	1.64333e+06	473652	996354	67057.2	80855.1	179913	132159	282818	8153.18	4.72371e+06	4.05365e+06	4.78677e+06	4.94755e+06	5.03649e+06	5.82698e+06	4.06937e+06	4.75903e+06	4.64184e+06	4.89006e+06	5.51988e+06	4.90246e+06
M392T1_3	183455	154100	83203.7	486447	490372	239398	95088.8	395481	434020	199989	401421	284735	4.39518e+06	3.93509e+06	4.57021e+06	4.44282e+06	4.96772e+06	5.06215e+06	3.74828e+06	3.67205e+06	4.07471e+06	5.08783e+06	4.57879e+06	4.61289e+06
M563T7_1	1.99444e+06	1.55405e+06	3.42566e+06	1.14091e+06	2.70905e+06	2.81974e+06	0	53456.2	0	18789.7	8726.57	0	1.82274e+07	1.49575e+07	1.92176e+07	1.51443e+07	1.57735e+07	2.08366e+07	1.20954e+07	1.45644e+07	1.51543e+07	1.83818e+07	1.75466e+07	1.62166e+07
M351T5_1	157780	94007.7	207097	131460	114829	95036.9	72141.7	160573	101193	119144	154989	48736	792213	635258	758735	672873	770072	1.00811e+06	707668	752229	818915	826832	738236	742626
M267T2_2	931837	1.17777e+06	563485	183248	468773	574894	420184	502640	556610	754124	563114	582735	2.301e+06	2.30381e+06	2.26492e+06	2.56561e+06	2.655e+06	2.9164e+06	1.93253e+06	2.0714e+06	2.36555e+06	2.86342e+06	2.67896e+06	2.14e+06
M195T4_2	136115	203491	313385	207973	289671	307967	7025.3	16696	0	0	14881.6	22138.3	978979	898100	975563	928096	1.02559e+06	1.12446e+06	691043	800793	751284	833239	909086	929808
M424T1_2	381972	212775	499858	445394	246129	300650	24263.1	45194	119499	917979	381834	228877	4.35949e+06	3.77499e+06	4.858e+06	4.81538e+06	5.11733e+06	5.32838e+06	4.15833e+06	3.68669e+06	4.29491e+06	4.73668e+06	5.42076e+06	5.19406e+06
M392T5_1	117960	92834.9	137477	184327	202257	76738.8	9377.52	0	96181.5	32801.7	18800.7	44178.9	1.28803e+06	1.15043e+06	1.58785e+06	1.31592e+06	1.54426e+06	1.50687e+06	1.08113e+06	1.32913e+06	1.37753e+06	1.66549e+06	1.41796e+06	1.40418e+06
M201T2_10	4.84829e+06	1.39215e+06	2.17966e+06	4.23015e+06	4.78805e+06	1.05483e+06	1.81566e+06	1.47991e+06	4.1811e+06	4.30674e+06	1.53071e+06	1.87493e+06	5.49542e+07	5.36229e+07	5.75879e+07	5.36294e+07	6.1541e+07	6.71743e+07	4.88855e+07	5.9829e+07	5.78827e+07	6.62582e+07	6.93288e+07	6.11489e+07
M430T2_2	245031	155842	85627.6	205513	168297	480407	750347	1.21695e+06	852383	665856	979880	1.15154e+06	4.7123e+06	3.92823e+06	4.11604e+06	3.94455e+06	4.74053e+06	5.06903e+06	3.71832e+06	2.75076e+06	3.94645e+06	4.57202e+06	4.5221e+06	4.13256e+06
M780T4	0	0	0	0	0	0	0	0	0	0	0	0	544033	427881	534300	538000	597715	554508	537618	520856	514555	437581	552358	525640
M537T1_1	0	0	0	0	0	0	0	0	0	0	0	0	2.58088e+06	1.80366e+06	2.37461e+06	2.15644e+06	2.37196e+06	2.5311e+06	2.27724e+06	2.24969e+06	2.20299e+06	2.13003e+06	2.13038e+06	2.21356e+06
M651T7_2	237592	198441	99480	190762	228286	310988	18672.2	45203	10454.3	0	53313.6	10301.5	543713	711877	760066	779826	879727	864805	679509	957428	813398	881795	848847	880739
M209T3_3	742074	558158	1.87498e+06	386538	2.32891e+06	1.90847e+06	881350	1.12272e+06	778085	726203	820813	528866	1.15811e+07	1.12992e+07	1.18275e+07	1.08478e+07	1.1251e+07	1.39824e+07	8.73407e+06	9.8225e+06	9.99854e+06	1.05557e+07	9.31635e+06	9.87404e+06
M317T2_2	570814	388211	167677	481171	559993	1.04382e+06	475775	421270	498248	967629	645567	251666	1.86588e+06	1.87025e+06	2.21802e+06	1.88118e+06	2.48055e+06	2.19506e+06	1.82569e+06	1.9059e+06	1.81478e+06	2.24164e+06	1.88531e+06	2.06002e+06
M511T7_3	1.03959e+06	955363	1.81727e+06	911650	2.41564e+06	2.23125e+06	54649.4	74861.5	46548.4	55633	152845	71202.7	1.10881e+07	9.66477e+06	1.16196e+07	8.79694e+06	1.06193e+07	1.24899e+07	6.90381e+06	8.64036e+06	9.05874e+06	1.02e+07	9.5414e+06	1.01518e+07
M859T4	11946.4	0	11443.2	0	0	21552	0	0	8940.89	0	0	0	4.99961e+06	4.46301e+06	4.9285e+06	4.76934e+06	4.64162e+06	5.71161e+06	4.78366e+06	4.98076e+06	4.71504e+06	5.10658e+06	4.04317e+06	4.20237e+06
M349T2_1	29640.6	32951	120544	82702.5	27721.7	39220.6	71364.8	50243	51030.8	33335.6	35438.1	25928.3	4.23508e+06	3.59602e+06	4.11336e+06	3.81613e+06	4.15109e+06	4.87408e+06	3.71855e+06	3.76022e+06	4.10475e+06	4.50186e+06	3.74626e+06	3.85376e+06
M384T4_6	2.49256e+06	2.97758e+06	2.71821e+06	2.77655e+06	3.25038e+06	1.91011e+06	304082	263801	360907	141918	322978	322676	1.06e+07	7.5514e+06	1.07189e+07	7.12459e+06	8.63499e+06	1.03533e+07	9.52654e+06	1.02048e+07	1.00691e+07	1.13318e+07	8.76058e+06	8.63191e+06
M358T6_2	32097.6	43903.9	104839	73533.5	29270	40718.9	259213	357300	182467	191354	211345	281897	656550	765640	774301	699079	815276	717434	965370	986973	926133	946555	881152	880279
M170T1_1	88780.9	57102	43455.7	142832	130679	0	14903.1	0	22017.3	0	15522.3	0	5.42663e+06	4.66852e+06	6.32168e+06	5.36639e+06	5.97642e+06	6.50098e+06	5.92348e+06	5.01848e+06	5.96577e+06	6.09661e+06	6.08575e+06	5.78095e+06
M324T8_3	213269	209577	113268	211785	114373	167577	106561	147319	344996	145748	418747	376986	1.54331e+06	1.20527e+06	1.46393e+06	965626	983893	1.36155e+06	1.36911e+06	1.2297e+06	1.14797e+06	1.29525e+06	1.35877e+06	1.24082e+06
M150T2_1	124661	82975.7	31099.5	76988.8	64470.4	68498.9	248930	104094	228406	49724.1	162047	250550	5.03893e+06	4.80525e+06	5.52669e+06	5.54573e+06	5.70242e+06	6.23242e+06	5.07642e+06	5.49828e+06	5.76755e+06	6.57087e+06	6.30068e+06	6.10089e+06
M739T1	0	0	0	0	0	0	0	21253.4	0	0	0	0	3.208e+06	2.67914e+06	3.12808e+06	3.02986e+06	3.51382e+06	3.68225e+06	3.04535e+06	3.19165e+06	3.13671e+06	2.80034e+06	2.79913e+06	3.20413e+06
M474T4_2	103389	118435	29934.3	137996	62256.8	55631.5	67420.7	96462	128706	171078	96769.5	52733.8	2.48084e+06	2.37567e+06	2.64883e+06	2.45668e+06	2.73246e+06	2.3552e+06	2.60777e+06	2.56333e+06	2.45666e+06	2.13858e+06	1.86067e+06	2.36203e+06
M913T7	0	0	51699.9	0	19032	31001.2	9053.2	32235.7	8452.09	0	0	0	1.52273e+06	1.51821e+06	1.50222e+06	1.3072e+06	1.39245e+06	1.12093e+06	1.42469e+06	1.20533e+06	1.42733e+06	1.22596e+06	1.40666e+06	1.4685e+06
M432T2_2	11992.7	0	16306	0	0	0	48515.9	85503.8	125468	105329	58079.8	80104	2.55373e+06	2.05605e+06	2.45706e+06	1.96288e+06	2.54156e+06	2.367e+06	2.3359e+06	2.21711e+06	2.58847e+06	2.58418e+06	2.27388e+06	2.8106e+06
M347T2_2	938714	1.37465e+06	858837	1.30039e+06	619473	1.48952e+06	1.14424e+06	799440	680939	1.08202e+06	647103	472940	3.67349e+07	3.28906e+07	3.77296e+07	3.53708e+07	3.84517e+07	4.30575e+07	3.16859e+07	3.6552e+07	3.32134e+07	3.88938e+07	3.27843e+07	3.32803e+07
M396T1_2	0	0	0	0	0	0	491087	349779	301042	463880	477318	322664	3.19272e+06	2.4003e+06	3.16985e+06	2.92063e+06	3.2554e+06	3.54966e+06	3.80321e+06	3.46096e+06	3.17944e+06	2.75616e+06	2.32598e+06	3.07016e+06
M245T3_3	1.09199e+06	821543	1.02574e+06	748455	1.3909e+06	703168	538996	480003	334661	396022	350654	615301	3.13828e+06	2.66038e+06	2.68214e+06	2.66393e+06	3.18053e+06	3.65774e+06	2.19014e+06	2.91495e+06	2.73028e+06	2.83394e+06	2.76979e+06	2.59459e+06
M351T1_8	3.02215e+06	3.77032e+06	3.092e+06	2.23169e+06	2.83627e+06	3.16246e+06	843714	1.81276e+06	1.14408e+06	1.53645e+06	1.17316e+06	1.26783e+06	1.47327e+07	1.08659e+07	1.58377e+07	1.15637e+07	1.29186e+07	1.40872e+07	1.48294e+07	1.1362e+07	1.36159e+07	1.59718e+07	1.60061e+07	1.50211e+07
M394T6_5	2.78953e+06	2.70221e+06	2.84709e+06	1.93919e+06	3.09187e+06	2.75049e+06	1.00797e+06	727095	1.05218e+06	1.07259e+06	1.1404e+06	990027	7.8757e+06	6.93269e+06	1.01369e+07	6.4737e+06	7.63346e+06	8.96184e+06	7.67708e+06	8.21018e+06	8.40845e+06	9.49807e+06	8.52479e+06	9.95325e+06
M475T6_5	500699	603125	485257	539832	146998	467244	492565	705708	637164	472369	707411	427355	1.47168e+06	1.37324e+06	1.43623e+06	1.32734e+06	1.70827e+06	1.55949e+06	1.28364e+06	1.43897e+06	1.39817e+06	1.40635e+06	1.14117e+06	1.30019e+06
M211T3_1	1.40288e+06	948820	173586	871770	544363	166446	221593	159866	210042	142871	259080	123659	3.35026e+06	3.12787e+06	3.09682e+06	3.20472e+06	3.36605e+06	3.55482e+06	2.98369e+06	2.963e+06	3.03034e+06	3.34955e+06	3.53835e+06	3.16657e+06
M387T2_1	0	8682.8	0	17843.9	8586.31	0	25014.5	59876.8	59667.9	59538.5	38659.9	8722.38	561887	574429	635749	637963	680655	751013	499405	533441	594501	638166	531507	551541
M148T5_1	21818.4	8941.28	25585.3	15000	29481	37789.7	85889	0	10516.6	18863.1	7753.14	17304.9	1.00777e+06	993013	1.33383e+06	1.00081e+06	1.16795e+06	1.11504e+06	979197	1.02704e+06	1.10223e+06	1.20288e+06	1.23202e+06	1.04255e+06
M440T1_2	23469.9	69192.4	170559	305424	169640	196068	16160.8	64182.4	113737	84769.3	44444.1	51799.7	3.94429e+06	4.0008e+06	3.86432e+06	3.70874e+06	4.11402e+06	4.46634e+06	3.53425e+06	3.27912e+06	3.65383e+06	4.48675e+06	4.65462e+06	4.11705e+06
M277T3_4	0	0	0	0	0	0	18193.8	9430.94	0	21367.9	0	0	1.42497e+06	1.26158e+06	1.36396e+06	1.39979e+06	1.59624e+06	1.64542e+06	1.26101e+06	1.39057e+06	1.27781e+06	1.45969e+06	1.37058e+06	1.22578e+06
M456T5_4	163520	238774	252189	129890	158031	196406	59078.3	53222	94511.2	153983	112124	63877.5	1.77685e+06	1.6865e+06	1.50482e+06	1.59384e+06	1.48161e+06	1.63458e+06	1.25255e+06	1.43712e+06	1.19066e+06	1.2722e+06	1.53658e+06	1.4904e+06
M189T2_1	460314	373293	72673.9	324835	161634	353197	86955.1	74943.4	58020	126485	161029	96628.2	1.90689e+06	1.99988e+06	2.44588e+06	2.25616e+06	2.37051e+06	2.43932e+06	1.6091e+06	1.7274e+06	1.97359e+06	2.32927e+06	1.87781e+06	1.92062e+06
M883T3	0	0	0	0	0	0	0	0	0	0	0	0	833892	801686	826608	931113	868805	1.00957e+06	872355	823243	817035	839069	684376	786607
M194T4_1	453485	353374	431559	451535	535607	176724	0	42524.6	14699.9	24409.2	20522.8	20133.4	1.43899e+06	1.44411e+06	1.51192e+06	1.26603e+06	1.48884e+06	1.56742e+06	1.46339e+06	1.47836e+06	1.70794e+06	1.96709e+06	1.6242e+06	1.09606e+06
M417T4_6	132658	98705.1	41399.8	32691.2	119445	72425.6	0	0	0	8216.3	0	0	1.174e+06	983074	1.31774e+06	1.0699e+06	1.27802e+06	1.48686e+06	988380	1.15976e+06	1.14e+06	1.34305e+06	1.15229e+06	1.19481e+06
M426T1_1	764646	870703	333976	144640	887408	477794	420135	366133	464804	517304	577860	623953	3.14673e+06	2.60307e+06	2.5263e+06	2.73996e+06	2.63161e+06	3.25882e+06	2.35998e+06	2.62447e+06	2.6656e+06	2.58166e+06	2.00353e+06	2.16599e+06
M194T1_7	47452.4	199697	367897	110022	219329	204063	211263	295965	386690	195854	289449	289207	1.25396e+06	1.2802e+06	1.12068e+06	1.54544e+06	1.51146e+06	1.40588e+06	1.29292e+06	1.31622e+06	1.11444e+06	1.39584e+06	1.32141e+06	934152
M358T1_9	0	0	0	0	0	0	0	0	0	0	0	0	8.27466e+06	5.81385e+06	8.25567e+06	7.7162e+06	7.60693e+06	8.00708e+06	8.79127e+06	7.31807e+06	7.90842e+06	7.72068e+06	7.5373e+06	7.3725e+06
M276T7_1	10147.9	0	0	10049.7	0	0	8463.52	10784.5	32168.2	14523	55415.8	42262	2.28213e+06	1.84888e+06	2.14659e+06	1.69105e+06	1.71633e+06	1.93758e+06	2.11969e+06	1.85853e+06	2.05899e+06	1.93708e+06	2.14898e+06	1.78444e+06
M782T4	0	0	13292.6	0	9044.76	0	8179.42	0	11166.5	0	0	0	989564	965797	996838	933900	914516	1.08624e+06	997043	1.02735e+06	963943	974708	755990	809551
M514T5	53038.9	83818.9	35633.2	24492.7	13445.5	33469.7	24006.7	8399.38	27486.1	165729	8424	32334	1.73492e+06	1.77514e+06	1.92164e+06	1.82077e+06	1.78277e+06	2.21658e+06	1.53051e+06	1.49122e+06	1.73413e+06	1.67241e+06	1.63837e+06	1.88612e+06
M151T3_2	445086	430521	409159	219590	532425	86764	0	21520.7	17650	10263	12996.9	11248	1.45936e+06	1.39903e+06	1.3785e+06	1.42132e+06	1.48107e+06	1.74099e+06	1.00223e+06	1.22657e+06	1.33691e+06	1.25855e+06	1.37783e+06	1.61438e+06
M376T6_7	151231	110131	138845	100791	165796	121367	0	0	0	0	0	0	683008	456654	633023	643964	666259	717496	697404	581748	605507	654791	455636	466189
M879T4_1	0	0	0	0	0	0	0	0	0	8494.58	0	0	1.48937e+06	1.38183e+06	1.39522e+06	1.39073e+06	1.2489e+06	1.58599e+06	1.4067e+06	1.34579e+06	1.45343e+06	1.54025e+06	1.17908e+06	1.17078e+06
M340T6_3	246951	197977	271239	224649	246754	252951	29974.1	0	36483.3	46146	48648.9	9697.48	1.04599e+06	941653	1.04617e+06	926412	990710	1.09984e+06	753367	614133	885898	939695	1.11922e+06	955619
M207T1_4	0	0	0	0	294583	157986	0	0	0	0	0	0	1.14023e+07	9.57727e+06	1.01681e+07	1.08016e+07	1.08004e+07	1.28638e+07	1.02164e+07	9.49322e+06	1.09591e+07	1.11417e+07	1.09426e+07	8.94249e+06
M449T2	273552	426567	198007	307977	38165.1	173281	51868.6	82079.7	96937.8	94423.1	49736.5	81180.6	6.17534e+06	5.38137e+06	5.46503e+06	6.45783e+06	5.03306e+06	5.91725e+06	4.4375e+06	6.49448e+06	5.43692e+06	6.09532e+06	6.0246e+06	5.82838e+06
M181T3_2	231891	849714	242430	637464	306885	410500	183687	353970	318890	219308	477113	308109	2.11345e+06	2.14986e+06	2.54865e+06	2.18329e+06	2.60064e+06	2.63606e+06	1.69895e+06	1.76568e+06	2.12203e+06	2.51617e+06	2.00286e+06	2.11855e+06
M190T1_6	221077	358738	287397	388094	292652	306827	528847	607548	485628	510013	490812	580043	4.9439e+06	3.83356e+06	3.60263e+06	3.7806e+06	4.61894e+06	4.59838e+06	3.95706e+06	4.93121e+06	4.22938e+06	4.49832e+06	4.29198e+06	3.86316e+06
M710T1	0	31246.5	0	27739.3	0	68231.6	0	0	0	0	0	0	3.67605e+06	2.91206e+06	3.29641e+06	3.5095e+06	4.01343e+06	4.06655e+06	3.3522e+06	3.76715e+06	3.66428e+06	3.91789e+06	3.19676e+06	3.58103e+06
M171T4_1	29957.2	30861.3	28465.2	8998.13	0	0	0	29934.2	6664.37	35576.6	24276.5	16841.4	1.33667e+06	1.40398e+06	1.31517e+06	1.66914e+06	1.3658e+06	1.48854e+06	1.35725e+06	1.23282e+06	1.36434e+06	1.6104e+06	1.55888e+06	1.25688e+06
M334T4_9	1.36667e+06	2.8704e+06	1.20539e+06	1.67179e+06	2.01287e+06	1.35641e+06	1.99693e+06	170786	2.30534e+06	2.27724e+06	2.43041e+06	652875	6.49074e+06	5.07848e+06	6.91772e+06	5.22001e+06	5.8254e+06	6.76503e+06	5.31401e+06	5.8721e+06	6.10122e+06	6.90952e+06	6.84718e+06	5.92107e+06
M262T1_1	377124	184476	123881	256444	171801	101296	25400.8	120248	25947.2	22161.9	159812	85154.1	4.36951e+06	4.02839e+06	4.26173e+06	4.37656e+06	5.18034e+06	4.41129e+06	3.88515e+06	4.84425e+06	4.24389e+06	4.71705e+06	3.40511e+06	4.01932e+06
M256T3_4	570615	699032	207653	428282	327481	545669	2.46412e+06	1.60399e+06	2.79243e+06	1.71933e+06	1.04108e+06	3.36072e+06	5.34958e+07	5.48437e+07	5.3956e+07	5.16489e+07	5.44575e+07	5.86661e+07	4.10177e+07	4.77067e+07	4.7898e+07	4.68495e+07	4.49967e+07	4.40084e+07
M307T1_3	6.69687e+06	6.85086e+06	6.51579e+06	6.76734e+06	8.38908e+06	6.55664e+06	5.65206e+06	6.15571e+06	6.48808e+06	6.17549e+06	6.59953e+06	7.34436e+06	1.85849e+06	1.10637e+06	1.42262e+06	1.68388e+06	1.87298e+06	1.86889e+06	1.57232e+06	1.64208e+06	1.55923e+06	1.77041e+06	1.24281e+06	1.57046e+06
M201T2_9	3.85445e+06	4.16384e+06	2.5604e+06	84967.5	3.53872e+06	3.06487e+06	1.78777e+06	1.56036e+06	1.94714e+06	2.17951e+06	1.81845e+06	1.81134e+06	5.28984e+07	5.12752e+07	5.43752e+07	5.10302e+07	5.83104e+07	6.38993e+07	4.66763e+07	5.74125e+07	5.54592e+07	6.3516e+07	6.63503e+07	5.85406e+07
M353T4_2	268833	947649	566879	1.00565e+06	1.19644e+06	982971	355980	291675	391666	376039	388225	347276	2.41721e+06	2.42607e+06	2.42203e+06	2.88679e+06	2.82977e+06	3.06272e+06	2.22286e+06	2.21471e+06	2.3609e+06	2.54235e+06	2.28965e+06	2.20832e+06
M878T4	0	0	0	0	0	0	0	0	0	0	0	0	2.03843e+06	1.7664e+06	1.86569e+06	1.96943e+06	1.9229e+06	2.16483e+06	1.87684e+06	1.82162e+06	1.86192e+06	1.83089e+06	1.61343e+06	1.48605e+06
M151T4_3	1.38968e+06	1.99352e+06	1.93937e+06	1.58944e+06	1.67736e+06	1.42008e+06	1.03545e+06	1.34667e+06	1.19414e+06	1.09738e+06	1.24259e+06	1.2078e+06	3.9668e+06	4.08074e+06	4.97533e+06	3.3652e+06	4.20774e+06	4.146e+06	3.78284e+06	5.12655e+06	4.18019e+06	4.70552e+06	4.3244e+06	4.48538e+06
M326T5_4	1.76844e+06	1.72047e+06	577637	2.28685e+06	1.8865e+06	1.20015e+06	850074	1.17379e+06	1.19459e+06	1.24994e+06	1.24336e+06	652876	2.23552e+07	1.87899e+07	2.25693e+07	1.96841e+07	2.25769e+07	2.51384e+07	1.76492e+07	1.92992e+07	1.81643e+07	2.18407e+07	2.16295e+07	2.03074e+07
M340T4_4	428990	322213	280592	316279	267903	258914	170920	88710.2	125340	125066	229734	174437	2.13639e+06	1.84239e+06	1.95702e+06	1.97717e+06	2.08057e+06	2.71659e+06	1.87716e+06	1.97787e+06	1.95457e+06	2.14639e+06	1.84175e+06	1.74136e+06
M270T7	0	0	0	18365.2	0	8574.01	6906.56	0	10357.2	0	0	7431.49	1.62148e+06	1.4932e+06	1.58653e+06	1.67911e+06	1.92421e+06	1.94271e+06	1.602e+06	1.64764e+06	1.83423e+06	1.81737e+06	2.02785e+06	1.8797e+06
M360T3_2	40715.7	12852.4	61325.8	33937.6	45322.8	15840.7	107826	64033.4	10780.1	42680.1	28753.5	183481	772647	719779	711757	756147	818615	1.04189e+06	664313	814257	819943	832797	736374	610048
M416T6_5	248620	392524	285810	413868	550622	416892	260651	159509	102889	48321.2	549006	183071	1.09669e+06	1.1719e+06	1.41118e+06	1.32621e+06	1.22719e+06	1.48699e+06	1.13783e+06	1.01758e+06	1.19064e+06	1.4158e+06	1.24974e+06	1.08951e+06
M353T2_2	186296	258876	103724	188063	249543	173079	0	7506.91	10019.8	29066.8	26374.3	7494.68	816110	945120	954522	975461	996256	1.00559e+06	659163	814081	889139	1.25626e+06	945642	814237
M349T3_1	292537	400998	333511	343077	384284	326692	40453.1	78924.7	69649.9	143605	72212.7	89343.7	2.08956e+06	1.65896e+06	1.92778e+06	1.77565e+06	2.29047e+06	2.50572e+06	1.9291e+06	2.15195e+06	1.83153e+06	1.8076e+06	1.54414e+06	1.75015e+06
M251T3_6	402557	3.02101e+06	475559	318440	2.69188e+06	466725	2.18634e+06	2.14045e+06	2.06339e+06	2.18914e+06	1.84021e+06	1.59305e+06	1.0615e+07	9.50012e+06	9.82202e+06	8.31249e+06	1.13642e+07	1.10473e+07	6.61953e+06	9.38384e+06	8.18916e+06	8.38866e+06	8.50887e+06	8.93264e+06
M413T6_2	872947	460514	467230	352074	312800	267646	118250	579053	1.11055e+06	972073	121757	1.11215e+06	5.40603e+06	5.88011e+06	5.94492e+06	5.71721e+06	4.25099e+06	6.76237e+06	4.46155e+06	4.33378e+06	5.21233e+06	5.52783e+06	5.97667e+06	5.75744e+06
M365T6_4	258577	345115	288217	225876	245330	284318	238649	432308	308704	133405	86543.3	224728	916494	818116	1.02806e+06	866415	990521	1.17962e+06	771923	878223	801808	995457	844146	1.04396e+06
M864T3_1	0	0	0	0	9129.16	0	7682.3	0	0	0	0	0	2.35327e+06	2.07197e+06	2.25163e+06	2.22989e+06	2.45597e+06	2.4973e+06	2.15997e+06	2.17548e+06	2.00663e+06	2.20153e+06	1.90259e+06	1.77535e+06
M392T1_1	120068	48577.1	36644.5	59325.8	0	0	86883.8	213555	127858	159400	452288	84186.9	1.3884e+07	1.16431e+07	1.47981e+07	1.43366e+07	1.54574e+07	1.5393e+07	1.50067e+07	1.47103e+07	1.43865e+07	1.46057e+07	1.097e+07	1.47589e+07
M349T6_4	127854	165817	125497	104902	118036	73467.2	88884.8	37138	8738.3	9123.72	0	23217.8	1.13814e+06	1.09139e+06	1.24052e+06	1.08472e+06	1.17172e+06	1.37448e+06	841840	945330	970047	1.19157e+06	1.09432e+06	1.00168e+06
M392T6_1	276792	198991	243270	305104	132038	234126	0	0	8092.99	14137.4	11929.6	0	759522	597365	870514	750729	854836	1.00762e+06	939637	809280	939245	1.05215e+06	960400	1.01305e+06
M173T6_1	1.24369e+07	1.35538e+07	1.43986e+07	1.23749e+07	1.24917e+07	1.33512e+07	1.61319e+07	1.51938e+07	1.48584e+07	1.64835e+07	1.45482e+07	1.54436e+07	1.52575e+06	1.26898e+06	1.50787e+06	1.25121e+06	1.55863e+06	1.22319e+06	1.19086e+06	687247	1.70963e+06	1.30315e+06	1.76476e+06	1.29761e+06
M481T1_2	620278	482377	371512	516311	911764	373175	960987	1.00615e+06	1.6884e+06	1.07871e+06	1.31703e+06	1.34478e+06	1.94482e+07	1.40978e+07	1.8323e+07	1.68296e+07	1.90503e+07	2.08033e+07	1.63309e+07	1.7124e+07	1.74618e+07	2.0115e+07	2.05127e+07	1.87679e+07
M377T4_3	952179	1.63339e+06	992541	1.31296e+06	1.21788e+06	899105	766939	776829	943254	684828	1.09706e+06	195550	5.0554e+06	3.72464e+06	5.35073e+06	3.51486e+06	4.05196e+06	4.77576e+06	3.85657e+06	4.4163e+06	4.763e+06	4.99568e+06	5.15649e+06	4.63603e+06
M252T1_1	434559	5.39126e+06	561908	4.17259e+06	1.32298e+06	3.47668e+06	5.0042e+06	2.40758e+06	2.52602e+06	1.59812e+06	2.16951e+06	2.73537e+06	1.51886e+07	9.57323e+06	1.48866e+07	1.18275e+07	1.36068e+07	1.56984e+07	1.38565e+07	1.32066e+07	1.47873e+07	1.75307e+07	1.63791e+07	1.46446e+07
M308T7_3	103773	157794	131942	92684.4	110143	120239	167544	60719.3	169546	28026.2	598229	70604.9	1.0035e+06	847870	1.0031e+06	907847	1.07641e+06	1.41567e+06	1.2833e+06	1.15184e+06	1.07952e+06	1.32785e+06	1.06233e+06	1.01957e+06
M183T6_1	587200	316548	895511	1.11969e+06	525377	267066	275139	279751	512317	505147	954905	489706	2.63942e+06	2.31499e+06	2.91507e+06	2.74964e+06	2.87564e+06	3.03021e+06	3.37737e+06	3.24992e+06	2.87115e+06	2.85268e+06	1.92468e+06	2.47367e+06
M322T5_5	629658	786443	767584	810947	218187	487178	106934	359643	386589	139763	583343	155467	1.91548e+06	1.62843e+06	1.95773e+06	2.27037e+06	1.85751e+06	2.0955e+06	1.7545e+06	1.96586e+06	1.62424e+06	1.94205e+06	1.82608e+06	2.11181e+06
M625T6_1	0	0	0	0	0	0	10900.5	0	11988.9	0	10855.4	0	1.55053e+06	1.6631e+06	1.58405e+06	1.3392e+06	1.39221e+06	1.21464e+06	1.35062e+06	1.23491e+06	1.41839e+06	1.32517e+06	1.38586e+06	1.53381e+06
M353T4_4	1.13003e+06	1.09912e+06	908486	1.17173e+06	1.18575e+06	813430	344898	373411	463778	638479	214916	480851	2.92351e+06	2.56132e+06	3.09937e+06	2.49275e+06	2.82521e+06	3.30822e+06	2.49083e+06	2.67694e+06	2.63223e+06	2.63485e+06	2.5773e+06	2.48071e+06
M323T2	219356	153259	25768.4	204430	111265	9437.34	24178.4	33540.7	8880.63	168081	51180.1	22184.3	513239	570416	588252	550203	557996	640565	368717	492209	561424	682873	523422	614115
M314T1_2	528626	918146	190219	593689	403899	294597	616892	682280	1.35015e+06	1.6728e+06	918392	788855	1.49957e+07	1.42469e+07	1.47527e+07	1.46263e+07	1.67608e+07	1.96962e+07	1.59754e+07	1.44552e+07	1.60057e+07	1.62273e+07	1.91797e+07	1.72556e+07
M278T1_4	1.80858e+06	2.11901e+06	2.00544e+06	1.7848e+06	981810	1.75077e+06	353106	459023	2.23605e+06	1.93252e+06	575015	1.80532e+06	2.16303e+07	1.42607e+07	2.12887e+07	2.13352e+07	2.33148e+07	2.24103e+07	2.38249e+07	2.05191e+07	2.28658e+07	2.23348e+07	2.24765e+07	2.19474e+07
M487T7_3	732483	675973	597308	534035	755266	805433	341408	510189	454739	258351	376110	462236	2.44616e+06	2.34855e+06	2.67644e+06	2.33774e+06	2.38035e+06	3.01361e+06	1.7106e+06	2.39742e+06	2.17251e+06	2.7007e+06	2.52947e+06	2.36772e+06
M338T3_1	10044.5	0	0	0	0	0	0	0	0	0	0	0	8.12585e+06	7.92961e+06	9.52508e+06	7.75884e+06	9.38823e+06	9.76096e+06	7.51971e+06	7.16795e+06	7.79732e+06	8.6877e+06	8.45949e+06	8.21109e+06
M296T5_1	336940	434591	384456	386295	371682	223839	171226	307355	348853	177286	138822	204519	902840	816414	786382	769746	691003	953132	931311	803834	896033	828470	945814	840486
M255T3_3	886058	524157	203781	470677	106375	670485	1.59738e+06	2.32835e+06	2.10994e+06	79477.1	182655	1.94339e+06	4.38627e+07	4.79702e+07	4.70267e+07	4.55916e+07	4.70529e+07	5.239e+07	3.50247e+07	3.94666e+07	3.9826e+07	4.21671e+07	4.16623e+07	4.08267e+07
M276T1_8	1.55138e+07	1.62421e+07	7.25406e+06	1.42766e+07	1.55841e+07	1.53527e+07	5.77368e+06	3.93838e+06	5.43074e+06	6.95936e+06	4.50796e+06	5.16301e+06	6.56823e+07	5.40924e+07	6.94459e+07	7.48886e+07	7.96611e+07	7.98642e+07	6.16875e+07	8.16639e+07	7.4594e+07	8.95819e+07	8.73e+07	7.37321e+07
M766T1	42907.4	0	0	0	0	0	0	0	0	0	0	0	3.08226e+06	2.2036e+06	2.80593e+06	2.73253e+06	2.87248e+06	3.26545e+06	2.96184e+06	2.60964e+06	2.65273e+06	2.962e+06	2.48849e+06	2.83268e+06
M613T7	26918	46482.7	25095.5	34771.4	71380.9	54904.1	0	0	0	0	0	12981.6	2.02872e+06	1.94986e+06	1.96698e+06	1.9137e+06	1.63451e+06	2.17699e+06	2.2675e+06	1.83492e+06	2.32942e+06	2.33865e+06	2.04104e+06	2.19047e+06
M279T6_8	1.14481e+06	1.15205e+06	2.36763e+06	1.34941e+06	2.74854e+06	2.33431e+06	242289	281882	204001	219592	213351	203030	6.82286e+06	6.13681e+06	6.00734e+06	6.58936e+06	6.9684e+06	7.89013e+06	5.70012e+06	6.50618e+06	5.56916e+06	6.43532e+06	6.82828e+06	6.74704e+06
M125T1_9	1.88119e+06	2.66186e+06	1.60029e+06	2.21277e+06	1.95311e+06	1.71838e+06	1.86297e+06	2.1272e+06	2.13352e+06	2.1064e+06	1.8673e+06	1.9931e+06	428280	713956	493450	535115	1.09607e+06	572010	347420	507915	384947	520573	277940	344397
M449T6_2	258223	300180	164656	142148	417144	300010	449970	281073	647853	488395	300456	106699	1.57942e+06	1.22491e+06	1.77819e+06	1.55513e+06	1.72598e+06	1.65008e+06	1.95247e+06	1.69192e+06	1.64131e+06	2.12089e+06	1.37863e+06	1.88177e+06
M431T4_2	598029	982017	1.85086e+06	709686	970164	1.50521e+06	1.02419e+06	898612	159856	247315	156092	519599	4.37907e+06	4.0829e+06	4.02172e+06	4.06236e+06	5.01561e+06	4.76978e+06	3.69865e+06	5.40477e+06	4.02991e+06	5.87005e+06	4.32513e+06	3.84636e+06
M601T5_1	143102	282008	165205	245100	556286	315951	25343	77615.7	140957	20632.2	205528	21197.6	2.03114e+06	2.09015e+06	1.89796e+06	1.88564e+06	2.03588e+06	2.253e+06	1.68102e+06	1.5703e+06	1.62211e+06	1.73749e+06	2.59186e+06	2.15185e+06
M345T1_6	947146	885921	1.57878e+06	1.49661e+06	1.53026e+06	1.39805e+06	7.7959e+06	5.02885e+06	6.07535e+06	5.36126e+06	279344	5.97741e+06	1.81212e+07	1.73168e+07	1.8135e+07	1.7443e+07	2.05188e+07	2.12768e+07	1.61984e+07	1.78387e+07	1.66912e+07	1.96423e+07	1.63337e+07	1.72002e+07
M350T4_1	147198	149903	149827	91368.4	133680	281086	61833.2	124348	23120	182450	76906.9	37869.2	4.87552e+06	4.79594e+06	4.65632e+06	4.4146e+06	5.25591e+06	5.85363e+06	4.61618e+06	4.69553e+06	4.56372e+06	5.26187e+06	3.99959e+06	4.24624e+06
M177T3_1	558544	471338	548116	591511	621261	496352	76462.2	126375	80699.2	16284	163114	10692.7	1.88115e+06	1.75318e+06	1.94858e+06	1.85464e+06	2.24833e+06	2.47947e+06	1.30974e+06	2.02697e+06	1.89548e+06	1.88999e+06	1.95387e+06	1.63338e+06
M511T8_2	295438	204953	377231	137056	297000	242674	44774.5	64354.2	87992.7	121071	79600.6	239405	1.14699e+06	922633	1.16019e+06	996280	1.12271e+06	1.43034e+06	787778	1.06425e+06	965219	968086	1.03272e+06	1.12772e+06
M327T7_5	3.19004e+06	2.81473e+06	1.28042e+06	904608	1.67655e+06	3.1963e+06	343370	433092	471622	375545	399356	458553	8.79608e+06	7.19974e+06	8.49775e+06	7.63519e+06	7.22118e+06	9.69272e+06	6.20725e+06	6.17584e+06	7.3165e+06	8.21226e+06	8.11094e+06	7.01439e+06
M130T1_11	2.12219e+07	1.01684e+07	3.05683e+07	1.36643e+07	1.69111e+07	1.84056e+07	1.68404e+07	1.58345e+07	1.39054e+07	1.91805e+07	1.18276e+07	1.18147e+07	1.69264e+08	1.77623e+08	1.51057e+08	1.79002e+08	1.86238e+08	1.97307e+08	1.59931e+08	1.70692e+08	1.59169e+08	1.67447e+08	1.38556e+08	1.32211e+08
M412T4_4	696750	372955	922997	214841	268500	370461	200032	385173	381600	407587	293244	307973	1.55749e+06	1.50649e+06	1.5693e+06	1.58956e+06	1.58892e+06	1.94165e+06	1.39323e+06	1.42024e+06	1.37227e+06	1.58044e+06	1.41459e+06	1.49627e+06
M775T6	478096	578874	464498	503613	1.03466e+06	648142	32760.8	71777.6	11871.3	134396	43374.9	39925.8	2.1177e+06	1.5496e+06	2.33449e+06	2.01319e+06	2.32826e+06	2.40292e+06	1.90466e+06	2.16403e+06	2.33878e+06	2.11155e+06	2.05188e+06	2.26366e+06
M355T4_2	2.99507e+06	140583	2.56258e+06	2.86133e+06	3.31107e+06	2.19516e+06	164685	448735	480522	442077	446057	203644	7.94377e+07	6.81875e+07	7.63418e+07	6.88128e+07	8.05759e+07	9.56101e+07	6.57274e+07	7.07475e+07	7.03968e+07	7.94163e+07	7.40098e+07	7.1727e+07
M248T6_2	94073.9	177799	119832	164437	133596	64757.1	0	36035.6	7422.47	15562.2	22672.2	0	2.77037e+06	2.54232e+06	2.518e+06	2.28524e+06	2.70572e+06	2.57178e+06	2.08576e+06	2.79173e+06	2.198e+06	2.33078e+06	1.8952e+06	2.34062e+06
M485T1_2	0	30152.5	88745.8	52036.5	0	85703.4	108687	161813	76809.8	311218	134886	55395.5	892498	678747	1.02458e+06	1.0026e+06	972017	1.04275e+06	721909	764859	824436	1.0455e+06	746167	771055
M640T6_2	6.15839e+06	5.50227e+06	7.21242e+06	7.00223e+06	7.2323e+06	5.48633e+06	94930.9	154339	197020	138529	150334	73885.2	2.78965e+07	2.43872e+07	2.71119e+07	1.77296e+07	2.70459e+07	2.82776e+07	2.52436e+07	2.6537e+07	2.71995e+07	2.89047e+07	1.63538e+07	2.6295e+07
M593T1_2	0	0	0	0	22727	0	0	13722.6	13564.5	0	0	27244.3	1.15498e+06	1.03484e+06	1.17357e+06	1.26889e+06	1.26792e+06	1.26915e+06	1.04271e+06	998996	1.07702e+06	1.18896e+06	1.01554e+06	1.35367e+06
M419T5_1	0	0	0	0	0	26897.9	0	0	0	0	0	0	1.03275e+06	966573	921040	1.03913e+06	1.14845e+06	1.25963e+06	922883	981866	1.03273e+06	1.01136e+06	899609	927626
M297T3_2	2.3835e+06	2.64633e+06	1.94937e+06	2.35299e+06	2.37471e+06	1.75562e+06	1.25477e+06	1.20333e+06	1.32798e+06	1.5318e+06	1.20136e+06	1.3814e+06	3.21056e+07	3.39794e+07	3.40482e+07	3.42324e+07	3.84876e+07	4.07394e+07	2.72035e+07	3.16029e+07	3.16198e+07	3.61719e+07	3.24638e+07	3.25798e+07
M564T7_2	555966	330736	1.01701e+06	214324	777593	815575	133601	384818	541134	197238	104906	492170	5.48628e+06	4.51267e+06	5.84204e+06	4.67367e+06	5.01807e+06	6.33157e+06	3.84119e+06	4.44397e+06	4.73638e+06	5.54999e+06	5.4707e+06	4.89575e+06
M298T4_4	828863	965424	704674	676273	806419	775416	448722	548074	589492	531480	312824	556542	2.12917e+07	1.76386e+07	2.168e+07	1.90297e+07	2.05652e+07	2.30137e+07	1.61885e+07	1.92419e+07	1.87261e+07	2.09018e+07	2.26269e+07	2.11671e+07
M389T5_2	0	39241.3	27413.6	0	11699.3	0	0	8418.21	0	0	9407.67	0	136899	131177	149122	174346	158296	215407	179855	167582	148273	149645	133773	189093
M147T6_1	2.76086e+06	1.53088e+06	3.66248e+06	3.04563e+06	3.18882e+06	974136	843601	510372	4.29866e+06	1.00098e+06	4.33089e+06	1.53454e+06	3.77596e+07	3.7736e+07	3.83446e+07	4.05573e+07	3.4828e+07	4.28503e+07	3.01739e+07	2.88277e+07	3.23174e+07	3.52795e+07	4.16923e+07	3.3478e+07
M227T5_6	0	15103.8	91037	0	14701.3	39699.8	29161.2	73523.8	46639.5	27111.3	15267.2	65498.5	440894	399776	403287	434917	571434	445381	383203	432561	410433	569687	472936	382101
M404T4_1	450902	404238	343318	400401	249966	322708	212309	409011	362280	285601	375287	247044	4.64436e+06	4.458e+06	4.96278e+06	4.65211e+06	5.30436e+06	4.62163e+06	5.65514e+06	5.63725e+06	5.65983e+06	5.0695e+06	4.12809e+06	5.20531e+06
M231T1_5	3.72151e+06	2.03295e+06	2.73053e+06	3.05102e+06	2.32852e+06	4.47819e+06	8.76095e+06	5.69701e+06	7.51275e+06	4.46774e+06	7.21903e+06	1.10025e+07	4.81197e+07	4.96926e+07	4.91642e+07	5.67998e+07	6.32092e+07	6.90354e+07	4.7571e+07	5.2127e+07	5.11451e+07	6.45841e+07	5.15622e+07	5.16e+07
M465T5_3	915377	348947	753421	677724	510581	353030	0	77687.1	37228.3	72635.4	131196	43395.2	2.08713e+06	1.85274e+06	1.95385e+06	1.7847e+06	2.1492e+06	2.51139e+06	1.73501e+06	1.80067e+06	1.97997e+06	2.30583e+06	2.05407e+06	2.42725e+06
M339T1_3	730025	580245	2.01144e+06	314841	363767	651792	2.52428e+06	241867	425784	320009	274048	2.49179e+06	5.42187e+06	4.01807e+06	5.2322e+06	5.10278e+06	6.0614e+06	6.52816e+06	5.82779e+06	5.95233e+06	5.77115e+06	5.71515e+06	6.63243e+06	6.02584e+06
M359T4_5	4.0676e+06	3.48827e+06	654668	2.3869e+06	3.25278e+06	1.54664e+06	896265	748177	604876	837606	500892	1.0493e+06	1.69058e+07	1.70033e+07	1.75714e+07	1.96376e+07	1.8467e+07	2.2478e+07	1.40126e+07	1.44765e+07	1.78863e+07	2.04937e+07	2.2431e+07	1.84669e+07
M472T4_2	910562	920176	916528	746337	756116	1.0922e+06	481579	501278	363221	1.11794e+06	317370	186633	4.52068e+06	4.14563e+06	2.8219e+06	4.26816e+06	4.31103e+06	5.3799e+06	4.25002e+06	4.54183e+06	4.38721e+06	4.58769e+06	3.79789e+06	3.97796e+06
M216T5_3	503417	177326	146499	203930	611572	98948.7	265687	323290	251920	284742	262110	305992	1.12665e+06	869341	1.11386e+06	1.12244e+06	1.24783e+06	1.4203e+06	943371	1.01426e+06	1.0394e+06	1.10102e+06	1.13551e+06	1.11571e+06
M359T1_5	129839	256411	92251	389661	411114	247800	1.52525e+06	560640	427023	50363	808309	448185	7.69132e+06	6.81497e+06	8.55526e+06	7.54616e+06	8.85372e+06	8.97137e+06	6.04147e+06	6.15934e+06	6.66597e+06	8.31521e+06	6.93391e+06	6.95005e+06
M380T5_3	31767.5	52892.3	12416.9	24642.1	49285.9	23571.8	0	34754.7	9552.54	19878.7	18640	24400.9	1.19192e+06	1.1237e+06	1.17473e+06	1.00715e+06	1.16574e+06	1.16712e+06	812994	972454	1.05271e+06	1.21666e+06	1.12209e+06	1.13428e+06
M393T1_4	2.62078e+06	2.20302e+06	2.07094e+06	2.53109e+06	2.06824e+06	2.4741e+06	156464	187568	241518	282973	179586	244067	9.16122e+06	9.98784e+06	8.60225e+06	9.65479e+06	9.48297e+06	1.08518e+07	5.99155e+06	6.41259e+06	8.32032e+06	9.16937e+06	9.6865e+06	8.85905e+06
M461T8_1	607899	252872	421173	199927	656042	702630	164502	210450	705902	176936	282649	632799	5.80905e+06	4.59624e+06	5.28832e+06	3.67012e+06	4.50214e+06	4.98188e+06	3.79244e+06	4.6816e+06	4.02935e+06	4.6057e+06	4.71774e+06	4.75575e+06
M448T1_5	468802	426856	301014	401386	55700.1	327092	123640	141479	132124	233990	115552	94179.4	5.13645e+06	4.0735e+06	5.2038e+06	4.24924e+06	4.76851e+06	4.93171e+06	3.87044e+06	4.69307e+06	4.82897e+06	5.74063e+06	5.59985e+06	4.95419e+06
M394T5_1	0	65278.5	60474.9	20543.5	15627.1	14607.3	12526.2	0	9594.73	20822.7	9569.78	9393.4	1.46607e+06	1.35831e+06	1.27585e+06	1.23455e+06	1.36123e+06	1.43864e+06	1.12701e+06	1.34389e+06	1.25428e+06	1.11128e+06	1.38455e+06	1.6234e+06
M529T1_2	0	0	0	0	0	19817.1	192013	71821.8	119928	119692	167548	158149	1.28335e+06	1.17119e+06	1.20049e+06	1.25069e+06	1.45009e+06	1.71761e+06	1.78749e+06	1.36274e+06	1.46236e+06	1.434e+06	1.23902e+06	1.39901e+06
M620T5	223314	377978	73435.7	293665	136344	128735	78726.1	0	22273.6	60135.5	42202.2	42126.4	1.2458e+06	964923	1.14318e+06	1.04597e+06	1.1886e+06	1.41073e+06	867296	1.51444e+06	1.03454e+06	1.22047e+06	1.12965e+06	1.36059e+06
M356T4_2	1.38957e+06	735061	270076	481958	215760	431394	618198	659921	938091	780258	148448	852730	2.57433e+06	2.24875e+06	2.7917e+06	2.59639e+06	2.61791e+06	3.10266e+06	2.36021e+06	2.39865e+06	2.60829e+06	2.59379e+06	2.63681e+06	2.47365e+06
M278T1_6	5.77941e+06	7.47422e+06	758243	1.43046e+07	831551	1.09022e+07	1.3524e+06	989519	1.28803e+06	1.0825e+06	854964	553877	3.15067e+07	2.52315e+07	2.79333e+07	2.79618e+07	3.18458e+07	3.12967e+07	2.38996e+07	2.6797e+07	2.72279e+07	2.63976e+07	3.69508e+07	3.32568e+07
M418T7_5	331454	289536	505895	1.11298e+06	633224	925474	490332	962828	887371	707101	995386	930111	4.5416e+06	4.34221e+06	4.94028e+06	4.89991e+06	4.3202e+06	5.16868e+06	3.54958e+06	3.43189e+06	4.33608e+06	4.65699e+06	3.59796e+06	3.93666e+06
M226T2_8	3.123e+06	2.6896e+06	3.00898e+06	2.78777e+06	2.9045e+06	3.39423e+06	1.18288e+06	1.56747e+06	1.58028e+06	2.22118e+06	1.85033e+06	1.29194e+06	8.63868e+07	9.6562e+07	8.18504e+07	7.86324e+07	8.90118e+07	9.71062e+07	6.59884e+07	8.85568e+07	7.7105e+07	8.64866e+07	9.08991e+07	8.10938e+07
M319T1_7	5.97453e+06	4.87072e+06	6.87679e+06	6.81298e+06	3.85706e+06	7.11241e+06	1.51318e+06	6.18012e+06	6.91203e+06	2.29336e+06	8.08981e+06	1.33373e+06	2.83497e+07	4.16101e+07	2.83546e+07	2.63609e+07	2.76669e+07	3.14539e+07	2.66206e+07	2.61508e+07	2.84387e+07	2.82889e+07	3.20303e+07	2.98079e+07
M305T5_5	246542	2.37002e+06	1.72378e+06	748456	3.30131e+06	2.1703e+06	133108	1.42085e+06	1.48869e+06	845547	1.91349e+06	1.04512e+06	8.58149e+06	8.0246e+06	8.22486e+06	8.62968e+06	7.64929e+06	9.4469e+06	6.43196e+06	6.38028e+06	6.80103e+06	7.48635e+06	6.5561e+06	5.75931e+06
M336T1_2	159840	271440	119621	198722	88314.6	88733	477017	494414	1.12774e+06	973154	550612	743207	4.53059e+06	3.82252e+06	3.50212e+06	4.42072e+06	3.86324e+06	2.97256e+06	4.51249e+06	4.01441e+06	4.20671e+06	2.90345e+06	3.16286e+06	4.44756e+06
M377T2_2	238515	237812	78568.8	118358	56595.5	76008.6	42697.7	0	19365.1	0	40802.3	6995.48	1.72081e+06	1.86565e+06	2.22572e+06	1.54778e+06	2.0018e+06	2.07259e+06	1.71184e+06	1.61976e+06	1.81555e+06	2.35792e+06	1.78112e+06	1.7209e+06
M184T4_3	582046	564621	547290	668779	549881	480232	638154	553981	487289	542782	437542	591605	5.18004e+06	5.16392e+06	4.98666e+06	4.65604e+06	5.43653e+06	5.19747e+06	3.74035e+06	4.83881e+06	4.39593e+06	4.9735e+06	4.38261e+06	5.05064e+06
M203T2_1	423712	328597	61432	138247	332101	342452	42914.6	76692.6	972932	103193	1.12773e+06	849719	2.65556e+06	2.33664e+06	2.93006e+06	2.74093e+06	2.92913e+06	3.34611e+06	2.72311e+06	2.31174e+06	3.88802e+06	2.88772e+06	2.53897e+06	2.44716e+06
M471T6_3	346279	193727	184225	122095	260162	167990	240368	272103	238041	223412	471225	170941	1.50976e+06	1.24151e+06	1.50665e+06	1.28617e+06	1.44369e+06	1.76473e+06	1.1899e+06	1.13882e+06	1.28123e+06	1.62224e+06	1.47587e+06	1.57943e+06
M300T2_2	1.86068e+06	1.93812e+06	1.3899e+06	1.75903e+06	2.00531e+06	1.36901e+06	422657	383757	642609	583783	433557	669199	6.80422e+06	6.89509e+06	7.37851e+06	9.69286e+06	8.22409e+06	1.03393e+07	7.6498e+06	6.92447e+06	7.51619e+06	8.6279e+06	6.60582e+06	8.2311e+06
M411T2	82796.5	19678.6	0	21572.2	51321.2	47930.2	20895.7	7704.7	17909.7	45706.7	33412.2	35328.5	2.59289e+06	2.52902e+06	2.72266e+06	2.68733e+06	2.81083e+06	3.35587e+06	2.26574e+06	2.34389e+06	2.5634e+06	2.8835e+06	2.80648e+06	2.59148e+06
M417T7_1	147050	162693	144969	143576	238080	95923.1	0	0	0	0	0	0	1.10144e+06	1.03882e+06	1.22784e+06	985833	887646	1.24948e+06	1.01704e+06	783946	978631	1.08294e+06	1.36274e+06	1.25835e+06
M332T4_2	545080	237859	409348	518707	537075	523211	176047	50238.3	122487	171209	122071	97567.5	1.7025e+06	1.44474e+06	1.58024e+06	1.68714e+06	1.81053e+06	1.94636e+06	1.76604e+06	2.2959e+06	1.86376e+06	1.68156e+06	1.27461e+06	2.08739e+06
M307T4_10	103380	165301	39323.9	304610	225526	733965	0	0	50899.5	34011.7	73749.6	0	4.513e+06	4.67537e+06	4.24761e+06	3.67451e+06	3.38826e+06	4.18542e+06	2.8641e+06	3.538e+06	3.29094e+06	3.64335e+06	3.99725e+06	3.47829e+06
M174T2_4	138426	169582	240018	213567	164864	100259	145395	187840	246639	163670	218866	180236	532374	609849	659083	734877	644041	773060	573804	501737	573734	648092	611267	621646
M379T6_3	124642	78814.1	162974	130254	159517	114796	10689.4	0	28295.5	51764.4	42813.2	8863.05	386856	478030	515917	493789	467621	500500	428052	362866	405280	339619	332202	454400
M426T4_3	1.59468e+06	2.19657e+06	1.63856e+06	1.93624e+06	2.0937e+06	1.11101e+06	122753	365858	268615	231107	287391	205646	6.41314e+06	4.34413e+06	6.43607e+06	4.7175e+06	5.69699e+06	6.79986e+06	6.9081e+06	6.88143e+06	5.68401e+06	7.68842e+06	6.79881e+06	6.01249e+06
M587T5	14885.4	0	0	0	0	0	12772.2	0	0	8927.09	0	0	1.13992e+06	1.33614e+06	1.36996e+06	1.14083e+06	1.29698e+06	1.12476e+06	1.13218e+06	1.1746e+06	1.10848e+06	982035	981372	1.13192e+06
M234T2_3	928758	711863	482431	625170	662602	483058	160926	344515	485119	607861	107423	559531	1.75633e+06	1.43669e+06	1.82473e+06	1.67395e+06	1.93432e+06	1.88453e+06	1.62088e+06	1.8864e+06	1.61084e+06	1.96725e+06	1.59002e+06	1.71793e+06
M944T8	52354.8	22766.5	37826	49789.8	10573.4	113623	10323.1	11744.6	0	11737.1	21092.4	0	1.48189e+06	1.56568e+06	1.39757e+06	1.73037e+06	1.76352e+06	1.87388e+06	1.4876e+06	1.42959e+06	1.47763e+06	1.71573e+06	1.96482e+06	1.66481e+06
M180T1_7	6.79411e+06	5.69489e+06	4.54593e+06	6.54531e+06	5.42732e+06	5.63938e+06	2.18358e+06	2.8068e+06	1.99043e+06	1.28058e+06	2.13772e+06	4.68448e+06	1.91007e+07	1.28375e+07	1.61143e+07	1.97537e+07	1.8405e+07	2.12435e+07	1.65487e+07	1.43284e+07	1.76639e+07	1.88502e+07	2.0602e+07	1.60366e+07
M542T7_2	759540	390777	914984	381680	972943	1.137e+06	14875	10821.7	9771.66	16810.5	22268.9	0	6.49319e+06	5.19513e+06	6.6333e+06	5.2277e+06	5.4625e+06	7.06398e+06	4.05495e+06	4.64112e+06	4.93528e+06	5.92489e+06	5.9519e+06	5.39014e+06
M366T3_2	54053	71121.7	147305	26777.1	49851.6	29524.8	20613.7	151058	188676	49495.2	145771	39671	1.57941e+06	1.51342e+06	1.5567e+06	1.65183e+06	1.78006e+06	2.14532e+06	1.46451e+06	1.69564e+06	1.53386e+06	1.52411e+06	1.46775e+06	1.37885e+06
M378T1_1	525227	1.0476e+06	844458	421191	513890	529099	1.25287e+06	519589	711260	1.32317e+06	566887	863125	8.87979e+06	8.69255e+06	1.07388e+07	1.0657e+07	1.12226e+07	1.08211e+07	1.07396e+07	1.07689e+07	1.10991e+07	9.85387e+06	7.42812e+06	1.07532e+07
M264T3_1	361664	154980	278241	335964	294413	166692	328957	405206	464392	474132	467282	548239	1.00761e+06	1.05546e+06	983669	984427	1.00455e+06	897937	1.15649e+06	1.03947e+06	1.08979e+06	1.12333e+06	832455	918637
M589T3_1	0	0	0	0	0	0	0	0	0	0	0	0	1.45349e+06	1.32877e+06	1.52418e+06	1.34823e+06	1.47058e+06	1.64189e+06	1.38114e+06	1.48982e+06	1.3708e+06	1.43817e+06	1.31095e+06	1.04047e+06
M395T6_1	1.09653e+06	1.02394e+06	1.19845e+06	677953	1.31267e+06	1.1873e+06	52817.4	80348.8	66142.7	166460	195267	69190.4	3.43089e+06	2.76509e+06	3.86959e+06	3.09642e+06	3.30518e+06	3.58856e+06	3.36842e+06	3.58263e+06	3.55888e+06	3.43545e+06	3.68891e+06	4.14818e+06
M184T1_2	2.6728e+06	1.6836e+06	1.4101e+06	1.36754e+06	1.65059e+06	1.99678e+06	365475	687065	899405	659567	801358	360404	5.95084e+06	3.16091e+06	5.56928e+06	5.81963e+06	5.37607e+06	5.8051e+06	5.18605e+06	5.12589e+06	5.4964e+06	5.37534e+06	5.30189e+06	5.01758e+06
M247T1_7	2.48214e+06	6.99149e+06	1.43626e+06	2.50347e+06	2.07809e+06	2.70972e+06	1.9993e+06	1.41553e+06	2.08733e+06	2.93999e+06	1.26323e+06	359227	3.64185e+07	3.42308e+07	3.653e+07	3.86932e+07	4.17775e+07	4.55324e+07	2.8849e+07	3.20319e+07	3.9569e+07	3.9846e+07	4.51626e+07	3.89396e+07
M239T4_2	559157	565233	195570	331178	279031	167012	17558.3	38549.9	42348.6	19521.9	32485	27634.1	1.30941e+06	1.26461e+06	1.37276e+06	1.38385e+06	1.34874e+06	1.59976e+06	1.10422e+06	1.39705e+06	1.17141e+06	1.24451e+06	1.16493e+06	1.16442e+06
M157T4_1	432764	997939	386797	291031	284163	366481	60641.4	63094.1	44701.5	154585	24097.9	40657.2	1.6366e+06	1.69745e+06	1.94328e+06	1.77961e+06	1.80951e+06	1.98902e+06	1.45119e+06	1.55418e+06	1.75508e+06	2.0564e+06	1.87599e+06	1.61573e+06
M87T1_5	510594	2.39522e+06	1.56962e+06	702498	4.81421e+06	4.9506e+06	4.35428e+06	4.93801e+06	2.23924e+06	1.04151e+06	1.34479e+06	4.50407e+06	1.69473e+07	1.71503e+07	1.6347e+07	1.79448e+07	1.42863e+07	1.56796e+07	1.09576e+07	1.12235e+07	1.35939e+07	1.31003e+07	1.45856e+07	1.45708e+07
M487T1_1	42143.3	111908	42039.8	53336.9	80892.8	149770	1.53305e+06	1.37999e+06	1.47097e+06	1.21189e+06	1.36753e+06	1.70198e+06	5.16258e+06	4.98532e+06	4.75728e+06	5.37198e+06	5.57857e+06	5.62002e+06	4.78824e+06	5.55316e+06	5.28696e+06	4.66912e+06	5.22828e+06	4.74023e+06
M254T3_6	2.4944e+06	2.34936e+06	2.81412e+06	2.2414e+06	2.41931e+06	2.95725e+06	1.66682e+06	1.81823e+06	1.83734e+06	2.09781e+06	3.11315e+06	1.81417e+06	3.73253e+08	4.1172e+08	4.04949e+08	3.94615e+08	4.06329e+08	4.50207e+08	3.09692e+08	3.39137e+08	3.41018e+08	3.68718e+08	3.58142e+08	3.47845e+08
M280T3_2	188762	171251	178365	163811	167462	177440	148656	143050	177283	426189	134695	129328	1.54593e+06	1.19586e+06	1.26261e+06	1.18188e+06	1.22163e+06	1.4615e+06	1.40658e+06	1.83155e+06	1.50867e+06	1.43818e+06	1.56405e+06	1.35055e+06
M459T1_2	83662.8	99480	24029.1	43553.3	58703.3	22597.1	0	18283.7	78720	36030.4	81836.4	13836	537358	508997	484207	589751	616713	713472	492496	685199	592778	728337	590507	632292
M525T1_1	0	0	0	0	0	0	344856	119340	201287	79813.5	233541	265812	6.80104e+06	5.68759e+06	5.98277e+06	7.34745e+06	6.94553e+06	6.84209e+06	7.64069e+06	7.0924e+06	7.31619e+06	7.23796e+06	8.16643e+06	5.61767e+06
M274T4_2	104833	266817	289887	185744	1.08765e+06	149744	181837	239982	273953	207329	201314	136499	6.44544e+06	7.05505e+06	6.41547e+06	5.92666e+06	6.70234e+06	8.23445e+06	5.23797e+06	5.71141e+06	5.53051e+06	6.35699e+06	5.8297e+06	5.62398e+06
M249T6_1	80159	175888	137844	106479	171031	81869.6	248463	140770	77585.6	134472	108729	204071	752638	634864	727409	595721	800278	702794	493997	692234	610636	633872	684743	514249
M289T3_2	0	0	0	0	0	0	0	0	0	0	0	0	878087	817604	786798	781640	940967	986534	696659	886804	778523	847637	806822	701398
M580T7_2	92577.4	211924	1.0042e+06	138026	451696	590323	343744	886780	968084	102997	1.5585e+06	636228	3.31728e+06	3.34909e+06	4.18078e+06	3.42968e+06	3.33747e+06	4.21927e+06	2.25752e+06	2.87868e+06	3.08462e+06	3.60121e+06	3.54373e+06	3.56316e+06
M293T4_2	1.18154e+06	1.35292e+06	1.38132e+06	1.38919e+06	1.01344e+06	1.78302e+06	747802	805740	922474	867358	855987	727149	6.89594e+06	8.12731e+06	9.85701e+06	9.22855e+06	8.82589e+06	9.28378e+06	7.71667e+06	1.03867e+07	9.35593e+06	9.22181e+06	7.74514e+06	7.71986e+06
M391T4_3	172522	247734	465799	1.1733e+06	145443	353912	537239	211102	914118	195568	929395	302504	3.32519e+06	2.4815e+06	3.48822e+06	3.00457e+06	2.63178e+06	3.92953e+06	2.67351e+06	3.17603e+06	2.32242e+06	3.17286e+06	3.62763e+06	3.451e+06
M276T4_1	814220	483018	673080	672349	824854	647850	330717	675216	399109	309702	378950	444962	1.55169e+06	1.38248e+06	1.6236e+06	1.61825e+06	1.70363e+06	2.02665e+06	1.2569e+06	1.60124e+06	1.61461e+06	1.68402e+06	1.61207e+06	1.48347e+06
M298T3_2	967576	722064	2.5169e+06	1.52421e+06	721378	2.01716e+06	264530	243628	306470	298211	228211	304922	3.68467e+07	3.3358e+07	3.99885e+07	3.31793e+07	3.4778e+07	4.48474e+07	3.39097e+07	3.57197e+07	3.85438e+07	4.60668e+07	3.75547e+07	3.46073e+07
M434T7_1	121476	84712.7	188172	151150	127200	120519	9391.21	148946	113210	36694.4	111243	64573	3.10292e+06	2.40929e+06	2.92112e+06	2.46229e+06	2.56396e+06	3.19478e+06	2.21013e+06	2.53444e+06	2.40386e+06	2.80895e+06	2.68457e+06	2.65913e+06
M435T6_2	203290	250407	118231	219279	196905	277375	107856	208497	233110	246115	135587	228296	961140	952419	1.01906e+06	888161	1.00969e+06	1.16762e+06	1.185e+06	1.11031e+06	1.18422e+06	1.36023e+06	976599	1.10691e+06
M640T6_3	228168	206367	301773	140990	237312	347425	42039.8	140093	0	0	24331.6	9608.11	946266	883590	1.09279e+06	1.0497e+06	1.02577e+06	1.27804e+06	728501	804839	849292	917611	855838	831479
M360T3_1	0	0	0	0	0	0	0	0	0	0	0	0	3.29747e+06	3.00829e+06	3.22242e+06	3.32766e+06	3.45513e+06	3.90099e+06	3.0882e+06	3.00003e+06	3.13524e+06	3.20082e+06	2.60197e+06	2.7147e+06
M380T6_4	1.39168e+06	1.05677e+06	743733	992236	750257	647852	219856	221891	484986	396304	517281	135363	3.25299e+07	2.85447e+07	3.35396e+07	2.84873e+07	3.05893e+07	3.47234e+07	2.41206e+07	2.47295e+07	2.79367e+07	3.14725e+07	2.87348e+07	3.03473e+07
M206T5_3	617380	399282	701084	403471	466761	583664	254523	235704	141971	216806	236199	83005.5	4.92028e+06	5.10373e+06	5.41181e+06	5.06055e+06	5.32001e+06	6.06915e+06	4.84585e+06	6.17543e+06	5.40427e+06	6.09455e+06	6.98032e+06	6.6145e+06
M242T1_12	2.28399e+06	5.60853e+06	1.76041e+06	2.23791e+06	2.04794e+06	1.23448e+06	323028	364381	1.08213e+06	282753	986925	813883	8.67564e+06	9.28157e+06	9.34243e+06	9.15919e+06	1.19972e+07	1.36419e+07	8.53646e+06	9.17137e+06	9.32643e+06	1.06475e+07	1.03687e+07	9.07527e+06
M354T1_3	0	0	0	0	0	0	0	0	0	0	0	0	2.96836e+06	2.57527e+06	2.36995e+06	2.60941e+06	2.89162e+06	3.36745e+06	2.64329e+06	2.72575e+06	2.98499e+06	3.00359e+06	3.03644e+06	2.35989e+06
M308T7_2	88099.7	233722	111546	55077.9	90230.9	73064.5	8988.42	25243.3	18952.2	25903.7	45176.9	34648.8	2.02992e+06	1.5638e+06	1.90332e+06	1.41952e+06	1.62977e+06	1.84493e+06	1.91301e+06	1.8838e+06	1.92158e+06	2.2236e+06	1.88501e+06	2.16115e+06
M285T6_1	81746.5	51463.5	104093	57153.2	37802.5	140567	59581.8	93147	74541.8	52417.3	93491	67085.8	725934	629162	768103	680616	715194	753238	497802	565041	604769	630805	657061	575735
M250T3_1	572919	602464	358297	439880	217098	348103	62044.6	142492	113406	111120	114748	79808.5	1.33064e+06	1.17837e+06	1.24998e+06	1.31681e+06	1.42616e+06	1.60826e+06	1.27191e+06	1.09599e+06	1.30757e+06	1.33042e+06	1.28132e+06	1.11307e+06
M419T5_2	668512	783776	351669	897468	195861	734761	360410	564866	485711	413997	448334	375445	2.05339e+06	2.0372e+06	1.76476e+06	1.8781e+06	2.31782e+06	2.22473e+06	2.12294e+06	2.18384e+06	2.54775e+06	1.90493e+06	1.42897e+06	1.9234e+06
M278T1_1	130561	223442	79089	43633.7	63093.7	133856	65759.1	0	0	0	0	0	3.49819e+06	2.67974e+06	2.71708e+06	2.86759e+06	2.94344e+06	3.63583e+06	2.61519e+06	2.79703e+06	2.92614e+06	3.22463e+06	3.1451e+06	2.4999e+06
M304T1_2	4.64475e+06	3.97535e+06	3.77281e+06	4.24862e+06	4.70894e+06	3.48749e+06	318169	5.88311e+06	8.19749e+06	5.87732e+06	7.87398e+06	3.90268e+06	3.2361e+07	2.98642e+07	3.18035e+07	3.04058e+07	3.41259e+07	3.67474e+07	3.92493e+07	3.04875e+07	2.9358e+07	3.32823e+07	3.08059e+07	4.50709e+07
M197T1_2	1.55061e+06	769447	621163	1.17579e+06	2.8577e+06	1.72663e+06	801628	869384	1.1715e+06	711309	1.07113e+06	1.01256e+06	8.34725e+06	5.52273e+06	7.3575e+06	8.3936e+06	7.66066e+06	7.83334e+06	7.13839e+06	7.3715e+06	8.44757e+06	8.48395e+06	1.05519e+07	8.27207e+06
M377T1_4	2.07612e+06	1.77395e+06	1.41848e+06	2.12266e+06	2.29549e+06	1.4944e+06	35999.1	37549.8	11565.7	80548.9	30637.7	39699.7	7.16692e+06	6.23954e+06	6.3474e+06	5.81127e+06	6.38931e+06	6.56179e+06	5.47355e+06	6.43342e+06	6.06361e+06	6.94253e+06	7.48105e+06	6.6017e+06
M277T1_9	1.4473e+06	1.85121e+06	823968	2.43654e+06	1.90866e+06	503689	4.43091e+06	369659	377537	585734	272031	179889	7.4649e+06	5.87425e+06	7.17769e+06	8.1378e+06	8.81559e+06	8.93206e+06	6.59485e+06	8.92287e+06	7.91613e+06	1.00465e+07	9.53315e+06	8.48387e+06
M255T3_1	125055	65037	17891.9	65076.5	70571.6	62067	8845.7	7759	41124.9	26341.7	7109.5	8644.13	736612	632297	763897	571566	796384	850077	717223	533315	808154	819035	753214	790048
M556T8_1	19119	27911.6	0	46777.1	44981.3	39891.4	0	0	0	0	0	0	192841	200725	245852	236309	229585	287951	208939	183225	183020	184309	169410	184006
M288T1_8	1.05415e+07	1.13829e+07	4.76464e+06	8.44943e+06	5.93357e+06	5.44247e+06	1.19678e+06	1.47538e+06	1.78794e+06	2.06409e+06	1.53613e+06	1.62846e+06	3.70389e+07	2.62296e+07	2.66199e+07	3.60922e+07	3.22607e+07	3.52897e+07	2.39311e+07	2.52135e+07	2.67022e+07	3.04899e+07	2.51676e+07	2.70118e+07
M460T2	36571.9	27162.8	0	28689	0	7764.09	0	8260.96	0	0	8808.86	0	925450	808968	773702	907926	1.13538e+06	1.04781e+06	865776	1.06128e+06	1.02504e+06	987728	1.01285e+06	960876
M465T1_3	124921	0	0	0	0	0	250832	293773	279495	195298	546258	198259	4.7031e+06	4.04324e+06	4.88112e+06	4.83407e+06	5.11964e+06	5.44023e+06	5.32231e+06	4.7969e+06	4.72079e+06	4.77243e+06	3.41685e+06	3.84643e+06
M783T4	0	0	27035.2	0	0	0	0	0	0	0	0	0	722410	737827	656878	609859	681098	684092	564525	627380	677738	579015	511041	558202
M346T6_3	42952.4	53030.8	47135.5	49747.6	23300.9	54795.8	7811.32	0	17599.3	0	7221.54	0	867955	735646	851082	842798	870971	573549	645161	734443	691534	757296	801599	808202
M616T8_2	91609	177399	395174	190570	242702	217761	15180.9	13955	54271.7	15797.6	36102	0	790717	664679	979383	676572	882569	852627	602056	758004	698238	890675	875225	932895
M239T5_1	195465	141806	171782	140323	217372	154856	36501.6	77932	99006.1	78934.1	52196.5	51415.5	692225	804549	753560	712374	878082	933430	654305	906968	689436	678127	568789	704959
M179T3_2	18769.7	0	0	8353.49	15221.1	0	32148.4	55915.2	16755	65562.9	56513.6	45742.4	633184	577482	618987	784728	751021	808325	605655	589438	684322	594252	668493	558341
M272T1_5	2.77401e+06	1.63138e+06	1.57389e+06	1.2394e+06	1.89759e+06	1.25732e+06	1.02086e+06	991463	1.35962e+06	1.1475e+06	1.22756e+06	1.12287e+06	4.4476e+06	3.16173e+06	4.77884e+06	4.36456e+06	5.3116e+06	5.09153e+06	4.57785e+06	4.42533e+06	4.66517e+06	4.60982e+06	4.63819e+06	5.68794e+06
M210T6_2	2.49522e+06	2.29273e+06	2.26293e+06	1.93008e+06	2.46371e+06	1.96172e+06	1.45174e+06	2.2345e+06	1.73268e+06	198949	2.09734e+06	101350	6.45193e+06	5.94016e+06	6.53232e+06	6.73983e+06	6.69771e+06	7.10518e+06	6.59453e+06	5.72331e+06	6.55077e+06	7.12827e+06	6.72852e+06	6.53842e+06
M439T6_4	289803	710558	614568	3.78252e+06	1.76112e+06	870858	3.92288e+06	7.32596e+06	4.21284e+06	4.03118e+06	5.25406e+06	4.40851e+06	9.26505e+07	9.13685e+07	8.35329e+07	9.20455e+07	8.07516e+07	9.38644e+07	7.15438e+07	6.80536e+07	7.26874e+07	7.28985e+07	9.15168e+07	7.44211e+07
M325T4_5	1.88907e+06	1.42964e+06	1.40069e+06	1.32372e+06	1.80554e+06	1.14995e+06	110494	208888	268893	104823	130628	177324	4.77518e+06	4.36478e+06	6.64437e+06	3.98704e+06	5.85927e+06	5.30476e+06	4.49092e+06	5.14378e+06	4.37842e+06	6.15731e+06	5.78515e+06	5.5951e+06
M124T1_3	1.01055e+07	1.98675e+07	2.91535e+06	9.88463e+06	5.76009e+06	8.0485e+06	4.67312e+06	5.23457e+06	5.89964e+06	9.61852e+06	7.42588e+06	1.10436e+07	3.66157e+07	2.52038e+07	3.21089e+07	3.53072e+07	3.43802e+07	3.70235e+07	3.15829e+07	3.04042e+07	3.71774e+07	3.73228e+07	4.40398e+07	2.98187e+07
M362T4_4	983814	1.53817e+06	1.51156e+06	1.26837e+06	862246	1.60603e+06	601354	599439	452058	835349	670867	226996	2.42328e+07	1.98276e+07	2.55993e+07	2.36364e+07	2.70798e+07	2.97809e+07	2.15283e+07	2.36204e+07	2.64273e+07	2.7997e+07	2.27855e+07	2.47197e+07
M304T3_2	1.85791e+07	9.11084e+06	1.11234e+07	1.75208e+07	5.82963e+06	1.07774e+07	1.57617e+06	2.73725e+06	7.81004e+06	5.53257e+06	5.85435e+06	1.27425e+06	4.90061e+07	5.01676e+07	5.66793e+07	5.31305e+07	3.95331e+07	4.20078e+07	3.85764e+07	3.19007e+07	4.77635e+07	5.53251e+07	4.95381e+07	4.92776e+07
M727T8	334535	264815	504302	352901	591525	490553	6538.72	0	0	0	0	0	2.45583e+06	1.88954e+06	2.85246e+06	2.1492e+06	2.31061e+06	2.78498e+06	2.91085e+06	2.30237e+06	2.61513e+06	2.57795e+06	1.61558e+06	2.11511e+06
M267T4_11	855346	933937	603129	728268	1.00514e+06	823524	875467	713558	569781	527512	588848	637475	2.43155e+06	2.60494e+06	2.71432e+06	2.69165e+06	2.57881e+06	2.79866e+06	1.81982e+06	2.21732e+06	2.1787e+06	2.41065e+06	2.1375e+06	2.21116e+06
M269T7_1	136000	364088	308675	259311	298431	254667	41261	103018	98523	92690.1	85290.1	97132.6	5.73166e+06	5.07931e+06	5.889e+06	5.57313e+06	6.95065e+06	6.97477e+06	6.36916e+06	6.0417e+06	6.59092e+06	6.74629e+06	7.1116e+06	7.49081e+06
M249T1_3	4.32776e+06	5.84093e+06	6.31961e+06	5.66123e+06	4.31238e+06	8.25047e+06	1.83266e+06	1.82699e+06	2.51358e+06	5.07189e+06	1.84408e+06	2.99581e+06	3.87528e+07	2.49698e+07	3.96877e+07	4.2479e+07	4.14662e+07	3.8974e+07	4.36271e+07	3.8709e+07	4.14258e+07	3.75951e+07	3.10469e+07	3.94161e+07
M448T4_1	0	52868.4	0	12123.7	0	0	21114.5	141000	21907.3	21706.3	10276.2	0	1.12645e+06	1.30572e+06	1.14379e+06	1.59892e+06	1.22528e+06	1.37276e+06	1.22294e+06	1.37488e+06	1.50908e+06	1.59656e+06	1.22701e+06	1.50369e+06
M603T4_2	46420.3	138773	22940.7	60431.6	23367.3	42812.8	16135.4	31018.2	34400.2	75964.6	0	10183.5	426934	307627	389675	376889	506173	348866	443046	349865	439414	366588	277539	399295
M230T3_2	0	0	0	0	0	10655.2	8762.51	0	0	8821.99	0	0	282028	373098	337257	337005	387073	294788	307081	290876	319324	313568	283581	276523
M220T3_1	163853	267128	109314	184109	163773	100330	203243	249969	231845	89004.6	214288	213449	1.02665e+06	981433	991337	976467	1.08289e+06	1.06953e+06	792808	1.35352e+06	964775	1.07105e+06	1.03392e+06	879024
M162T2_1	137240	198155	152499	171680	153414	109327	331734	93637.5	326799	43906.6	352731	143879	954761	971336	823549	972345	1.08142e+06	1.36069e+06	905433	1.14587e+06	1.19204e+06	1.22187e+06	1.24333e+06	946346
M681T7	0	0	0	0	0	9563.24	27412.8	0	0	23270.7	0	0	1.40762e+06	1.29201e+06	1.22396e+06	1.28923e+06	1.36859e+06	1.09992e+06	1.38995e+06	1.17099e+06	1.35191e+06	1.10852e+06	1.0123e+06	1.0755e+06
M731T4	0	0	0	0	0	0	0	0	9819.77	0	0	0	889715	581763	715620	704632	845854	740814	740412	739344	729881	743885	636335	721728
M275T7_3	49218.3	42306.9	14837.4	36825.4	43683	65297	39630.2	71103.4	50303.2	53174.4	63142.7	113578	869613	808698	1.07458e+06	972058	1.03666e+06	1.00659e+06	745533	739109	913214	968777	893254	919038
M406T4_1	790144	900965	1.36748e+06	1.02293e+06	1.16355e+06	882951	127490	280240	234250	298933	92191.5	259361	4.97947e+06	3.78545e+06	4.45116e+06	3.03769e+06	3.7877e+06	3.44473e+06	4.62238e+06	5.15408e+06	4.76167e+06	4.23465e+06	3.46457e+06	3.93135e+06
M321T3_4	418879	458090	102714	66378.9	87793.1	434644	249426	188619	345285	418135	470516	0	5.80695e+06	5.80165e+06	6.09666e+06	5.27373e+06	5.78217e+06	6.04692e+06	4.46448e+06	4.71868e+06	5.31952e+06	4.92839e+06	4.12081e+06	4.75894e+06
M351T8_5	955870	628368	647761	920645	823808	837778	197088	338867	265723	767087	183612	360985	4.6501e+06	3.48301e+06	4.67537e+06	3.42048e+06	3.68396e+06	5.04536e+06	5.00683e+06	4.1221e+06	4.11769e+06	4.83442e+06	4.95271e+06	3.71927e+06
M451T1_3	90651.4	140678	88395.5	137735	124320	293375	303193	159656	226299	202191	254514	277623	2.53175e+06	1.76727e+06	2.4117e+06	2.1095e+06	2.51707e+06	2.37867e+06	2.39692e+06	2.27994e+06	2.16732e+06	2.30414e+06	2.88113e+06	2.73126e+06
M227T2_4	243820	183679	227106	192385	462968	230920	422121	548120	515312	145208	518871	475072	9.78766e+06	1.08354e+07	9.21118e+06	8.91904e+06	1.01956e+07	1.10838e+07	7.1626e+06	1.00381e+07	8.56759e+06	9.85695e+06	1.03204e+07	9.05568e+06
M304T5_7	4.73219e+06	4.4967e+06	2.76509e+06	2.7485e+06	1.65169e+06	1.62287e+06	387835	698658	1.02024e+06	475150	749974	343162	1.72291e+07	1.72394e+07	2.03821e+07	1.69908e+07	1.90135e+07	2.23062e+07	1.21369e+07	1.356e+07	1.50036e+07	1.82981e+07	1.69397e+07	1.77774e+07
M198T4_1	828950	282139	546989	309841	464062	866547	44463.9	25045.3	7509.62	12899.7	19468.8	16186.4	2.5799e+06	2.34727e+06	2.88809e+06	2.26562e+06	2.53449e+06	2.42763e+06	3.30508e+06	3.79041e+06	3.30268e+06	2.7871e+06	2.48866e+06	3.30487e+06
M242T4_8	1.21378e+06	1.61747e+06	730814	1.12311e+06	589089	1.23184e+06	283808	437976	241111	819968	148530	281190	3.3661e+07	3.5201e+07	3.32751e+07	3.11732e+07	3.51045e+07	3.91396e+07	2.40716e+07	3.27023e+07	2.95276e+07	3.39634e+07	3.59145e+07	3.20944e+07
M271T2_2	728318	380249	123213	389719	460354	654960	34308.6	110557	75849.7	164866	45745.4	90717.6	975684	1.79951e+06	1.8655e+06	1.82171e+06	2.09204e+06	1.79338e+06	1.49064e+06	1.74807e+06	1.81878e+06	1.95407e+06	1.72557e+06	1.72495e+06
M189T1_2	0	0	0	47506.2	0	20449.3	523970	307174	501690	278543	435505	517618	2.86965e+06	2.78916e+06	2.03765e+06	2.32463e+06	2.92407e+06	2.9689e+06	3.02319e+06	3.11761e+06	3.45505e+06	3.47531e+06	3.33505e+06	2.31778e+06
M456T7_2	148218	78593.7	353178	217327	84213.5	71187.6	58493.5	42717.8	53066.2	60338.4	59049.7	32875.1	1.44534e+06	1.45569e+06	1.43518e+06	1.33997e+06	1.27886e+06	1.66276e+06	1.1577e+06	864535	1.13099e+06	1.29131e+06	1.25789e+06	1.26456e+06
M412T1_2	120414	124364	20630.7	61684	88346.6	69230.3	20246.8	0	37250.1	41148.3	21104	29272	589246	446666	458897	551453	584147	434576	712717	481774	497068	490186	450017	534764
M352T3_1	23733.2	0	0	0	0	0	0	0	0	0	0	0	3.27525e+06	2.93435e+06	3.16467e+06	3.08149e+06	3.55178e+06	4.05307e+06	2.89908e+06	2.93025e+06	2.98542e+06	3.18803e+06	2.88094e+06	2.8802e+06
M318T4_1	68473.8	75522.4	74159.8	77101.5	21995.3	98879.7	0	64280.9	11201.7	110281	24453.2	8078.35	1.0228e+06	841597	871482	792575	830764	1.18666e+06	767175	947326	869154	996215	1.00655e+06	836334
M272T4_1	579639	808907	379720	465913	566674	459812	426029	231590	423500	218004	177613	666671	8.64426e+06	9.75485e+06	8.55326e+06	8.11309e+06	1.07287e+07	1.05677e+07	7.75624e+06	8.12438e+06	7.92783e+06	9.01827e+06	8.33207e+06	8.10312e+06
M314T3_1	204612	267886	83573.3	232709	100771	39422	71527.8	196789	178012	66268.3	123205	111411	3.20837e+06	3.81796e+06	3.24984e+06	3.71185e+06	3.21047e+06	3.11538e+06	3.14823e+06	3.34827e+06	3.16228e+06	2.44323e+06	2.65566e+06	3.30656e+06
M354T3_3	509165	1.00525e+06	1.11936e+06	1.19687e+06	601283	607135	356142	415103	459139	447999	410475	133237	2.39711e+06	3.25129e+06	2.88048e+06	2.81306e+06	2.96403e+06	3.14601e+06	1.92348e+06	2.29968e+06	2.43073e+06	2.66354e+06	2.52393e+06	2.3162e+06
M457T5_1	0	0	0	0	0	0	0	0	0	0	0	0	2.50998e+06	2.06899e+06	2.26174e+06	2.01213e+06	2.61847e+06	2.91195e+06	2.69913e+06	2.78498e+06	2.5124e+06	2.62261e+06	2.67595e+06	2.38843e+06
M266T4_1	95749	54269.4	43040	76951.1	25298.6	81040.7	51112.4	47822	41436.5	81831.7	18966.5	7571.77	225533	264150	278718	294277	320315	248999	205707	273649	238169	285282	212931	195994
M293T2_3	79079.3	52490.4	13107.8	22638.8	10849.9	44337.8	46332	35754.9	30044.4	49401.3	86989.5	26642.8	623631	712064	661593	681263	776146	722375	521717	620859	541709	662036	529534	578142
M206T4_6	2.1836e+06	2.66555e+06	1.90188e+06	2.05181e+06	2.35262e+06	2.31141e+06	648312	655163	651621	638811	555964	573052	5.91593e+06	5.2703e+06	6.2371e+06	5.63078e+06	6.1613e+06	7.59861e+06	5.76025e+06	5.03799e+06	5.80049e+06	6.3125e+06	5.66418e+06	5.52319e+06
M214T2_3	3.42453e+06	2.85714e+06	2.21348e+06	3.08937e+06	2.46041e+06	2.40254e+06	2.25938e+06	1.47033e+06	2.35831e+06	1.80039e+06	3.02891e+06	2.28877e+06	6.25086e+06	4.97814e+06	5.67703e+06	5.20728e+06	5.5939e+06	5.94303e+06	5.22062e+06	5.81501e+06	5.41159e+06	5.43632e+06	4.9399e+06	4.37197e+06
M224T5_1	795307	686643	568567	764001	826401	641380	0	35394.8	16596.3	20643.6	32429.7	18397.8	2.62445e+06	2.27041e+06	2.38975e+06	2.52359e+06	2.87212e+06	2.74364e+06	2.50497e+06	2.30957e+06	2.3833e+06	2.52113e+06	2.31174e+06	2.34773e+06
M203T1_2	530282	861348	104831	617413	147432	284596	2.7193e+06	1.62202e+06	1.9394e+06	1.59706e+06	3.16873e+06	2.71803e+06	6.89397e+06	6.56155e+06	5.95315e+06	6.72671e+06	7.40523e+06	7.80074e+06	6.50219e+06	6.11747e+06	7.03267e+06	7.32284e+06	8.87957e+06	6.89877e+06
M459T6_1	69440.1	166808	70044	218097	70552.1	67314.8	107538	119877	246411	209245	140856	141342	1.94205e+06	1.61609e+06	1.7493e+06	1.5058e+06	1.40619e+06	1.84085e+06	1.42742e+06	1.24808e+06	1.49245e+06	1.55589e+06	1.80674e+06	1.7308e+06
M265T5_9	7.80594e+06	9.15292e+06	6.2884e+06	9.05614e+06	5.38963e+06	8.43709e+06	4.08492e+06	2.47407e+06	3.736e+06	3.15735e+06	3.84712e+06	1.71632e+06	5.35466e+07	6.51596e+07	5.23499e+07	5.25019e+07	5.223e+07	6.11739e+07	3.93722e+07	4.19469e+07	4.72216e+07	5.02682e+07	5.30697e+07	5.24224e+07
M426T2	0	8515.52	0	0	0	0	41295.7	21955	23364	16719.7	0	12328.9	1.15913e+06	1.07403e+06	1.29905e+06	1.19722e+06	1.45066e+06	1.46939e+06	1.22043e+06	1.19739e+06	1.28951e+06	1.23874e+06	1.13133e+06	992598
M359T5_3	192366	158549	198216	244600	346613	209558	159989	135273	115890	166055	157975	86465.3	780699	645881	636554	693335	658706	859103	513657	608771	583902	796189	691837	703942
M268T4_7	2.86322e+06	4.05066e+06	2.36703e+06	4.68924e+06	3.55025e+06	3.06262e+06	414095	207883	391367	97835.1	1.33468e+06	344314	1.11435e+07	1.12902e+07	1.12138e+07	1.16748e+07	1.16096e+07	1.28961e+07	7.96303e+06	1.03172e+07	1.01726e+07	1.03715e+07	9.14903e+06	9.32276e+06
M154T3_2	55073.1	109362	60848.6	78520	91469.9	83500.4	16603.8	9222.03	8804.99	0	16332.4	14767.4	1.06441e+06	1.0889e+06	1.02653e+06	933387	1.14433e+06	1.33876e+06	875417	843751	960659	1.0325e+06	916160	1.02445e+06
M453T3	152051	105117	44574.4	171125	22684.1	79820.4	10189.4	16987.6	10171.8	31877.2	18565.9	0	1.44048e+06	1.49969e+06	1.62385e+06	1.50877e+06	1.793e+06	1.822e+06	1.29392e+06	1.31372e+06	1.37801e+06	1.48028e+06	1.15662e+06	1.37199e+06
M544T5	144867	343726	46507.6	223451	122064	142024	54200.3	255204	193303	287947	324732	93451.1	1.15738e+06	1.03766e+06	1.20425e+06	788420	918472	1.29845e+06	777122	1.06755e+06	940909	1.09e+06	1.18033e+06	1.08412e+06
M543T5_2	218821	429425	191837	228722	163692	441917	128797	293951	362838	411476	220133	78975.6	4.78799e+06	4.33919e+06	5.09267e+06	3.81519e+06	4.16993e+06	4.92602e+06	3.3435e+06	4.06289e+06	3.96099e+06	4.58811e+06	4.77576e+06	4.8533e+06
M265T2_2	822449	1.23433e+06	422767	1.83909e+06	1.54702e+06	1.25062e+06	312682	183210	195024	119749	160402	204344	5.8835e+07	6.06921e+07	5.76132e+07	6.52155e+07	6.73837e+07	7.56578e+07	5.29708e+07	5.36057e+07	6.22001e+07	7.20629e+07	6.70232e+07	5.77263e+07
M281T7_1	351096	745441	640105	1.25977e+06	550808	667543	115395	466387	581367	700205	445113	538059	2.29197e+07	2.35593e+07	2.31005e+07	2.29471e+07	2.29075e+07	2.38129e+07	2.05817e+07	1.7448e+07	2.31296e+07	1.90282e+07	2.34537e+07	2.745e+07
M686T1	0	0	0	0	15956.9	0	277982	98192.5	241638	69586.7	108585	400482	3.43444e+06	2.40383e+06	2.69032e+06	3.73366e+06	3.05941e+06	3.07971e+06	3.41912e+06	3.16286e+06	3.50075e+06	3.12757e+06	3.63556e+06	2.49975e+06
M459T7_3	606830	512761	448356	341543	506593	245988	19251.7	164451	250362	176163	163830	211109	1.75196e+06	1.4624e+06	1.61054e+06	1.46191e+06	1.37616e+06	1.78028e+06	1.12786e+06	1.1221e+06	1.25758e+06	1.38517e+06	1.57081e+06	1.26697e+06
M601T4_1	0	0	0	12664.5	0	9760.4	0	43761	19710.4	0	29212.3	11970.3	674452	515982	487093	457930	629389	667068	568789	576577	532466	657251	577185	560372
M141T1_4	3.14393e+06	3.34585e+06	3.75618e+06	3.09609e+06	4.55773e+06	3.39887e+06	1.95545e+06	3.18442e+06	2.38321e+06	1.14985e+06	3.24337e+06	1.07862e+06	8.31255e+06	7.16937e+06	9.62874e+06	1.05709e+07	8.88317e+06	1.10343e+07	8.2728e+06	7.38408e+06	9.64855e+06	9.08253e+06	1.03588e+07	9.80393e+06
M360T5_1	57280.4	19202.6	39128.8	43767.5	19580.6	46125.8	33233	30215.4	91434.6	8779.62	47765.4	34377	278628	272271	330455	234520	283834	349546	226015	241408	307656	360007	277963	287291
M283T7_1	9165.77	20617.6	29157.3	35664.9	24606.6	87824	0	0	0	8284.17	11087.9	0	254550	253440	351223	291017	222574	304485	185802	242746	321711	277070	262533	312077
M382T6_2	260370	174119	327406	242165	217533	268278	50825	45542.6	41665.8	26938.5	74299.1	116068	2.6221e+06	2.55225e+06	2.77216e+06	2.78697e+06	2.13211e+06	3.26478e+06	2.72319e+06	2.34401e+06	2.9556e+06	3.16539e+06	3.2141e+06	3.25772e+06
M696T7_2	31092.3	143534	0	12329.2	15482.6	13489.6	0	0	0	0	0	0	3.04482e+06	2.64816e+06	2.49279e+06	2.1535e+06	2.63675e+06	2.53484e+06	2.36548e+06	2.28893e+06	2.24347e+06	2.06287e+06	2.10149e+06	2.22601e+06
M338T2_1	308759	115291	92810.3	121005	122712	118944	50125	57451.5	48391.2	46582.7	13954.2	75774.6	2.79367e+06	2.16171e+06	2.56613e+06	2.73192e+06	2.65281e+06	3.34139e+06	2.43024e+06	2.14855e+06	2.71414e+06	2.86138e+06	2.46214e+06	2.39868e+06
M222T6_1	0	7834.62	0	0	28687.8	0	8699.42	0	0	0	0	0	455990	489951	428458	400002	500107	425144	363019	404442	360452	435619	331491	421948
M490T4	0	0	0	0	0	0	0	0	0	0	0	0	1.82065e+06	2.06873e+06	2.21768e+06	1.91371e+06	1.99896e+06	2.59474e+06	2.00944e+06	1.83724e+06	2.09935e+06	2.35817e+06	1.87348e+06	1.91453e+06
M330T3_1	0	0	62524.1	10965.6	16116.8	26353.6	0	0	0	0	0	0	816795	632772	814109	723681	806775	1.00445e+06	804692	746129	822177	771176	692200	670343
M557T8_1	115674	86943.3	61057.1	142001	158597	156624	0	0	0	0	0	0	715032	714717	797925	789646	759879	1.14258e+06	843105	682369	968707	945178	952856	763544
M429T4_2	369038	242359	219985	395533	324168	385600	543456	736516	548148	546261	599053	701936	1.55126e+06	1.32011e+06	1.45498e+06	1.34817e+06	1.68902e+06	1.72697e+06	1.12773e+06	1.36448e+06	1.17503e+06	1.49107e+06	1.37106e+06	1.4712e+06
M166T5_3	80112.7	190616	76719.5	179732	164568	202590	12617.4	6986.06	0	8066.08	0	6790.64	551117	520794	481600	497158	571632	618489	412051	477903	461474	510721	536968	540632
M370T4_1	2.9759e+06	941692	2.13556e+06	1.37222e+06	1.83473e+06	2.75101e+06	7092.37	30722.4	39991.3	17944.2	28918.5	0	1.38946e+07	1.08894e+07	1.53934e+07	1.09477e+07	1.2982e+07	1.34953e+07	1.42094e+07	1.67757e+07	1.68747e+07	1.55129e+07	1.51155e+07	1.88447e+07
M230T5_1	518211	227381	156437	94032.5	124338	129775	20178	21262.6	6892.4	7770.89	29381.8	15376	925001	866597	833188	761202	798093	964479	855963	742138	819336	988694	1.24277e+06	1.08954e+06
M389T2_1	0	0	10554.4	12166.8	32260.2	9273.1	15526.6	22838.6	7044.67	27950.1	26582.1	42003.1	908406	737370	926988	798047	993074	1.09671e+06	806675	864170	883567	859761	762646	813362
M541T5_2	11965.5	37766.6	12670.5	64843.4	12722.4	26166.1	10519.8	45115.4	8519.49	9690.25	18750.7	18733.8	467901	531179	566347	400517	493856	501181	431787	573104	568922	442616	474829	612880
M189T5_2	368444	442013	318303	391713	445583	429167	5438.03	6081.06	21592.9	8064.54	15907.4	7562.77	1.27909e+06	1.2901e+06	1.21569e+06	1.25082e+06	1.25189e+06	1.6758e+06	970837	1.32556e+06	1.13916e+06	1.19446e+06	1.29327e+06	1.16351e+06
M300T5_1	136300	87792.8	93094.2	106545	81337.6	177454	33150.2	143594	133932	25477.7	206819	16066.4	619070	595567	505341	681894	643356	660097	480933	406993	510240	562972	460956	506014
M441T6_2	123919	105457	140104	280721	250159	249676	79551.4	235997	127865	142419	223043	124025	3.314e+06	2.85499e+06	3.08693e+06	2.73898e+06	2.66764e+06	3.52449e+06	2.57342e+06	2.26993e+06	2.635e+06	2.76704e+06	3.06688e+06	2.92895e+06
M361T1_3	4.61638e+07	4.07284e+07	6.86713e+07	4.43392e+07	3.62871e+07	3.44837e+07	3.63713e+06	3.09318e+06	1.3405e+06	2.6074e+06	2.06273e+06	1.50656e+06	1.45069e+08	1.25282e+08	1.70766e+08	1.23003e+08	1.36388e+08	1.63719e+08	1.39976e+08	1.28883e+08	1.51534e+08	1.84441e+08	1.62567e+08	1.23956e+08
M525T8_1	232676	111543	120082	225482	107132	172435	108429	102566	164179	120927	202684	161172	1.79117e+06	1.58955e+06	1.98691e+06	1.74673e+06	1.93842e+06	2.35536e+06	1.52049e+06	1.76928e+06	1.74402e+06	2.0247e+06	1.85518e+06	1.77916e+06
M361T4_6	163247	131043	993606	207671	217980	100131	978376	155765	534918	187203	580485	347547	1.95657e+06	1.75971e+06	1.6832e+06	2.41794e+06	1.94333e+06	2.44174e+06	1.72811e+06	2.15333e+06	2.00933e+06	2.01408e+06	2.17585e+06	1.88048e+06
M310T1_1	40316.3	56711.7	12275.1	15877.4	73246.9	50646.4	0	23224.4	15058.4	0	0	0	1.96947e+06	1.662e+06	1.94362e+06	1.80499e+06	1.78916e+06	2.3344e+06	1.63678e+06	1.78371e+06	1.64885e+06	2.20044e+06	2.05032e+06	1.84679e+06
M269T4_7	278348	208271	180749	221698	359443	377257	482887	576846	525842	443298	592099	483818	1.37118e+06	1.51508e+06	1.41485e+06	1.44196e+06	1.46589e+06	1.73712e+06	1.08782e+06	1.20555e+06	1.17838e+06	1.20792e+06	1.18634e+06	1.24551e+06
M358T1_1	0	0	0	0	0	0	0	0	0	0	0	0	453503	342336	402034	380827	387073	404355	304412	366672	372466	462521	366588	416400
M336T3_5	1.20573e+06	1.22219e+06	323727	1.43011e+06	476392	755352	51365.7	79264.3	174881	27787.1	181435	37569.5	3.76462e+06	4.20874e+06	4.38691e+06	3.8924e+06	4.60567e+06	5.20644e+06	2.65905e+06	3.06929e+06	3.71389e+06	4.48694e+06	4.22446e+06	3.69968e+06
M350T6_6	806280	1.41485e+06	809848	850010	862030	792289	29986	187212	95882.5	64805.4	43492.2	168947	2.79012e+06	2.92495e+06	2.89948e+06	2.68559e+06	2.98766e+06	3.24031e+06	1.93099e+06	2.8129e+06	2.60295e+06	3.02505e+06	3.33109e+06	3.10058e+06
M235T1_8	7.36334e+06	6.9402e+06	6.72774e+06	8.25979e+06	7.45415e+06	7.03559e+06	5.66907e+06	6.28629e+06	7.28107e+06	8.45571e+06	7.13258e+06	8.14708e+06	8.97344e+07	8.51726e+07	8.30266e+07	7.53458e+07	8.99527e+07	9.55902e+07	6.25117e+07	9.01742e+07	7.78203e+07	7.77988e+07	7.97248e+07	8.46972e+07
M557T8_3	172301	66030.3	94229	122639	154574	140480	0	13348.7	0	25361.3	0	0	550253	461575	605044	600146	563755	823621	565573	472288	662601	701738	573032	502019
M190T4_5	1.29408e+06	1.91396e+06	1.4364e+06	1.48494e+06	1.67285e+06	1.5396e+06	370720	415914	415873	439118	425251	375847	4.41508e+06	4.35828e+06	4.83113e+06	4.13895e+06	4.32619e+06	5.1e+06	2.92105e+06	3.95993e+06	3.80019e+06	3.77838e+06	4.49308e+06	4.1821e+06
M474T8_4	193195	187802	166142	198531	215146	500795	187737	332433	369771	237040	402759	356213	2.98351e+06	2.81292e+06	2.89005e+06	2.56075e+06	2.97045e+06	3.68762e+06	2.08225e+06	2.75644e+06	2.68301e+06	2.85491e+06	2.76505e+06	2.86776e+06
M463T1_3	180880	276209	94123.4	248081	46779.5	69638.2	0	63974.3	38931.8	0	39777.2	25513.6	1.90051e+06	1.49315e+06	1.84576e+06	1.55281e+06	1.94607e+06	2.10907e+06	1.31515e+06	1.35274e+06	1.66649e+06	1.59056e+06	1.62568e+06	1.90495e+06
M346T1_5	979928	1.49194e+06	1.76309e+06	998701	1.03414e+06	781086	706299	738835	499897	900021	549234	129247	4.23007e+06	3.59117e+06	4.75686e+06	3.3809e+06	3.66472e+06	4.74138e+06	4.33265e+06	3.4678e+06	4.17538e+06	5.14418e+06	3.56852e+06	3.33132e+06
M322T2_2	1.61404e+06	703905	363530	792813	1.30475e+06	758186	59482.4	79939.3	102822	86250	78033.6	140767	5.41092e+06	3.07005e+06	3.94184e+06	3.51477e+06	4.11937e+06	4.69439e+06	3.29791e+06	3.7409e+06	3.19692e+06	3.96436e+06	3.94742e+06	3.52999e+06
M211T1_10	1.53239e+06	1.76399e+06	1.49691e+06	1.9029e+06	2.11155e+06	1.44441e+06	1.14209e+06	577313	318750	568299	508998	445155	5.29572e+06	3.52487e+06	3.89677e+06	4.08551e+06	4.33148e+06	4.83448e+06	4.61964e+06	3.66634e+06	4.47556e+06	4.62208e+06	5.05863e+06	4.5988e+06
M499T8	854729	914685	884663	1.0362e+06	944559	1.11153e+06	436747	769868	748449	256469	669074	720017	2.45265e+06	2.03177e+06	2.69937e+06	1.7044e+06	2.02755e+06	2.26503e+06	2.24214e+06	2.14414e+06	2.05933e+06	2.27344e+06	2.57558e+06	1.97428e+06
M412T3_1	58852.4	0	0	0	0	0	0	0	0	0	0	0	1.11e+06	1.06622e+06	1.117e+06	1.09733e+06	947538	955236	841522	979213	1.2306e+06	1.03266e+06	811277	936737
M262T1_12	155180	165687	131936	176394	167161	180205	0	108537	62474.5	0	0	38073.2	410605	460796	396492	557966	576133	520593	462777	581980	460479	387090	554461	500650
M319T6_2	27012.8	0	21419.3	32738	43093.9	33818.8	21004.1	20707.1	31344.6	9030.66	42456.3	9367.03	184135	186329	168715	123495	151645	215658	189707	206287	162484	163245	141410	175957
M741T3	0	0	0	0	0	0	0	0	0	0	0	7770.94	1.52045e+06	1.37501e+06	1.47168e+06	1.4512e+06	1.60387e+06	1.80219e+06	1.14795e+06	1.47981e+06	1.35762e+06	1.38912e+06	1.69234e+06	1.56787e+06
M558T6_1	111551	123982	146936	141922	151823	108848	0	18986.3	27864.2	55852.2	34223.5	48432.8	703763	542903	807368	603839	731398	932470	628717	755017	663053	762213	571208	662072
M597T5	72652.5	38441.2	31915.7	0	44486.5	26301	12764.1	41477.3	66106.4	20274.9	51521.8	62320.7	411802	291258	457687	331387	330266	463831	395644	306287	379128	383397	367930	390183
M517T1_3	0	0	0	0	22181.6	0	0	0	20188.8	15601.1	22246.5	13038.5	488070	582614	449512	507531	502080	576407	438647	412270	491851	506805	385949	524860
M473T3	9501.43	0	0	0	0	0	0	0	0	0	0	0	805194	715472	714281	720812	787148	920073	768575	707615	911740	927212	691678	714922
M585T7_2	191067	178986	126156	196518	156143	170147	9633.91	23179.6	19345.6	23576.6	24714.8	39367.9	547276	553920	686692	672554	423429	629630	477043	673481	477223	593719	671966	479782
M536T5	178559	115793	135349	103443	51275.2	145535	58193.5	91932.7	45035	100241	58869.8	20315.8	665287	469902	633817	647057	569503	593729	493591	809557	660322	538896	539876	594602
M230T5_4	1.27363e+06	1.68484e+06	1.24094e+06	1.48197e+06	1.56177e+06	1.23204e+06	1.90703e+06	1.4553e+06	1.33499e+06	1.34839e+06	1.51333e+06	1.3388e+06	317414	347582	372874	379287	410554	502631	537790	313958	269051	659048	308419	276821
M569T7_2	73971.3	88832.4	231176	541964	282960	59759.6	21658.4	0	0	0	9306.72	11911.1	1.64508e+06	1.81629e+06	1.57643e+06	1.95507e+06	1.68496e+06	1.10758e+06	1.57009e+06	1.32825e+06	1.63485e+06	1.09066e+06	1.32948e+06	1.3645e+06
M309T3_2	368054	472226	117301	230880	255880	352734	8518.78	23339.5	21480.5	37278.7	0	7989.97	1.60554e+06	1.13334e+06	1.43051e+06	1.43168e+06	1.56698e+06	2.14156e+06	1.33811e+06	1.47792e+06	1.4633e+06	1.6141e+06	1.18202e+06	1.35307e+06
M374T2_4	1.91386e+06	1.72232e+06	1.06573e+06	1.92199e+06	2.07241e+06	1.31541e+06	130331	200521	434566	162560	376961	111903	5.49234e+06	4.63611e+06	5.32999e+06	5.17458e+06	5.45995e+06	6.48554e+06	4.02605e+06	4.5792e+06	4.73646e+06	4.9787e+06	4.58642e+06	4.44881e+06
M384T4_2	675370	172788	2.16131e+06	626452	1.19754e+06	604365	718596	417173	1.63279e+06	2.70211e+06	1.23811e+06	507298	1.11798e+07	9.5135e+06	1.27625e+07	1.07096e+07	1.17239e+07	1.52726e+07	1.10113e+07	1.07455e+07	1.08664e+07	1.47322e+07	1.12598e+07	9.9521e+06
M548T6_1	102268	86976.2	93362.6	120772	72207.5	116471	0	28407.3	29314.5	32303.3	0	0	836218	694965	738659	709319	857859	920794	555980	618261	600425	775487	700054	652210
M400T7_1	109585	148630	164611	165393	209288	146363	9538.58	7752.01	29424.4	16331	20815.7	8218.53	2.7121e+06	2.14148e+06	2.80715e+06	2.39795e+06	2.20258e+06	2.95801e+06	2.14865e+06	2.2916e+06	2.41041e+06	2.91175e+06	2.57729e+06	2.03053e+06
M248T5_7	664217	1.23529e+06	764185	604962	595359	520161	383262	417767	409547	381135	379577	384968	1.89545e+06	1.69226e+06	1.97205e+06	1.81481e+06	1.96571e+06	2.07355e+06	1.55665e+06	1.85857e+06	1.6498e+06	1.8693e+06	1.85062e+06	2.03395e+06
M282T7_2	80767.5	230173	129560	352365	137826	155170	205010	234739	168190	342999	176607	271092	7.33166e+06	7.07876e+06	6.74659e+06	6.99693e+06	6.50225e+06	7.04656e+06	5.74062e+06	5.34441e+06	7.23583e+06	6.15763e+06	6.79587e+06	8.35007e+06
M559T7_2	885138	747267	361745	582330	661350	575751	497770	699757	639042	443833	190458	672616	1.70599e+06	1.58252e+06	1.80778e+06	1.43604e+06	1.79465e+06	1.94306e+06	1.22231e+06	1.53915e+06	1.53006e+06	1.9419e+06	1.7302e+06	1.63212e+06
M177T7_1	997104	105881	1.0353e+06	1.62669e+06	707763	1.07208e+06	595455	622502	631469	553578	614611	678334	2.09133e+07	2.10706e+07	2.27422e+07	2.21109e+07	1.80627e+07	2.5589e+07	1.81148e+07	1.66693e+07	1.9071e+07	2.14261e+07	2.27448e+07	2.10546e+07
M387T1_3	755456	403606	739327	477774	359879	475681	77404.8	194458	106379	413518	111807	177635	4.06307e+06	2.73683e+06	3.8584e+06	3.44645e+06	3.78636e+06	4.03069e+06	3.15588e+06	3.03239e+06	3.1727e+06	3.98065e+06	2.79451e+06	2.78827e+06
M418T2	299079	371500	263175	234529	112715	152006	8094.52	33667.7	8860.55	58151.9	31879.6	7126.27	2.45677e+06	2.19228e+06	2.12331e+06	2.09525e+06	2.47488e+06	2.68445e+06	1.54188e+06	2.09229e+06	1.88058e+06	2.13619e+06	2.68205e+06	2.02077e+06
M488T7_3	161120	95531.8	138926	104932	132586	136041	66170.9	182883	364745	49214.8	121919	87387.4	510500	531339	608268	591686	591875	772427	418477	615313	537649	658812	637660	603677
M639T6_1	11566.1	0	0	0	17081.2	0	0	0	0	8125.79	0	0	919441	886519	880139	923098	907284	1.07549e+06	778017	733658	782706	818195	750334	760667
M275T5_1	559500	1.06019e+06	320745	785964	497219	898891	186986	84148.2	75378.9	16716.7	50317	369950	2.4982e+06	2.01306e+06	1.95019e+06	1.8694e+06	2.13378e+06	2.48941e+06	1.87937e+06	2.5519e+06	2.02642e+06	2.35924e+06	2.48864e+06	2.09793e+06
M438T6_3	1.82196e+06	3.66599e+06	2.86804e+06	2.03535e+06	1.6581e+06	4.35153e+06	325792	108492	257507	266592	396442	317699	3.37706e+08	3.3199e+08	3.0413e+08	3.37656e+08	2.95384e+08	3.46843e+08	2.60563e+08	2.51906e+08	2.67239e+08	2.72747e+08	3.32459e+08	2.74033e+08
M798T4_2	10727.5	0	0	0	0	0	0	0	0	0	0	0	697058	583225	667842	712737	628375	526199	764561	695040	671420	525168	592717	607417
M945T8	0	0	12011	0	0	59718.5	0	0	0	0	12624.4	0	761914	708195	745192	844898	903552	1.01379e+06	810453	658751	754344	904370	930965	850166
M768T1	0	0	0	0	0	0	0	0	0	18291.3	0	0	2.54902e+06	1.95081e+06	2.41783e+06	2.29139e+06	2.65571e+06	2.55245e+06	2.36407e+06	2.43508e+06	2.27429e+06	2.60903e+06	1.78405e+06	2.07155e+06
M378T5_2	13001.5	63010.3	34510.4	49992.9	64122.5	68835	112292	15660.6	15788	43214.8	10557.2	24166.6	2.20018e+06	1.63319e+06	2.11147e+06	1.73945e+06	2.0635e+06	2.24748e+06	1.77673e+06	1.76581e+06	1.70159e+06	1.95141e+06	1.60419e+06	1.73826e+06
M580T4	0	0	0	10014.9	11489.1	0	1.07316e+06	718640	1.12508e+06	512357	1.4225e+06	753111	3.17549e+06	2.97735e+06	3.28322e+06	3.13995e+06	3.5821e+06	4.00913e+06	3.02166e+06	2.97671e+06	3.23669e+06	3.60701e+06	3.11559e+06	2.99018e+06
M323T4_6	1.31347e+06	1.13494e+06	1.0504e+06	895656	1.20398e+06	152964	250377	501958	926310	456478	1.32478e+06	399691	4.63424e+06	4.49787e+06	4.45816e+06	4.22943e+06	4.6896e+06	5.50244e+06	3.99134e+06	4.37478e+06	4.15917e+06	4.29027e+06	6.53312e+06	5.55738e+06
M870T4	0	0	0	0	0	0	0	0	0	9434.78	0	0	855176	878593	842139	907063	735033	847081	868912	906912	840254	948458	573991	815622
M716T7	25693.9	14940.6	48848.5	10750.1	0	0	9277.14	0	0	11277.8	31552.3	26693.7	4.22077e+06	3.50462e+06	3.33158e+06	3.07516e+06	3.82792e+06	3.40646e+06	3.5131e+06	3.3447e+06	3.50373e+06	2.71608e+06	2.90249e+06	3.27265e+06
M320T3_5	1.09266e+06	1.33608e+06	714191	742720	1.84136e+06	1.21293e+06	2.64802e+06	2.32926e+06	2.99859e+06	3.82628e+06	3.92485e+06	1.58529e+06	3.93459e+07	3.91831e+07	3.98898e+07	3.53167e+07	3.86854e+07	4.36801e+07	2.99258e+07	3.13794e+07	3.556e+07	3.3458e+07	2.87471e+07	3.21799e+07
M177T7_2	1.60779e+06	1.98077e+06	160415	1.69293e+06	1.67657e+06	1.75572e+06	914755	1.03745e+06	975464	930991	1.02711e+06	1.04572e+06	9.72097e+06	8.89002e+06	9.9947e+06	9.3668e+06	8.46752e+06	5.75097e+06	8.0741e+06	7.93352e+06	8.5689e+06	9.08351e+06	6.88322e+06	9.30859e+06
M359T5_2	496128	167381	299878	504857	462468	251188	310056	558906	695033	416092	770500	90619.8	1.53841e+06	1.29484e+06	1.5421e+06	1.4242e+06	1.47215e+06	1.77245e+06	1.09901e+06	1.22681e+06	1.4311e+06	1.64918e+06	1.57702e+06	1.52973e+06
M767T1	0	0	0	0	0	0	0	0	0	0	0	0	8.96628e+06	6.65627e+06	8.07601e+06	8.37271e+06	9.17339e+06	9.43178e+06	8.12726e+06	8.4163e+06	8.20535e+06	8.09804e+06	6.3427e+06	7.12624e+06
M254T1_4	3.21864e+06	3.2266e+06	157745	3.09031e+06	3.31016e+06	2.75827e+06	3.19058e+06	146211	195826	6.11818e+06	112294	5.08124e+06	1.31232e+07	1.16996e+07	1.20737e+07	1.20835e+07	1.43868e+07	1.61268e+07	1.17886e+07	1.1314e+07	1.23011e+07	1.32793e+07	1.09693e+07	1.14693e+07
M458T1_3	125294	118270	13800.6	182319	111392	41677.4	248459	330151	221396	304040	281463	145439	2.69748e+06	2.162e+06	2.26989e+06	2.43976e+06	2.6032e+06	3.1882e+06	2.11793e+06	2.0467e+06	2.32052e+06	2.77756e+06	2.26454e+06	2.2398e+06
M305T3_1	560685	1.47862e+06	356539	82969.3	792294	362583	461657	297781	783748	528632	410906	465263	9.24163e+06	1.07292e+07	9.88906e+06	9.14765e+06	8.31343e+06	6.8676e+06	7.24993e+06	7.44772e+06	9.98925e+06	8.08862e+06	8.22945e+06	8.95268e+06
M425T2	50417.3	63684.1	43091	0	10680.8	0	0	0	9135.91	20291.1	0	10136.4	675124	556696	717710	634083	712441	772202	509569	662544	544826	672616	515112	588142
M262T1_7	2.30806e+07	2.34491e+07	2.46197e+07	2.25609e+07	1.60607e+07	2.38807e+07	1.20319e+07	1.10712e+07	1.07666e+07	1.24478e+07	1.09773e+07	8.45159e+06	2.40591e+08	1.38801e+08	2.17267e+08	2.21984e+08	2.37387e+08	2.36091e+08	2.20527e+08	2.22548e+08	2.26564e+08	2.29468e+08	2.45511e+08	2.37712e+08
M232T4_6	140510	233637	143730	111467	221079	481423	139867	124901	197015	196241	155201	204618	788487	575864	855884	721283	855679	1.03028e+06	721156	733955	689530	931057	765825	821309
M312T4_3	1.08666e+06	1.03008e+06	811142	1.04647e+06	935370	175076	176867	121587	146025	169681	134554	138506	2.67485e+07	2.28503e+07	2.77006e+07	2.50855e+07	2.69403e+07	3.33506e+07	2.31703e+07	2.44631e+07	2.44978e+07	2.94589e+07	2.27901e+07	2.33997e+07
M498T4	41975.1	35226.3	0	19696.8	28083.6	21302.4	11664.3	0	0	9295.83	0	0	368664	325633	348629	303986	375260	469691	382313	358296	358039	375368	295615	278690
M388T3_2	1.35913e+06	991502	1.3388e+06	947315	816147	949860	152166	319526	418079	104328	441083	98022.4	3.80268e+06	3.06693e+06	3.93264e+06	3.3045e+06	3.70919e+06	4.72542e+06	4.77018e+06	3.88837e+06	4.22423e+06	5.14933e+06	3.76764e+06	3.10588e+06
M318T1_1	0	0	0	14957.7	0	13328.3	0	0	0	0	33811.8	0	2.07023e+06	1.91304e+06	1.84248e+06	1.80382e+06	2.00175e+06	2.52336e+06	1.8742e+06	1.85639e+06	1.74083e+06	2.17206e+06	1.88588e+06	1.63275e+06
M177T7_3	1.22303e+06	1.40827e+06	1.1994e+06	1.12967e+06	1.27375e+06	1.19003e+06	654995	771081	728939	685425	637900	766349	2.41361e+06	2.65372e+06	2.62459e+06	2.31684e+06	2.15899e+06	2.78275e+06	2.30385e+06	2.05345e+06	2.71787e+06	2.65005e+06	2.10948e+06	2.26027e+06
M432T6_2	210342	183466	172510	226068	472746	192831	43969.3	48193.8	64455	18435.5	74706.5	24206.2	7.60204e+06	7.11392e+06	8.37714e+06	8.25317e+06	8.6143e+06	9.25282e+06	6.05187e+06	7.74553e+06	8.47167e+06	7.2078e+06	6.75227e+06	6.67591e+06
M362T1_6	5.52405e+06	5.86168e+06	9.15104e+06	5.66382e+06	5.00213e+06	3.75061e+06	4.0889e+06	4.12473e+06	580870	983317	6.28757e+06	5.54629e+06	1.84352e+07	1.67349e+07	2.29574e+07	1.62609e+07	1.79871e+07	2.20589e+07	1.84425e+07	1.59909e+07	1.97354e+07	2.44279e+07	2.05873e+07	1.55165e+07
M228T2_7	367911	138770	94171.7	225287	595179	298320	599685	578679	584563	623685	610085	622122	1.88963e+07	1.95643e+07	1.89976e+07	1.72353e+07	1.99864e+07	2.21731e+07	1.36063e+07	1.7985e+07	1.57035e+07	1.88356e+07	2.00813e+07	1.83123e+07
M826T1	0	0	0	0	0	0	0	0	0	0	0	0	598343	423421	562608	604546	591432	623036	603269	666922	540721	529697	641560	488203
M173T1_7	1.87588e+06	1.94169e+06	1.26313e+06	2.01872e+06	2.33009e+06	1.62736e+06	497020	1.27738e+06	1.47074e+06	2.55155e+06	1.49446e+06	654180	6.73134e+06	6.31593e+06	7.80353e+06	7.31504e+06	8.97843e+06	8.88715e+06	5.9618e+06	7.09833e+06	7.54615e+06	8.03105e+06	9.90529e+06	7.96978e+06
M344T6_4	65592.3	0	13602.9	14511.9	12318.9	28094.2	0	0	0	0	0	0	199044	99905.5	164659	142567	180836	175750	148247	151778	158487	150551	105064	149650
M534T7_1	349810	255417	317439	357058	269437	353194	8466.05	0	22335.6	6985.19	7852.5	44038.6	2.80828e+06	2.40676e+06	2.82546e+06	2.10464e+06	2.57277e+06	3.28349e+06	1.83707e+06	2.46488e+06	2.24588e+06	2.76424e+06	2.62825e+06	3.02181e+06
M265T2_1	842389	197509	451482	912471	569872	1.12973e+06	362214	987944	881592	524339	588275	448160	1.0767e+08	1.11394e+08	1.08912e+08	1.19096e+08	1.19267e+08	1.33425e+08	8.86214e+07	9.60676e+07	1.08489e+08	1.33504e+08	1.21773e+08	1.05566e+08
M290T1_2	1.11648e+06	1.64442e+07	1.40561e+07	7.7861e+06	1.06343e+06	3.61183e+06	3.20118e+06	2.22527e+06	3.13385e+06	3.34263e+06	2.40139e+06	7.37334e+06	6.19215e+07	7.55053e+07	6.27496e+07	5.8435e+07	6.79471e+07	7.5598e+07	4.28081e+07	5.66549e+07	5.51392e+07	5.95988e+07	8.04173e+07	6.86454e+07
M304T4_6	1.94313e+06	4.77163e+06	2.75497e+06	5.73989e+06	907895	2.65871e+06	1.34117e+06	2.08085e+06	1.07333e+06	1.54897e+06	439380	820910	3.59455e+07	3.85189e+07	4.34649e+07	4.06855e+07	4.34507e+07	4.57445e+07	2.65876e+07	3.31213e+07	3.51638e+07	4.28455e+07	3.65205e+07	3.73125e+07
M381T2	809590	568812	695228	1.35257e+06	929026	128452	0	25985	46922.7	41056.3	21632.2	9654.59	2.40226e+06	2.51095e+06	3.0019e+06	2.23198e+06	2.68352e+06	3.368e+06	2.48582e+06	2.57793e+06	2.64396e+06	2.75294e+06	2.95358e+06	2.92183e+06
M231T1_7	1.40059e+07	2.90993e+07	2.81228e+07	1.51695e+07	1.41135e+07	1.15471e+07	9.7808e+06	1.77573e+07	1.50039e+07	3.64748e+07	1.58901e+07	1.09612e+07	5.80116e+07	5.88202e+07	5.84758e+07	6.66114e+07	7.47143e+07	8.02167e+07	5.49476e+07	6.34013e+07	6.16879e+07	7.56457e+07	5.41436e+07	5.59875e+07
M569T6_3	806566	781963	756818	548746	731026	702198	20565.8	33871	110630	27929.1	115808	33906.2	2.22947e+06	1.81978e+06	2.54595e+06	1.92838e+06	2.1925e+06	2.43635e+06	1.6133e+06	1.91685e+06	2.17621e+06	2.40239e+06	2.09388e+06	2.15305e+06
M417T5_2	66581.5	32368.1	69917.5	63182.9	123261	85211.9	24726.8	25328.5	10130.1	0	46237.2	22799.9	516488	489737	505173	539670	572726	520613	393490	399180	359564	606325	421844	443633
M460T8_2	920697	836161	1.28934e+06	740726	1.57967e+06	1.5107e+06	15535	170395	340812	25335.9	238544	263594	2.20104e+07	1.79352e+07	2.05492e+07	1.42671e+07	1.78156e+07	1.93606e+07	1.38174e+07	1.80175e+07	1.52337e+07	1.79205e+07	1.78933e+07	1.81832e+07
M774T4	0	0	10828.2	0	0	0	0	0	191805	0	236044	0	482660	414844	453728	482166	427548	491499	572638	498472	425062	333876	397755	369094
M233T2_5	1.6138e+06	1.65866e+06	116918	430191	1.94643e+06	1.28775e+06	573327	398925	710135	874580	844592	297983	4.83633e+07	5.27426e+07	5.29767e+07	5.3807e+07	6.15332e+07	6.36808e+07	4.06636e+07	4.63334e+07	4.77486e+07	5.63957e+07	5.42591e+07	5.04815e+07
M695T7	0	27054.4	0	13251.5	0	11225.8	30661.8	12027.6	50439.8	48620.7	36889.2	53845.2	8.39277e+06	6.98079e+06	6.93388e+06	6.03639e+06	7.49313e+06	7.05415e+06	6.1388e+06	6.21606e+06	6.5217e+06	5.94466e+06	5.67258e+06	5.8519e+06
M348T4_1	76391.4	70577.9	50050.2	149006	58821.3	38817.3	36257	10414.1	31356.8	8482.02	39526.9	7522.4	412277	407210	328561	411161	458151	420841	303566	351461	408606	576479	454876	442761
M753T3	0	0	9371.92	0	0	0	0	0	0	0	10107.2	0	290374	302172	346111	384776	446688	376426	332999	310069	388229	348469	375641	343761
M743T1	0	0	0	0	0	0	0	0	19224.5	15743.2	0	15628.6	1.28824e+06	1.079e+06	1.43551e+06	1.34894e+06	1.46654e+06	1.42756e+06	1.18735e+06	1.37454e+06	1.33175e+06	1.38175e+06	1.05851e+06	1.02722e+06
M614T7_1	0	29739.7	0	0	0	0	0	0	0	0	0	0	717805	664049	735977	685974	549092	817763	811460	688390	851220	881385	764531	788948
M153T1_3	2.63658e+06	3.10149e+06	1.94732e+06	1.77454e+06	3.40253e+06	2.73671e+06	1.04991e+06	1.49381e+06	1.23333e+06	1.81051e+06	1.24154e+06	1.34617e+06	1.49555e+07	8.79249e+06	1.20061e+07	1.39966e+07	1.3615e+07	1.44696e+07	1.30407e+07	1.16238e+07	1.37936e+07	1.44303e+07	1.61676e+07	1.21537e+07
M250T2_2	258320	171903	119924	114224	300718	114625	67500.9	52599.1	12695.2	30216.5	25891.7	46493.8	1.59846e+06	1.41255e+06	1.28842e+06	1.50647e+06	1.88796e+06	1.66749e+06	1.34674e+06	2.07344e+06	1.38394e+06	1.51321e+06	1.59517e+06	1.30413e+06
M209T4_6	362394	447765	525321	2.78169e+06	456599	687567	665615	684596	690980	1.19643e+06	714008	855407	5.31339e+06	5.0587e+06	5.22953e+06	4.87434e+06	5.34292e+06	5.21716e+06	4.67521e+06	5.25227e+06	4.94124e+06	4.98404e+06	5.22386e+06	5.14636e+06
M203T1_13	645414	2.04038e+06	284204	523421	743146	1.6775e+06	1.76731e+06	958495	387297	471483	572125	1.15151e+06	3.92895e+06	3.44757e+06	3.64294e+06	4.07227e+06	4.10093e+06	4.27614e+06	4.04051e+06	4.52769e+06	3.80684e+06	3.99174e+06	3.17241e+06	3.24485e+06
M186T2_1	612348	546350	335541	630930	406663	381274	182192	452604	776490	209750	906947	192211	1.75169e+06	1.49591e+06	1.54565e+06	1.61676e+06	1.95356e+06	1.88379e+06	1.41909e+06	1.6583e+06	1.58811e+06	1.65905e+06	1.48612e+06	1.27269e+06
M386T5_3	1.39829e+06	1.28234e+06	511116	1.54976e+06	413016	1.1634e+06	236225	325671	290467	380183	320299	407280	4.34142e+06	3.55157e+06	3.59984e+06	2.73623e+06	2.93885e+06	4.03641e+06	4.81243e+06	3.52026e+06	3.79451e+06	4.699e+06	3.93801e+06	3.41522e+06
M650T7_1	166638	94158.4	103194	72555.3	201688	148495	8460.13	13485.5	0	9963.09	9444.69	0	1.08064e+06	904059	980601	891537	685794	1.03175e+06	660530	699931	729290	767672	817490	745257
M457T8_4	2.96042e+06	3.19764e+06	1.13888e+07	3.25954e+06	6.35349e+06	2.92077e+06	572338	3.28312e+06	9.01406e+06	974413	4.67296e+06	2.32828e+06	1.85294e+07	1.86102e+07	2.64982e+07	2.27099e+07	2.35005e+07	2.87005e+07	2.35079e+07	1.97037e+07	2.09674e+07	2.4617e+07	1.8188e+07	1.79749e+07
M521T6_2	16924.9	66291.3	47205.9	48458.1	73972.1	12838.6	67462.5	36142.1	73583.3	40712.9	84579.5	110601	3.61654e+06	3.00858e+06	4.15719e+06	3.38027e+06	3.14903e+06	4.09002e+06	3.50434e+06	2.98539e+06	3.5131e+06	3.78684e+06	4.1776e+06	4.05834e+06
M845T4	0	0	0	0	0	0	0	0	21145.5	0	0	0	766399	792045	864889	799269	929795	873956	763330	804859	803971	867157	724179	543236
M358T3_2	351389	344714	380944	525676	554970	522468	800615	738041	341034	1.37296e+06	864573	844310	2.28559e+06	2.28223e+06	2.2242e+06	2.27798e+06	2.38635e+06	2.38663e+06	1.71711e+06	2.05895e+06	2.05951e+06	2.16652e+06	1.9439e+06	1.93233e+06
M381T6_5	869506	1.64718e+06	1.35454e+06	1.10303e+06	1.44835e+06	967148	524283	457399	384762	405640	373029	427112	1.1204e+07	1.12564e+07	1.2351e+07	1.26828e+07	1.02332e+07	1.50849e+07	1.32866e+07	1.07784e+07	1.34502e+07	1.41762e+07	1.49538e+07	1.51787e+07
M567T8	1.22541e+06	2.34772e+06	2.51748e+06	1.19091e+06	856812	4.26585e+06	34987.1	12695.9	31421.6	83954.3	32268.4	91849.9	2.5237e+07	2.23624e+07	2.97124e+07	2.50228e+07	2.64208e+07	3.37899e+07	2.02722e+07	1.94494e+07	2.56759e+07	2.80482e+07	2.51739e+07	2.58717e+07
M373T1_2	407791	398589	395403	538063	530928	399504	126513	149145	322932	127935	285248	358063	1.48766e+06	1.03004e+06	1.08873e+06	1.18445e+06	1.20355e+06	1.43791e+06	894522	1.23584e+06	1.09774e+06	1.15387e+06	1.33715e+06	1.0391e+06
M473T2	11652.1	11719	0	31331.4	10881.1	0	0	0	0	0	0	0	2.92216e+06	2.31189e+06	2.41381e+06	2.78817e+06	2.88965e+06	2.83076e+06	2.63373e+06	2.85397e+06	2.81483e+06	2.25023e+06	1.94345e+06	2.38471e+06
M387T7_2	53592.7	11271.7	166661	150767	198679	134839	9770.02	10685.6	0	0	0	10208.5	1.10416e+06	1.05668e+06	1.12116e+06	948862	974691	1.24076e+06	1.06931e+06	824606	1.12402e+06	1.12975e+06	1.54155e+06	1.29159e+06
M308T3_1	563684	335721	215474	355884	392339	417447	229512	194814	188870	115431	212322	107461	1.02066e+06	969191	893356	1.13414e+06	848189	1.02999e+06	827290	792069	854837	940148	1.09038e+06	900116
M185T4_4	1.40234e+06	1.00204e+06	909930	1.07922e+06	935110	1.02789e+06	420336	374972	677066	594345	832706	334190	4.6105e+06	5.32016e+06	4.75866e+06	3.82715e+06	4.50013e+06	4.63098e+06	3.3266e+06	4.62345e+06	4.26868e+06	4.63736e+06	5.31654e+06	5.99883e+06
M194T1_12	3.58049e+06	3.80693e+06	8.77946e+06	2.96781e+06	2.32015e+06	8.06212e+06	1.69928e+06	1.03632e+06	1.33357e+06	1.05978e+06	1.04037e+07	825328	2.44225e+07	2.35172e+07	2.40863e+07	2.07041e+07	2.76691e+07	2.91195e+07	1.86859e+07	2.92708e+07	1.84075e+07	2.2583e+07	1.7999e+07	2.24397e+07
M233T6_3	1.93467e+06	1.71766e+06	1.65562e+06	1.31241e+06	1.86125e+06	1.85518e+06	778667	1.09649e+06	1.03031e+06	508289	1.23187e+06	1.46792e+06	3.88063e+06	3.48266e+06	3.85692e+06	3.77779e+06	3.92165e+06	4.25191e+06	3.22594e+06	3.32338e+06	3.10543e+06	3.15751e+06	3.70778e+06	3.5007e+06
M596T5	251084	186564	70016	146677	92521	100699	41345.2	127626	55009.2	42394.5	97805.6	34158.5	1.38753e+06	1.20127e+06	1.64885e+06	1.21258e+06	1.23459e+06	1.49557e+06	1.17716e+06	960169	1.29695e+06	1.54174e+06	1.2077e+06	1.46373e+06
M603T4_1	0	0	0	0	0	0	0	0	0	0	0	30370.9	1.32899e+06	1.06906e+06	1.24535e+06	1.00902e+06	1.4176e+06	1.37174e+06	1.18122e+06	1.49257e+06	1.26051e+06	1.4603e+06	1.09476e+06	1.32763e+06
M249T2_4	599952	202341	703341	709121	776652	643890	516608	349877	491360	355625	412531	504258	2.0334e+06	1.91902e+06	1.94543e+06	2.0208e+06	2.22199e+06	2.61303e+06	1.64416e+06	1.79611e+06	1.93196e+06	2.30294e+06	1.67701e+06	1.65781e+06
M801T3	0	0	0	9840.22	0	0	0	0	0	0	0	0	710455	540942	659206	648724	565863	541787	554131	525222	650476	684553	489796	538803
M155T1_5	1.2617e+06	4.02874e+06	7.39456e+06	2.12533e+06	6.77868e+06	1.90334e+07	1.30853e+07	1.34216e+07	6.87745e+06	2.5106e+06	3.90606e+06	9.02039e+06	5.76653e+07	4.50276e+07	5.68993e+07	5.21747e+07	5.66007e+07	6.02076e+07	5.01598e+07	6.29042e+07	5.63216e+07	5.81636e+07	2.98282e+07	6.27805e+07
M219T6_3	350088	463868	482835	451147	596028	433232	1.33381e+06	583102	799292	775109	949574	396522	2.3959e+06	1.94585e+06	2.01406e+06	2.02325e+06	2.0154e+06	2.45546e+06	1.69573e+06	1.62943e+06	1.98599e+06	2.08239e+06	2.28615e+06	1.97197e+06
M318T7_1	138703	95167.8	70472.1	58030.6	98432.5	189536	0	15822.7	12644.3	19808.9	0	7914.92	768256	627941	924814	579335	766767	655714	510516	706370	608840	693271	548261	585093
M367T8_2	119386	245846	143221	211086	370198	265350	60817.8	179516	132486	206521	49812.5	225383	1.14647e+06	1.29812e+06	1.13061e+06	1.40413e+06	1.17819e+06	1.5719e+06	965041	864040	1.25801e+06	1.21861e+06	1.10517e+06	1.15982e+06
M299T5_1	153322	109703	153218	166592	84814	186788	79224.2	176480	167480	204306	74961.3	108396	6.23355e+06	5.55794e+06	6.46115e+06	5.34936e+06	5.25527e+06	6.93115e+06	4.58397e+06	4.67157e+06	5.57976e+06	5.99064e+06	6.02624e+06	6.04353e+06
M391T4_6	1.99932e+06	1.60962e+06	1.37913e+06	1.2195e+06	1.42515e+06	1.24253e+06	633436	974085	968410	828529	910866	921377	3.38324e+06	3.23014e+06	3.90332e+06	2.99087e+06	3.5036e+06	4.03111e+06	2.47651e+06	3.04477e+06	3.04752e+06	3.73112e+06	3.61949e+06	3.7829e+06
M307T7_5	185526	192911	123626	1.19785e+06	129086	1.11164e+06	521002	738894	738713	543363	691137	752343	5.48786e+06	4.62272e+06	5.27689e+06	5.12178e+06	5.62802e+06	7.62546e+06	6.57982e+06	5.76526e+06	5.88247e+06	7.45317e+06	5.64451e+06	5.42821e+06
M541T7_1	2.35733e+06	1.76715e+06	3.36095e+06	1.33491e+06	3.24411e+06	3.59861e+06	60247.5	195405	236249	70369.3	204387	178428	2.10999e+07	1.752e+07	2.28305e+07	1.71161e+07	1.83718e+07	2.38599e+07	1.32955e+07	1.4755e+07	1.68191e+07	2.0023e+07	1.97002e+07	1.74776e+07
M190T4_2	423585	366151	312119	316668	401400	253476	138939	183364	109556	201878	92754.2	176013	831723	695894	952268	908103	876015	885429	864927	779612	735746	828882	1.16357e+06	778789
M221T3_2	295251	298510	206525	319051	124385	199603	31005.3	54268.1	32182.5	61335	54664.2	50605.9	1.15044e+06	1.04445e+06	938637	776480	1.05256e+06	1.18724e+06	703619	1.20242e+06	833431	790929	909394	975308
M206T2_4	5.01273e+06	5.55976e+06	4.03179e+06	4.76495e+06	4.94664e+06	4.55473e+06	1.94352e+06	1.62467e+06	2.26382e+06	2.36557e+06	1.95886e+06	2.13446e+06	1.11117e+07	1.07558e+07	1.17716e+07	1.10157e+07	1.26721e+07	1.40064e+07	8.10182e+06	1.14158e+07	9.87074e+06	1.1372e+07	1.33482e+07	1.05763e+07
M377T4_1	14786.6	282696	0	0	19647.7	65756.9	0	12948.2	9310.2	11941.7	0	0	513888	432292	461356	384362	478813	460733	404837	431826	406919	515541	484702	471935
M493T6_1	10571.9	0	0	0	0	0	0	0	0	0	0	8306.86	178936	191638	206289	220308	216206	221457	245581	215808	204228	217261	139230	197791
M416T7_3	294348	175001	420913	416987	562650	268667	75736.3	304318	221673	46532.7	417516	297740	1.82188e+06	2.02711e+06	2.72282e+06	2.54614e+06	2.42449e+06	3.04204e+06	2.20407e+06	2.06445e+06	2.35256e+06	2.89221e+06	2.34223e+06	2.19996e+06
M226T4_1	165193	70708.9	193123	34720.3	89557.9	132318	0	7506.78	14634.2	8381.23	0	8376.14	876681	783515	1.19078e+06	874588	981489	906884	1.01649e+06	996273	1.31396e+06	1.17217e+06	1.14386e+06	1.25674e+06
M559T6_2	253747	723525	249448	712312	307728	528988	394746	691903	485275	402717	270150	799456	1.43874e+06	1.38374e+06	1.51853e+06	1.30723e+06	1.45799e+06	1.74701e+06	1.33919e+06	1.46831e+06	1.60857e+06	1.61996e+06	1.26927e+06	1.49742e+06
M336T2_2	421078	498064	499599	856715	481226	704648	149016	100464	55302.6	203582	44591.8	49807.9	2.26443e+06	1.89641e+06	2.43022e+06	1.85713e+06	2.04154e+06	2.8871e+06	2.00184e+06	1.81883e+06	2.12349e+06	2.82799e+06	2.14288e+06	1.71092e+06
M270T8_1	32516.9	36253.9	42929	37469.9	99706.6	79347.9	0	0	0	13230.3	0	6699.99	1.85501e+06	1.52984e+06	1.66938e+06	1.26419e+06	1.70746e+06	1.46272e+06	1.1883e+06	1.64161e+06	1.39639e+06	1.3527e+06	1.37321e+06	1.59633e+06
M448T4_3	607714	661283	410940	583634	555285	472786	113103	241926	181254	122223	51827	158330	1.30768e+06	1.39652e+06	1.42496e+06	1.40001e+06	1.43651e+06	1.68016e+06	1.05269e+06	1.41318e+06	1.43745e+06	1.57781e+06	1.59202e+06	1.45925e+06
M543T6_4	644605	637821	430134	504682	483060	715218	243292	126628	78987.2	371058	71302.3	179809	2.17452e+06	1.77273e+06	2.42669e+06	1.57557e+06	1.87146e+06	2.57701e+06	1.71352e+06	2.48163e+06	2.34039e+06	2.58299e+06	2.01176e+06	1.91637e+06
M149T7_1	1.15575e+06	1.34687e+06	1.31416e+06	1.33611e+06	1.25334e+06	1.23456e+06	901584	859724	824846	815360	905576	789507	2.61824e+06	2.71144e+06	2.96165e+06	2.63807e+06	2.37208e+06	3.14824e+06	2.11416e+06	2.04681e+06	2.37763e+06	2.62839e+06	2.64737e+06	2.64635e+06
M354T1_1	0	28603.5	59409.6	0	217628	152671	2.1546e+06	1.22732e+06	1.21298e+06	1.26936e+06	1.63569e+06	2.15217e+06	9.31373e+06	8.90561e+06	8.16934e+06	1.15864e+07	9.36394e+06	1.07704e+07	8.80755e+06	1.30863e+07	1.1579e+07	8.6181e+06	1.33732e+07	1.10371e+07
M534T5_1	110228	375817	403879	423836	473833	415879	47522.5	27880.3	30639.6	10864.4	27095.4	9953.56	1.14162e+06	1.21741e+06	1.36074e+06	953584	1.48213e+06	1.37114e+06	1.02729e+06	1.34722e+06	1.3334e+06	1.25921e+06	933631	960771
M304T1_9	828910	754937	450891	580429	344152	641126	458350	400386	325804	349572	208484	243568	1.58406e+06	1.16797e+06	1.35351e+06	1.37609e+06	1.46877e+06	1.5417e+06	1.46998e+06	1.3962e+06	1.59815e+06	1.29014e+06	1.21111e+06	1.51331e+06
M410T6_4	80062.9	116788	129085	72866.9	354577	90453.5	0	0	12369.7	177228	0	105312	1.42034e+06	1.50461e+06	1.8713e+06	2.05904e+06	1.59955e+06	2.34829e+06	1.59496e+06	1.54771e+06	1.55935e+06	1.96344e+06	1.75274e+06	1.62436e+06
M422T1_3	103014	33992.6	123071	407142	448399	409071	70377.1	62864.5	90716	0	27093.7	61179.7	4.19252e+06	3.23444e+06	3.97875e+06	3.84198e+06	3.80088e+06	4.24055e+06	2.95578e+06	2.91671e+06	3.4166e+06	4.01228e+06	4.80012e+06	4.02834e+06
M378T6_3	0	32832.6	135118	39123.9	258773	44072.3	17884.8	8763.42	16419.5	11477	19879.4	9802	531127	311876	475315	327966	358094	451653	440091	373672	472457	477033	454472	373170
M241T1_12	2.7601e+06	4.33221e+06	2.29729e+06	3.26242e+06	3.46984e+06	3.86645e+06	846721	612557	461223	837099	783506	459705	7.76411e+07	8.01544e+07	7.80201e+07	7.8606e+07	9.69722e+07	1.09856e+08	7.1126e+07	8.28045e+07	7.63189e+07	9.02845e+07	9.02604e+07	7.80842e+07
M271T2_1	486047	408409	124790	669609	322755	586200	160321	58405.5	28222.3	269924	144544	41842.2	1.41711e+06	1.13162e+06	1.4313e+06	1.30179e+06	1.35335e+06	1.57072e+06	1.32829e+06	1.42779e+06	1.43164e+06	1.51143e+06	1.19713e+06	1.15108e+06
M403T1_6	0	0	0	0	0	0	0	0	0	0	0	0	631108	660202	711742	714703	870706	630460	833212	605337	779758	741299	596256	684402
M533T7_1	766440	462466	275032	304993	1.33946e+06	1.46043e+06	158103	154826	216490	480791	139358	550293	9.63019e+06	8.03936e+06	9.68417e+06	7.04137e+06	8.87909e+06	1.05709e+07	6.03798e+06	8.13362e+06	7.48626e+06	9.29922e+06	8.84378e+06	9.80866e+06
M482T1_2	0	75991.5	1.72821e+06	65870	1.04746e+06	586529	89581.7	58488.6	199622	36133.7	160523	163234	3.01156e+06	2.76121e+06	3.09282e+06	2.86968e+06	3.53383e+06	3.59937e+06	2.73553e+06	2.98962e+06	2.91225e+06	3.26421e+06	2.74557e+06	2.80083e+06
M353T1_2	1.13277e+06	1.76e+06	1.94284e+06	1.13782e+06	1.37886e+06	2.43734e+06	8.35114e+06	5.3401e+06	5.64839e+06	1.71583e+06	5.96689e+06	5.713e+06	3.52191e+07	3.84396e+07	3.11397e+07	4.34963e+07	3.30135e+07	2.79167e+07	3.53988e+07	4.54054e+07	4.76009e+07	3.30051e+07	3.69498e+07	3.58286e+07
M122T2_1	0	30747.4	0	16662.7	21551.6	11212	0	0	0	0	0	10349.1	901379	1.0226e+06	1.04115e+06	1.00764e+06	1.0856e+06	1.2965e+06	882913	847271	916912	1.11253e+06	1.03048e+06	877009
M110T1_2	632130	884106	2.44969e+06	1.20244e+06	1.99366e+06	856341	525324	1.15983e+06	1.09684e+06	711424	1.01494e+06	512144	4.36201e+06	3.46039e+06	3.86986e+06	3.83602e+06	4.45684e+06	4.04494e+06	3.6864e+06	4.2618e+06	4.24955e+06	3.9036e+06	4.55813e+06	4.05533e+06
M565T5_1	27547.4	17275	16993.3	0	228953	31262.5	29261	9522.22	78294	44983.6	44347	59512.7	2.2152e+07	2.27683e+07	2.35343e+07	2.76449e+07	2.88008e+07	2.64151e+07	1.97184e+07	2.07578e+07	2.58855e+07	2.09408e+07	2.13511e+07	2.21721e+07
M119T6_2	57935.8	133972	226784	97713.4	108758	59282.7	105468	162365	94514.9	88073.7	100933	88917.3	1.59338e+06	1.70241e+06	1.69558e+06	1.77032e+06	1.54832e+06	1.85253e+06	1.61086e+06	1.30006e+06	1.42709e+06	1.59886e+06	2.16811e+06	1.56675e+06
M262T3_1	0	64088.4	10556	14589.5	47922.8	10896.4	9592.86	0	0	9759.32	0	18581.1	2.34522e+06	1.90471e+06	2.30044e+06	2.43559e+06	2.77743e+06	2.71095e+06	2.39626e+06	2.36548e+06	1.99827e+06	2.76798e+06	2.9395e+06	2.41927e+06
M611T8	204023	182723	260015	167336	296117	210446	46088.2	19259.3	19912	20258.7	0	10809.9	999479	864952	1.05061e+06	809516	971302	1.24145e+06	561068	854589	827399	1.01038e+06	1.0449e+06	972680
M244T5_8	6.56779e+06	7.21616e+06	222415	6.67549e+06	5.86549e+06	139720	1.01266e+06	1.23537e+06	1.08641e+06	1.17622e+06	1.10116e+06	982459	1.66499e+07	2.49299e+07	2.93698e+07	2.574e+07	1.87669e+07	3.06795e+07	2.0405e+07	2.59341e+07	2.61045e+07	2.97586e+07	2.96144e+07	2.83814e+07
M513T6_2	187903	196827	131828	273868	331836	270178	114211	148515	216763	82050.2	199044	133394	702912	617404	881932	674231	791896	714577	531142	584312	564656	762205	621031	672654
M776T6	202808	185156	100489	155917	321260	161428	24756.1	0	0	23230.5	16599.7	20068.5	792835	465305	858546	620028	700455	819084	734181	844620	884162	783302	602785	943195
M455T7_2	162606	170428	138707	176603	144488	95360.6	8503.43	15394.1	12703.5	7799.89	74873	17332	5.4402e+06	5.56529e+06	5.65586e+06	5.39968e+06	5.07366e+06	6.345e+06	4.63894e+06	3.73081e+06	4.50018e+06	4.86875e+06	5.25595e+06	5.21549e+06
M270T6_4	253109	276556	160215	271917	214414	177682	16908.4	99352.5	67704.1	64253	30321.6	49701.6	563965	569035	781769	628781	666844	913618	768424	784946	833324	984904	798393	767256
M429T2	11317.6	10272.9	0	0	0	22055.2	20152.2	54399.3	40974.8	31003.2	29972.9	34065.4	1.79963e+06	2.0709e+06	2.15179e+06	2.3863e+06	2.58255e+06	2.47374e+06	1.72671e+06	2.19759e+06	2.00964e+06	1.94608e+06	1.90394e+06	1.975e+06
M172T4_1	482762	501573	432738	563220	442633	294292	252533	265375	348596	169689	310573	203807	849174	801596	974071	953670	981165	1.03931e+06	864261	957234	939906	1.08413e+06	1.02254e+06	1.22785e+06
M779T4_2	0	0	0	0	11133	11923.5	0	0	0	0	0	0	1.94685e+06	1.74109e+06	1.88294e+06	2.00013e+06	1.89518e+06	2.36115e+06	1.97837e+06	1.80177e+06	1.81073e+06	2.01332e+06	1.66936e+06	1.36295e+06
M200T2_3	461845	492497	440259	366734	604724	927147	562410	550923	643080	696054	592603	572341	4.32258e+06	4.04043e+06	4.59506e+06	4.52329e+06	4.89074e+06	4.99169e+06	3.57051e+06	4.41374e+06	5.44234e+06	4.42543e+06	3.9847e+06	3.50315e+06
M450T2	21350.5	0	0	9986.88	62808.6	10547.7	16464.8	16643.9	8853.03	23401.6	27316.9	0	1.12835e+06	962652	920398	926438	858503	986225	739783	1.19293e+06	856208	1.02643e+06	1.1058e+06	1.00413e+06
M871T1	0	0	0	0	0	0	0	0	0	0	0	15123.8	1.86151e+06	1.92009e+06	2.37144e+06	1.99324e+06	2.42984e+06	2.68304e+06	1.91289e+06	2.14758e+06	1.86555e+06	2.4493e+06	2.39894e+06	2.25362e+06
M336T8	89945.7	45455	34431	45601.3	30149.4	18207.7	0	0	0	0	0	0	187010	142594	214126	170191	147976	247044	166348	156363	192066	169530	139898	165940
M451T1_2	36594.8	15756	0	30852.7	14955.5	11967	45796.3	142988	164569	203024	129314	120933	6.66553e+06	6.26857e+06	7.06161e+06	5.95876e+06	7.36988e+06	8.45837e+06	4.96583e+06	5.96512e+06	6.53295e+06	6.67025e+06	6.77222e+06	6.63483e+06
M243T5_7	2.49501e+06	2.91167e+06	1.81352e+06	2.10045e+06	2.05556e+06	2.1315e+06	361069	436322	408201	427158	471899	400086	7.76378e+06	8.92322e+06	1.02469e+07	8.29053e+06	9.68767e+06	1.16658e+07	1.11946e+07	1.10726e+07	1.00062e+07	1.43523e+07	1.22698e+07	1.10529e+07
M368T4_6	1.99466e+06	1.90318e+06	1.40215e+06	1.68276e+06	1.91514e+06	1.46849e+06	1.73702e+06	2.23704e+06	2.49894e+06	2.75669e+06	2.97193e+06	1.3107e+06	7.37912e+06	7.82724e+06	7.91263e+06	7.79912e+06	7.7083e+06	9.23792e+06	5.97463e+06	6.38683e+06	6.87984e+06	7.82731e+06	9.9021e+06	8.30067e+06
M689T1	0	189331	25142.2	142376	57280.4	302016	3.29175e+06	3.04976e+06	3.261e+06	2.07747e+06	3.59413e+06	2.02212e+06	2.35658e+07	2.24571e+07	2.75885e+07	2.34764e+07	2.79647e+07	2.95802e+07	3.37605e+07	3.25316e+07	2.87911e+07	2.96506e+07	1.91838e+07	2.7131e+07
M376T1_1	91402.7	26965.8	0	0	23629	45603.3	141649	105381	235983	106034	0	158840	623908	381274	533614	540479	618716	533528	486471	574213	470912	396928	398544	408283
M278T7_2	221717	201257	200796	89718.3	182853	92155.5	35654.4	131370	89503.6	49294.7	175561	155596	948001	737993	979560	670013	881445	804401	928351	1.03655e+06	983884	1.11333e+06	1.03386e+06	1.15027e+06
M290T7_1	10947.2	9375.52	21277.9	9713.09	8617.3	22166.6	7281.32	0	0	0	0	0	1.96198e+06	1.72735e+06	1.51696e+06	1.34295e+06	1.92609e+06	1.9284e+06	1.65635e+06	2.1145e+06	1.79252e+06	1.70502e+06	1.85679e+06	2.11149e+06
M572T5_1	438806	359237	347255	329581	299696	322815	534187	380267	427611	257245	295116	451345	874158	719843	1.00329e+06	951159	929779	792423	666578	851287	851113	893231	923677	1.01568e+06
M165T1_2	1.06481e+06	1.09172e+06	398010	1.29992e+06	872477	756058	81499.2	47420.6	98048.1	0	96569.4	142091	1.3642e+07	8.05589e+06	1.28973e+07	1.4693e+07	1.46487e+07	1.42992e+07	1.36012e+07	1.30118e+07	1.3903e+07	1.52965e+07	1.50362e+07	1.21966e+07
M365T4_6	3.55528e+06	2.98819e+06	2.89315e+06	3.16015e+06	4.20856e+06	4.3291e+06	201060	340122	327079	234203	108124	271779	1.06102e+07	1.06807e+07	1.09104e+07	1.06254e+07	1.11182e+07	1.24795e+07	7.23203e+06	9.82914e+06	9.54642e+06	9.47962e+06	1.03392e+07	1.04037e+07
M237T4_9	1.12198e+06	638352	632807	993055	348471	734517	316709	683472	304196	1.05892e+06	432902	1.53141e+06	4.35649e+06	5.20726e+06	4.5131e+06	4.49941e+06	4.66032e+06	5.55377e+06	3.06852e+06	3.61966e+06	4.00188e+06	4.34646e+06	5.471e+06	4.98684e+06
M576T7_1	122223	57116.8	140202	84689.5	103355	77344	0	40739.9	12755.8	0	19727	0	654424	737086	697947	835259	671504	802915	464044	508776	584388	637435	651927	570408
M860T4_2	0	0	0	0	0	0	0	0	0	8407.6	0	0	1.83547e+06	1.6866e+06	1.74329e+06	1.75676e+06	1.90919e+06	2.16664e+06	1.71782e+06	1.84e+06	1.90326e+06	1.82831e+06	1.33731e+06	1.37762e+06
M671T7_1	57644.7	30181.8	66332.5	86328.1	57688.4	84633.5	8145.84	138831	29443	0	9876.5	9092.12	1.95683e+06	1.98429e+06	1.81703e+06	1.9292e+06	1.56711e+06	1.45478e+06	1.88565e+06	1.49399e+06	1.76483e+06	1.36153e+06	1.55103e+06	1.43576e+06
M151T4_4	1.28172e+06	1.03965e+06	1.42331e+06	1.17151e+06	1.35952e+06	1.15063e+06	1.22535e+06	1.50739e+06	1.66918e+06	1.36556e+06	1.50754e+06	1.51278e+06	2.51388e+06	2.48108e+06	2.65099e+06	2.12838e+06	2.37454e+06	2.60527e+06	1.92835e+06	2.41389e+06	2.24686e+06	2.29097e+06	2.37466e+06	2.64336e+06
M524T7_3	17082.1	0	11220.3	0	9264.11	34725	8329.73	10593.5	80225.4	9834.13	63745.1	33521.5	208663	171701	222618	149549	177569	244874	155816	156158	186707	214517	179896	130522
M326T3_1	346975	208903	86623.5	292537	145056	214381	34031.8	42049.5	0	98096.6	45866.1	7128.47	6.03428e+06	5.01549e+06	5.12678e+06	4.23317e+06	4.66054e+06	5.47555e+06	3.68765e+06	4.7893e+06	4.42174e+06	4.73167e+06	5.85812e+06	4.8238e+06
M302T6_1	526090	182744	509808	332684	90735	290158	148680	235821	137793	235145	152595	111084	972899	914185	1.02006e+06	731421	805123	842210	996178	1.03613e+06	1.04787e+06	899871	879750	1.08709e+06
M247T3_7	39147	0	10781	0	0	0	0	0	0	0	0	0	221155	235082	190958	276005	209814	268880	238617	163390	243557	178123	209297	191919
M146T5_1	9062.97	0	0	0	0	0	8167.59	6523.2	9350.14	0	0	26308.9	439197	548998	563189	479673	626228	567026	526949	437820	587170	549580	543995	396218
M512T6_1	2.36382e+06	1.77575e+06	959092	1.51994e+06	2.17949e+06	1.7336e+06	508704	680359	107597	520004	657940	442211	5.54565e+06	4.34829e+06	5.66183e+06	4.45443e+06	5.21542e+06	5.42471e+06	3.7749e+06	4.24516e+06	4.33264e+06	5.29754e+06	4.08637e+06	4.44023e+06
M512T7_2	229699	205181	443943	234393	341705	618285	35026.5	74267.7	136460	146767	102913	165951	3.2854e+06	2.74286e+06	3.34267e+06	2.54669e+06	3.02672e+06	3.4055e+06	1.91601e+06	2.3356e+06	2.52921e+06	2.87476e+06	2.60953e+06	2.94826e+06
M871T4_2	0	0	10121.1	0	0	0	0	0	0	0	0	0	714132	651502	631949	703118	685512	754096	597206	745761	679132	673566	590207	442499
M529T1_1	0	0	22026.1	0	0	0	941060	1.12119e+06	1.2154e+06	1.07845e+06	982623	828003	5.95739e+06	5.21248e+06	6.90361e+06	6.18872e+06	7.0037e+06	7.57848e+06	8.37613e+06	8.12785e+06	7.34908e+06	7.3728e+06	4.38979e+06	6.56747e+06
M380T2_1	0	131271	25018.9	0	0	11310.8	23224.3	16505.9	41304.8	37106.5	0	19205.6	2.25227e+06	1.93765e+06	2.15849e+06	2.20931e+06	2.19645e+06	2.87885e+06	2.02773e+06	1.84415e+06	2.03072e+06	2.36784e+06	2.09278e+06	1.7833e+06
M559T2_2	18803.6	19394.9	429053	84887.7	71357.3	76737.3	0	0	0	0	0	0	600091	498813	959690	813148	874107	1.03302e+06	826541	838050	774329	706214	842745	620258
M272T2_4	809820	1.06435e+06	680458	818025	844600	558492	322558	281281	373968	465645	363376	595913	1.68796e+06	2.01348e+06	2.01284e+06	2.00215e+06	1.83959e+06	2.00144e+06	1.28406e+06	1.69723e+06	1.64589e+06	1.73622e+06	1.78999e+06	1.70283e+06
M547T7_3	520771	415976	445991	440722	354814	446745	182188	618913	805289	624505	733614	791992	1.98741e+06	1.96801e+06	2.01095e+06	2.10871e+06	1.83188e+06	2.28387e+06	1.31675e+06	1.48178e+06	1.67078e+06	1.73534e+06	2.07925e+06	1.72821e+06
M572T5_2	414240	325822	214081	295936	160482	254855	115457	131024	135521	169248	145161	138053	616839	643563	702991	581991	688062	862564	539941	731551	588912	671016	757127	766198
M463T7_2	450146	689315	649675	1.26644e+06	475294	929550	198556	179831	124202	128166	211404	91918.2	4.30253e+07	4.62858e+07	4.22271e+07	4.60532e+07	4.35181e+07	3.56328e+07	5.40426e+07	3.69228e+07	4.52473e+07	3.56752e+07	3.76858e+07	4.72182e+07
M221T2_4	3.1409e+06	2.79917e+06	3.23307e+06	2.4051e+06	2.61227e+06	2.58311e+06	2.10662e+06	2.83539e+06	1.59241e+06	2.75881e+06	1.7111e+06	1.4427e+06	1.39611e+07	1.51925e+07	1.43031e+07	1.38219e+07	1.37007e+07	1.61738e+07	1.17948e+07	1.06106e+07	1.12822e+07	1.40746e+07	1.39965e+07	1.06826e+07
M679T7	12601.5	0	0	13218.9	11922.2	0	9078.72	0	0	9123.69	21408.8	11889.4	1.026e+06	799064	873673	746453	926914	988568	820778	832643	819208	764275	640844	753970
M293T3_1	150583	347132	115067	133804	50672.2	245900	96363.4	40764	283494	69295.4	460458	32725.8	897812	841221	848360	828235	987453	952226	703589	782145	793034	821420	757293	752417
M161T2_2	639096	580170	690689	660076	670342	703675	710867	684165	872365	789153	914860	816100	8.55088e+06	8.0709e+06	7.37138e+06	8.29072e+06	9.59165e+06	9.80381e+06	7.8089e+06	9.18377e+06	9.55071e+06	9.97737e+06	1.08945e+07	7.76507e+06
M512T8_1	0	24902.4	0	0	0	20558.1	0	0	0	0	0	0	550209	632945	513217	560986	644167	617882	515210	464546	459116	574236	674217	679671
M317T1_5	5.64803e+06	5.19661e+06	3.86639e+06	5.17646e+06	6.24813e+06	5.16161e+06	2.09545e+06	2.88874e+06	2.25001e+06	993552	2.23047e+06	2.74017e+06	4.03188e+07	3.30294e+07	3.7949e+07	4.12492e+07	4.89537e+07	5.1222e+07	3.06364e+07	3.66226e+07	3.96698e+07	4.19649e+07	4.00325e+07	4.31469e+07
M655T5	39845.4	0	12348.2	22900.9	57002	0	7613.55	0	0	0	0	0	1.58989e+06	1.66622e+06	1.85648e+06	1.15902e+06	1.70457e+06	1.9492e+06	1.38044e+06	1.67555e+06	1.69144e+06	1.45469e+06	1.5252e+06	1.70469e+06
M558T6_2	1.07174e+06	1.33379e+06	354589	346302	145923	389075	1.08651e+06	143866	1.90053e+06	1.10393e+06	1.10275e+06	2.29311e+06	4.58606e+06	4.20845e+06	4.75516e+06	4.15691e+06	4.30111e+06	5.00343e+06	3.46507e+06	3.59677e+06	4.06025e+06	4.42724e+06	4.32933e+06	4.34338e+06
M335T6_3	0	0	0	0	0	0	0	0	0	0	0	0	426065	334585	370044	426996	443288	531414	439728	402643	456896	533890	453241	460302
M655T1	0	0	0	0	0	0	26234.4	50904.7	39237.4	16581.2	41957.1	36110.3	729771	684935	680849	717708	706456	866292	687530	725955	553580	777254	506676	598803
M405T4_5	2.36815e+06	2.21271e+06	2.762e+06	2.1989e+06	1.4583e+06	2.61285e+06	1.39633e+06	1.06496e+06	2.17999e+06	1.22535e+06	1.51243e+06	893965	8.40474e+06	6.30111e+06	8.65812e+06	8.21333e+06	8.36754e+06	9.60746e+06	6.58726e+06	8.15222e+06	5.45821e+06	6.85246e+06	8.10997e+06	7.9827e+06
M844T4	0	24055.6	9645.68	10158.2	0	8836.86	0	0	0	0	0	0	1.11575e+06	1.17203e+06	1.10621e+06	1.09109e+06	1.02672e+06	1.40367e+06	1.11248e+06	1.08901e+06	1.20325e+06	1.15413e+06	776188	1.01804e+06
M416T3_1	329214	0	12489.3	0	14997	0	24445.7	10292.4	0	0	0	9486.58	597960	655593	308941	660610	709836	799043	535009	680648	617935	648751	598630	501543
M490T6_1	41921.2	58093.3	54083	54308.7	26013.8	64330.9	21509.1	0	0	31319.7	24183.3	10116	345105	372719	453837	496418	369589	575606	401594	429329	390827	442429	409951	364782
M166T2_3	0	0	9788.82	0	0	10945.2	0	0	0	0	0	33761.6	2.07234e+06	2.20955e+06	1.83243e+06	1.96994e+06	2.35688e+06	2.66263e+06	1.88818e+06	1.93987e+06	2.0228e+06	2.25985e+06	1.96144e+06	1.6484e+06
M659T2	0	0	0	0	0	0	0	0	0	0	0	0	807464	703902	649549	745880	804133	1.02276e+06	735598	764877	693205	783056	697775	669851
M550T8_1	34504.2	11461.1	48497	51264.3	42106.8	33622.6	0	0	0	0	0	0	229612	227769	271309	183327	303455	245487	224019	226088	234207	252105	135838	226791
M436T4_3	0	0	0	0	51891.3	10111.4	0	0	0	0	0	0	185419	138519	139838	189576	188135	187512	224273	162637	174988	170797	164564	102747
M298T4_5	877740	864421	815003	950574	1.14701e+06	891895	94475	131019	219696	147740	157122	113979	2.69627e+06	2.45707e+06	2.68156e+06	2.75242e+06	2.81715e+06	3.17776e+06	2.02029e+06	2.45013e+06	2.33724e+06	2.35555e+06	2.15981e+06	2.07239e+06
M390T2_2	585506	463347	244472	337329	114695	324357	254450	123876	314560	159425	99153.7	265022	2.6099e+06	3.23433e+06	2.56037e+06	2.95639e+06	2.93146e+06	3.38701e+06	2.16326e+06	2.22893e+06	2.40548e+06	2.60096e+06	2.51928e+06	2.16307e+06
M787T6	92414.4	109061	57755.9	39156.7	91987.5	133066	41151.8	116504	66583.5	148469	76752	56723.2	797854	709786	868953	754954	797866	860772	892697	839041	908703	735608	887874	1.17898e+06
M195T4_1	299318	315335	224716	279659	380608	330171	37512.4	15931.7	89656.9	58210.1	37883.6	44251.5	5.97157e+06	5.47119e+06	4.90706e+06	4.68488e+06	5.45812e+06	5.11148e+06	4.31157e+06	7.1738e+06	4.87824e+06	5.20906e+06	4.95724e+06	5.59256e+06
M417T1_1	11940.3	0	45488.3	16999.2	0	0	100322	57911.5	63709.8	36747.6	42303.5	120808	486243	376663	395909	379655	336036	446503	271920	393073	324738	428271	396021	253986
M565T5_2	26473.2	30210	39637.5	27056.6	0	12301.5	191063	10476.2	26472.3	35467	0	12468.5	253361	277558	317375	256940	334414	337566	246778	235750	302213	344065	190470	319966
M187T4_1	58135.2	76461.8	40872.3	87249.8	54952.6	23282.1	0	7778.02	0	0	8896.57	20050.8	400045	535368	624373	587252	443728	431395	491978	560168	613457	625758	467842	426311
M290T8_1	8004.89	0	0	7000.14	0	0	0	0	8851.57	6625.17	0	0	1.38301e+06	1.15844e+06	1.39249e+06	884266	1.04428e+06	1.25519e+06	1.40874e+06	1.20988e+06	1.25363e+06	1.16647e+06	1.36836e+06	1.11174e+06
M568T6_2	2.13417e+06	1.98305e+06	2.06715e+06	1.3836e+06	2.10888e+06	2.16083e+06	21369.2	34264.7	57359.9	32600	127108	22981.1	6.5424e+06	5.09206e+06	6.99746e+06	4.92135e+06	6.06385e+06	6.80319e+06	4.41168e+06	5.34116e+06	5.66852e+06	6.21049e+06	5.74614e+06	5.94344e+06
M339T5_4	351952	206934	269766	261934	216645	212276	113749	89526.2	209125	68239	155701	118675	4.85929e+06	4.88971e+06	5.02921e+06	4.75697e+06	5.0364e+06	6.36521e+06	4.20319e+06	4.22575e+06	4.84735e+06	6.28132e+06	5.2136e+06	5.08728e+06
M379T1_5	416862	495793	395198	625465	199532	671039	2.87998e+06	298069	1.33785e+06	3.51147e+06	227106	656291	7.31445e+06	5.8229e+06	6.24726e+06	6.32175e+06	6.02432e+06	6.5253e+06	5.65255e+06	7.29076e+06	6.22026e+06	6.61614e+06	7.18583e+06	6.86178e+06
M517T7_1	0	0	0	0	0	0	0	0	0	0	0	0	286742	246157	268443	326641	322875	334954	260503	250863	280120	270543	281541	210123
M340T6_2	693380	576167	871601	652406	783327	835618	164245	346135	355198	502258	231609	466564	2.82022e+06	2.53682e+06	2.98638e+06	2.3648e+06	2.69382e+06	2.98626e+06	2.06187e+06	2.24575e+06	2.67097e+06	1.60707e+06	2.30382e+06	2.56808e+06
M650T7_3	35361	24321.5	29755.7	44985.2	24256.3	0	0	9656.05	0	9136.5	0	0	148965	113526	152262	160082	138623	142657	141148	203994	159412	195750	185049	209487
M299T3_2	1.58052e+06	1.46281e+06	1.28475e+06	1.5903e+06	1.52359e+06	1.39152e+06	432722	260199	247336	320774	222535	253931	3.72561e+06	3.48228e+06	3.99185e+06	3.28619e+06	3.38726e+06	4.7135e+06	3.51381e+06	3.74145e+06	3.81597e+06	4.72684e+06	3.82721e+06	3.47403e+06
M336T1_6	283744	202438	0	215359	210376	108033	34497.8	16390.2	0	0	0	0	904403	718085	859215	821288	989671	1.12999e+06	626980	674739	751420	1.02669e+06	733033	699627
M606T7_2	640258	183037	131312	478514	149449	541856	24681.7	90736.1	32786.8	28244.5	73882.7	58442.9	1.73631e+06	1.8432e+06	1.54539e+06	1.84143e+06	1.46523e+06	1.27332e+06	1.83103e+06	1.07706e+06	1.54327e+06	1.06292e+06	1.40129e+06	1.40865e+06
M889T7	0	0	13050	0	0	0	0	11712.6	0	0	0	0	221045	215839	213152	218170	179387	290685	201524	181800	236569	249588	198662	225132
M270T1_5	1.09667e+07	9.5145e+06	8.48807e+06	9.86568e+06	1.03026e+07	7.38569e+06	5.62086e+06	3.3731e+06	6.8504e+06	4.37751e+06	5.79289e+06	6.70911e+06	3.97331e+07	3.66243e+07	3.28725e+07	3.80057e+07	4.19173e+07	2.94419e+07	3.14842e+07	4.52503e+07	3.31497e+07	2.69823e+07	3.37016e+07	3.76981e+07
M375T6_5	847342	784035	865162	777274	1.0861e+06	809841	0	24798.8	9139.01	17477.9	95990.5	93291.8	2.7203e+06	2.24883e+06	2.52228e+06	2.7317e+06	2.63023e+06	2.95477e+06	2.74706e+06	2.59435e+06	2.60686e+06	2.71955e+06	1.66417e+06	2.00933e+06
M767T3	0	0	0	0	0	0	0	0	0	0	0	0	385468	462647	422792	443362	481501	493523	428642	477572	362792	470475	377613	314819
M192T2_3	183629	231019	520090	194528	117486	292665	957389	565296	544937	721901	566847	484276	2.58449e+06	2.64285e+06	2.63029e+06	2.68331e+06	2.70757e+06	2.78873e+06	2.24519e+06	3.88161e+06	2.25155e+06	2.75034e+06	3.33058e+06	2.36598e+06
M218T5_5	1.25655e+06	2.01411e+06	559419	1.57723e+06	736711	631800	514297	144167	449706	286452	543743	276334	3.2863e+06	2.78073e+06	3.05093e+06	3.31785e+06	4.04625e+06	4.16779e+06	2.97249e+06	3.62007e+06	3.08891e+06	3.3467e+06	4.39292e+06	3.7533e+06
M175T2_2	27220.3	15056.2	35831.2	30082	56183.7	12412.1	51982	28055.8	53562.2	57276	113244	30578.5	1.16545e+06	1.01995e+06	1.12044e+06	1.06317e+06	1.20631e+06	1.25396e+06	778534	1.15309e+06	965620	1.08339e+06	1.19506e+06	840347
M348T2_1	58490.2	49496.2	0	39647.2	43132.3	13313.1	11241.2	59314.7	49848.2	19284.3	47948.8	24555.9	2.54239e+06	2.01099e+06	2.59462e+06	2.4045e+06	2.69269e+06	3.12027e+06	2.79781e+06	3.15343e+06	2.89293e+06	2.97006e+06	2.31997e+06	2.37498e+06
M441T6_1	0	0	0	0	0	9833.97	0	0	0	0	0	0	1.34224e+06	1.50452e+06	1.38828e+06	1.83179e+06	1.84603e+06	1.99802e+06	1.42309e+06	1.62137e+06	1.47677e+06	1.65017e+06	1.85193e+06	1.56005e+06
M566T5_1	15522	51152.1	94832.8	131646	28451.4	28432.8	13996.3	17368.2	13574.8	33782.9	76152.7	0	7.79037e+06	6.30573e+06	6.5955e+06	7.55137e+06	8.04513e+06	7.36873e+06	5.46819e+06	5.82572e+06	5.80535e+06	6.02801e+06	6.06126e+06	6.35291e+06
M347T1_9	3.65836e+06	3.28595e+06	659686	1.26044e+06	2.5034e+06	830646	611697	1.153e+06	559107	927938	428309	818588	7.59781e+06	7.13307e+06	6.81614e+06	6.65277e+06	6.66668e+06	7.23799e+06	5.03263e+06	5.75853e+06	6.11397e+06	7.01413e+06	7.29554e+06	6.682e+06
M902T7_1	359049	413330	345207	655891	488679	371425	339232	60271.3	21959.9	187808	20633.4	71176.7	3.4141e+06	3.94305e+06	3.66058e+06	4.16362e+06	2.92279e+06	3.22659e+06	4.34639e+06	2.24747e+06	3.6673e+06	3.3704e+06	3.53413e+06	3.46398e+06
M372T6_3	453684	427901	367557	455068	480570	287504	71891.1	133474	126354	46779.6	173666	79357.7	1.29157e+06	949285	1.3536e+06	858415	1.11643e+06	1.03682e+06	1.21025e+06	1.50633e+06	1.41266e+06	1.30261e+06	1.07929e+06	1.09173e+06
M776T1	0	0	0	0	0	0	22817.7	0	20627.1	0	21371.8	0	5.36379e+06	4.16179e+06	4.31311e+06	5.26405e+06	4.85765e+06	5.75154e+06	5.4982e+06	5.03967e+06	5.40727e+06	5.8262e+06	5.77325e+06	3.82491e+06
M174T1_9	1.29215e+07	1.4726e+07	1.38162e+07	1.11414e+07	5.86842e+06	1.70241e+07	1.15837e+07	1.16079e+07	8.57429e+06	9.14948e+06	7.73537e+06	6.37734e+06	7.6171e+07	8.83622e+07	8.1109e+07	6.83742e+07	7.83571e+07	8.87173e+07	6.38056e+07	6.88846e+07	7.54893e+07	9.99884e+07	6.71677e+07	6.85525e+07
M741T4	0	11171.6	0	0	0	0	0	0	0	0	0	0	1.76398e+06	1.59557e+06	1.84412e+06	1.702e+06	1.76144e+06	2.0003e+06	1.29286e+06	1.52922e+06	1.57065e+06	1.63989e+06	2.11522e+06	1.96015e+06
M346T6_6	3.93255e+06	3.02949e+06	2.20577e+06	3.45682e+06	4.49633e+06	2.1175e+06	221210	254080	150967	344106	141964	332481	1.04192e+07	9.09152e+06	1.12451e+07	9.5737e+06	1.04645e+07	1.17654e+07	8.93203e+06	9.10005e+06	9.87534e+06	9.44717e+06	1.08121e+07	1.00699e+07
M395T5_1	0	0	0	0	0	0	0	8248.11	0	0	0	0	2.20245e+06	2.14875e+06	2.57713e+06	1.86528e+06	1.83305e+06	2.11925e+06	2.55005e+06	2.29483e+06	2.40182e+06	2.86371e+06	2.48912e+06	2.12518e+06
M321T5_1	138831	36860.7	10415.5	72956.5	0	54500.4	72076.1	17975.2	17779.1	69191.1	41131.4	24680.1	551883	561227	522915	510745	462026	640279	422871	296704	468875	555217	494227	526808
M269T4_6	1.6468e+06	1.33113e+06	1.13489e+06	1.30883e+06	1.34435e+06	1.1959e+06	494491	641909	644292	583833	654827	585186	2.99197e+06	2.92909e+06	2.96645e+06	3.05471e+06	3.60212e+06	3.91618e+06	2.20337e+06	3.22053e+06	2.63833e+06	2.97315e+06	3.39287e+06	2.94399e+06
M220T6_2	567554	264166	347884	215060	269419	78301.1	235718	61274.2	71360.6	240054	56257.7	60773.7	7.97706e+06	7.46762e+06	6.92704e+06	7.69793e+06	6.09058e+06	8.07543e+06	5.77928e+06	5.55267e+06	6.25946e+06	6.85167e+06	7.92567e+06	5.83881e+06
M374T3_1	24710.8	42388.4	22284.4	11679.6	0	10184.4	29062.7	8668.26	128488	100556	0	85572.2	9.18336e+06	9.37284e+06	9.92502e+06	9.06413e+06	1.06087e+07	1.16751e+07	7.68532e+06	8.06415e+06	8.41003e+06	8.9715e+06	8.14042e+06	7.80223e+06
M481T6_2	737685	511149	281294	455638	345906	340427	213829	731763	349230	474208	694286	310521	7.3562e+06	7.39291e+06	6.23857e+06	6.22236e+06	5.80838e+06	4.88074e+06	6.17998e+06	5.29565e+06	5.98604e+06	4.75652e+06	5.53e+06	6.10408e+06
M358T5_5	172008	1.29719e+06	210908	161767	189212	153300	131715	983617	165085	1.35687e+06	153958	237521	2.63062e+06	3.68149e+06	3.94271e+06	3.44825e+06	4.17049e+06	3.84997e+06	2.28706e+06	3.48714e+06	3.83742e+06	3.48615e+06	2.3015e+06	3.39779e+06
M204T4_7	1.06149e+06	1.03494e+06	711810	735977	1.25666e+06	1.46122e+06	2.16757e+06	1.64323e+06	2.1238e+06	2.36273e+06	2.04844e+06	2.01229e+06	4.46727e+06	4.34787e+06	4.35052e+06	4.49166e+06	4.6779e+06	5.18553e+06	3.45834e+06	4.34843e+06	3.8449e+06	4.27655e+06	3.97763e+06	3.96363e+06
M130T1_2	1.53817e+06	1.86417e+06	842958	1.05157e+06	1.23714e+06	720615	679200	675975	357568	266597	1.00139e+06	1.20964e+06	4.33847e+06	2.81463e+06	3.97796e+06	4.86773e+06	4.37457e+06	5.0833e+06	3.97022e+06	3.10668e+06	4.15304e+06	4.37921e+06	5.05122e+06	4.15672e+06
M410T2_1	8646.8	0	22041.2	0	0	0	0	0	30160.2	18528.3	9938.34	28064.2	972597	850031	1.01171e+06	951389	1.14628e+06	1.19582e+06	772952	871547	899235	972811	995133	793462
M326T7_3	345984	495844	190674	251163	229610	269702	103968	130880	248104	146336	100498	99757.4	4.59913e+07	3.84371e+07	4.59901e+07	3.97106e+07	3.88191e+07	5.1023e+07	3.32253e+07	3.28541e+07	3.83977e+07	4.3918e+07	4.31786e+07	3.77481e+07
M266T2_2	614210	491588	283193	502427	484316	446605	464929	362673	340758	338212	311926	457138	9.73679e+06	1.00305e+07	9.59066e+06	1.07458e+07	1.08141e+07	1.21968e+07	7.84455e+06	8.40296e+06	9.68211e+06	1.20107e+07	1.11654e+07	9.55407e+06
M396T2	243193	190610	69914.5	201544	246300	152315	9243.55	7796.02	8773.23	0	0	0	621195	587334	655498	699185	645018	649413	516930	609863	620125	555869	507142	594574
M458T5_2	0	0	0	0	0	41074.2	0	0	0	0	0	0	647428	439426	548366	496692	630136	657616	629198	748879	548691	672083	577425	587826
M390T1_5	3.53584e+06	2.77133e+06	1.86989e+06	2.53062e+06	3.6895e+06	2.68465e+06	388021	184584	288920	155144	327390	204198	1.29068e+07	1.3912e+07	1.25095e+07	1.26499e+07	1.13102e+07	1.66456e+07	8.21781e+06	1.16058e+07	1.22541e+07	1.32967e+07	1.74684e+07	1.37996e+07
M168T2_1	136407	194759	179052	268855	267806	172582	179560	120660	153155	59597.8	237422	154447	797154	775612	893672	781828	921936	1.0355e+06	601203	826733	707249	782086	885488	627099
M389T1_5	3.38514e+06	589927	2.97132e+06	339249	4.88071e+06	375632	46787.9	35734.8	0	36939.6	40208.7	0	9.76213e+06	7.09666e+06	8.91921e+06	8.85192e+06	1.00819e+07	1.12618e+07	8.37296e+06	8.77793e+06	9.33671e+06	9.04639e+06	8.7303e+06	7.97416e+06
M438T6_4	1.71953e+06	1.84153e+06	804339	2.78187e+06	1.61989e+06	944849	199535	316087	244482	179315	276335	174981	4.65267e+07	4.59444e+07	5.10355e+07	5.4855e+07	4.3081e+07	4.87321e+07	4.09513e+07	3.3568e+07	4.03712e+07	4.16305e+07	5.20846e+07	3.8839e+07
M292T6_7	412071	211930	441745	108948	506575	178056	61837.3	123763	92343.5	42044.1	91514.8	100333	2.40108e+07	2.47815e+07	2.32284e+07	2.58909e+07	2.15514e+07	2.71378e+07	1.84573e+07	1.80323e+07	2.03025e+07	2.14489e+07	2.62737e+07	2.07446e+07
M212T1_2	1.20306e+06	1.03749e+06	581242	1.35413e+06	1.79084e+06	1.22348e+06	5.02596e+06	2.7149e+06	215606	2.60789e+06	3.22152e+06	5.11803e+06	1.03749e+07	7.86806e+06	1.08049e+07	1.0426e+07	1.12415e+07	9.3333e+06	8.94584e+06	8.59537e+06	1.02194e+07	1.01979e+07	1.43716e+07	1.00114e+07
M471T6_1	0	0	0	8451.71	0	18109.2	0	0	0	0	0	8186.72	656411	615729	701948	772773	768159	776876	595245	657337	538255	632827	513956	603039
M233T1_2	399500	368090	64684.2	444070	210025	255959	518382	313860	460278	1.00759e+06	514364	671377	6.63264e+06	5.43973e+06	5.0897e+06	6.18269e+06	6.6013e+06	6.36115e+06	7.26734e+06	7.70922e+06	7.26942e+06	7.75998e+06	8.25589e+06	5.89836e+06
M193T2_1	380024	344414	250602	479973	430721	373995	239871	183304	73447.6	230110	234373	159794	7.3517e+06	7.9671e+06	8.73129e+06	8.16278e+06	9.11579e+06	9.88509e+06	6.43235e+06	6.598e+06	7.24342e+06	8.83223e+06	7.37103e+06	7.22585e+06
M491T6_1	0	0	0	0	0	0	0	9695.37	15023.9	34021.3	0	21137.6	1.20282e+06	989990	1.3704e+06	1.08576e+06	1.04374e+06	1.35362e+06	1.21941e+06	954213	1.01745e+06	1.26114e+06	1.37905e+06	1.34899e+06
M336T1_3	3.20494e+06	2.71195e+06	2.5185e+06	2.4959e+06	1.98775e+06	2.61948e+06	346664	1.21221e+06	1.35868e+06	1.46777e+06	1.31441e+06	984301	6.0433e+06	3.90496e+06	5.62316e+06	6.13682e+06	6.32201e+06	6.16916e+06	6.21798e+06	5.90944e+06	5.94564e+06	5.92626e+06	5.31136e+06	6.2926e+06
M571T8_1	861186	660090	489819	794455	904553	816771	30856.1	61648.8	68998	103642	41402.3	48894.1	2.00068e+06	1.94694e+06	2.63866e+06	1.85785e+06	2.11522e+06	2.39483e+06	1.86629e+06	1.79778e+06	2.34079e+06	2.00898e+06	2.75101e+06	2.19268e+06
M522T6_1	36863.7	26201.5	11128.9	75598.1	76752.8	36211	50527.5	22986.4	64575.3	31831.4	45388.3	141077	970500	833921	1.04628e+06	774522	822048	1.09055e+06	815841	720068	941697	970901	1.16772e+06	1.01375e+06
M388T3_1	49467.8	11530.2	45484.6	13353.4	42860.7	0	28793.3	18634.9	0	0	0	0	159260	225030	216215	165302	194166	198659	187223	186624	255378	121292	158156	188535
M517T6_2	227420	189062	201010	240207	111574	109170	82201.1	145560	193721	131168	107666	134573	1.08585e+06	977026	961799	975959	873068	1.08733e+06	634330	764236	875492	829468	873531	779448
M360T2_2	411856	411100	238768	227834	352969	141284	32098.6	26851	8630.64	78795.8	0	0	1.99804e+06	1.66265e+06	1.80095e+06	2.19142e+06	1.91627e+06	1.97348e+06	1.29671e+06	1.38531e+06	1.97884e+06	2.41369e+06	1.81654e+06	1.46611e+06
M308T5_2	545541	539930	455495	587951	553591	425308	71045.3	40023.5	103925	86465.1	69660.9	55770	1.60776e+06	1.55545e+06	1.62872e+06	1.45832e+06	1.69671e+06	1.74693e+06	1.52307e+06	1.42013e+06	1.64318e+06	1.52772e+06	1.49547e+06	1.4652e+06
M364T3_3	111367	126158	130213	72910.5	129117	107179	147124	174461	295628	174391	261382	390052	5.6083e+06	3.79186e+06	4.3964e+06	3.88306e+06	5.12027e+06	5.86596e+06	4.57852e+06	4.00041e+06	4.63629e+06	4.4693e+06	4.67089e+06	4.58412e+06
M151T3_3	1.95796e+06	918556	1.66176e+06	1.08237e+06	2.59604e+06	3.25143e+06	1.26333e+06	1.62316e+06	1.34672e+06	1.26229e+06	1.3048e+06	1.33381e+06	2.04849e+07	1.99689e+07	2.45599e+07	1.65939e+07	1.84043e+07	2.28043e+07	1.72802e+07	1.6686e+07	2.1491e+07	2.50789e+07	2.0262e+07	1.87211e+07
M665T7_2	39537.4	40173.9	0	82888.9	26058.2	116125	0	0	0	0	0	0	860826	1.16187e+06	833779	988471	961645	994652	676665	874070	894282	748948	693403	832800
M203T2_4	1.09625e+06	989726	1.03606e+06	799636	997045	833468	717487	1.05651e+06	743579	857234	721282	751920	4.42736e+06	4.75255e+06	4.75796e+06	4.25866e+06	4.38723e+06	5.182e+06	3.70008e+06	3.36221e+06	3.68762e+06	4.43635e+06	4.36562e+06	3.71047e+06
M477T7_2	279101	291356	331765	110762	357969	295186	62289.2	245167	251681	61852.4	282611	156139	1.29552e+06	1.08407e+06	1.26077e+06	1.03632e+06	1.18097e+06	1.4885e+06	832699	883832	1.06908e+06	1.25793e+06	1.10761e+06	980909
M266T6_2	347947	420646	323129	113173	392404	347915	34151.1	82912.6	51592.2	103271	142618	122428	7.34121e+06	6.6407e+06	6.51443e+06	7.70443e+06	6.12006e+06	6.8542e+06	5.48593e+06	4.40744e+06	6.40515e+06	5.50005e+06	6.88696e+06	6.62524e+06
M914T7	30771.4	14178.7	0	0	0	21206.3	21761.8	18940.5	25457.6	0	0	13314.7	720064	633049	669263	747093	694261	558878	671322	467141	579435	487396	651903	626195
M636T7_2	396922	524733	406308	244616	238096	731307	0	0	9533.32	8982.58	19209.2	59737.2	6.13196e+06	6.43759e+06	6.04441e+06	6.89793e+06	5.11496e+06	4.39986e+06	6.58642e+06	4.83134e+06	5.52261e+06	4.46203e+06	4.94202e+06	4.90641e+06
M418T4_2	1.0368e+06	1.0331e+06	706462	947559	199840	889394	263487	361762	400166	241585	378051	159566	2.7152e+06	3.0008e+06	3.16552e+06	3.08518e+06	3.35795e+06	3.86548e+06	1.87257e+06	2.35935e+06	2.53056e+06	3.27858e+06	3.14218e+06	3.1175e+06
M126T6_3	1.44268e+06	1.24483e+06	987322	1.43824e+06	1.30703e+06	1.46712e+06	1.71785e+06	1.22979e+06	1.48257e+06	1.82658e+06	1.44675e+06	1.44494e+06	308149	422328	312608	250067	378136	500798	169394	138184	395104	447601	312532	256693
M357T4_6	3.48633e+06	3.34031e+06	3.67572e+06	2.65794e+06	2.70151e+06	3.77574e+06	945257	1.5973e+06	1.53358e+06	1.20138e+06	1.27023e+06	1.51146e+06	8.08293e+06	7.14302e+06	7.6252e+06	7.07872e+06	7.18711e+06	8.9938e+06	6.5784e+06	7.45597e+06	6.98434e+06	7.47596e+06	7.17211e+06	7.1601e+06
M515T1_3	0	33448.8	0	0	0	0	0	0	0	0	53550.1	0	1.08491e+07	8.4917e+06	1.07314e+07	9.6988e+06	1.15661e+07	1.33373e+07	8.4081e+06	9.12029e+06	9.50573e+06	1.10063e+07	1.09531e+07	9.84514e+06
M629T1	0	0	0	0	0	0	120097	90912.2	110497	57639.8	167524	158038	900651	543469	718329	578223	606094	722013	550488	539432	596758	603119	549919	456492
M451T6_2	227263	200975	180853	137647	230280	200050	81006.3	107192	127015	98881.4	127968	95925.2	1.12156e+06	1.19141e+06	974058	986169	905964	766175	1.03841e+06	855573	969065	710708	798256	920592
M234T1_4	1.18786e+06	1.61625e+06	1.91494e+06	1.00853e+06	1.55515e+06	1.00475e+06	253462	3.76659e+06	4.80931e+06	1.61327e+06	4.23967e+06	1.72072e+06	1.30597e+07	7.7098e+06	1.30197e+07	9.86182e+06	1.14729e+07	1.39256e+07	1.2042e+07	1.13079e+07	1.25444e+07	1.56959e+07	1.5369e+07	1.39057e+07
M627T5	175489	271929	163227	100114	155033	135284	78168.9	180915	119496	186799	186588	97990	1.1127e+06	1.13523e+06	1.21038e+06	911716	1.2373e+06	1.22162e+06	1.27689e+06	970790	953129	1.26703e+06	779342	1.19407e+06
M516T1_3	0	0	0	0	0	0	18844.7	0	0	0	23242.8	0	2.34003e+06	1.76529e+06	2.28973e+06	2.06757e+06	2.64775e+06	2.62624e+06	1.77182e+06	1.91443e+06	1.95868e+06	2.23801e+06	2.24025e+06	1.99173e+06
M547T1	0	19615.4	0	0	17597	0	110834	104148	108398	44869.6	114918	194222	1.82276e+06	1.64169e+06	1.66479e+06	1.19689e+06	1.98694e+06	1.79432e+06	1.27976e+06	1.65772e+06	1.34064e+06	1.63938e+06	1.31214e+06	1.57854e+06
M427T5_2	0	0	0	0	0	0	0	0	0	0	0	0	484457	297375	372182	334091	382849	431359	411300	366778	324658	391954	356042	335493
M555T5_1	33046.2	50709.7	0	0	0	23815.6	0	17105.5	0	9482.96	11633.5	9205.49	179629	186914	175188	185504	179809	301963	194122	212056	244776	211204	224609	180790
M330T1_7	756484	834131	1.07401e+06	364768	1.23766e+06	471659	1.14895e+06	885596	594632	1.28831e+06	1.35421e+06	1.13569e+06	2.78024e+06	2.54762e+06	2.3808e+06	2.2323e+06	2.46396e+06	2.57111e+06	2.05737e+06	2.8272e+06	2.2954e+06	2.01729e+06	2.41784e+06	2.54469e+06
M267T6_1	47311.5	49383.2	11898	34583.3	21189.4	55507.1	0	0	0	0	0	17227.1	1.99464e+06	1.8843e+06	1.96099e+06	2.18967e+06	1.72296e+06	1.83449e+06	1.57969e+06	1.31594e+06	1.83231e+06	1.56897e+06	2.13034e+06	2.04295e+06
M901T7_1	698070	800710	764440	1.36747e+06	841692	740731	657977	117765	109587	403917	79170.8	214258	6.38795e+06	7.43429e+06	6.9356e+06	7.77635e+06	5.52009e+06	5.93435e+06	8.22001e+06	4.18063e+06	7.04143e+06	6.28967e+06	6.65571e+06	6.38017e+06
M678T7	40635.7	0	56636.9	15288.1	67074.5	11792.1	14054.3	11262.5	12309.2	7408.25	19515	0	3.28661e+06	2.94639e+06	2.7212e+06	2.30297e+06	2.84323e+06	2.93229e+06	2.3637e+06	2.62976e+06	2.62381e+06	2.38478e+06	2.03384e+06	2.22706e+06
M440T6_3	73268.9	46253.3	67962.2	74798.7	61979.2	60491.2	414393	334404	230430	458276	372016	377672	1.13498e+06	954181	1.15603e+06	958822	968526	1.05847e+06	890308	1.00237e+06	1.05362e+06	1.10263e+06	1.06669e+06	912952
M250T2_5	260087	1.03314e+06	546311	454897	391416	372019	787510	637705	904980	1.02784e+06	821465	771988	2.23851e+06	1.74192e+06	1.80784e+06	2.3935e+06	2.46046e+06	2.90113e+06	2.10239e+06	2.17969e+06	1.93782e+06	2.13336e+06	1.97383e+06	1.88665e+06
M300T3_3	3.82651e+06	3.48671e+06	1.82905e+06	986448	2.81392e+06	889875	644788	660274	620645	835255	663789	619326	1.09243e+07	1.0338e+07	1.08567e+07	1.04008e+07	1.14848e+07	1.32447e+07	7.59894e+06	7.42704e+06	7.14993e+06	9.57565e+06	9.18865e+06	9.13688e+06
M385T4_4	616402	482780	381848	280766	544655	360246	191796	286748	289191	242251	264215	227433	1.86332e+06	1.27214e+06	1.82135e+06	1.22843e+06	1.28956e+06	1.71481e+06	1.65592e+06	1.84049e+06	1.833e+06	1.94867e+06	1.56271e+06	1.40657e+06
M362T3_1	71651.7	23903.2	19160.2	21452.3	94659.6	9501.29	0	17226.4	8584.58	0	51465.4	41296.2	1.00263e+06	715336	1.08921e+06	846858	1.02533e+06	1.09465e+06	1.01916e+06	932675	934858	1.2329e+06	819704	846854
M529T6_1	82279	57801.2	366036	80135.3	24758.4	34807.3	70342	92126.6	80698.7	45328	93162.3	66357.3	958743	950476	777232	745198	586972	650970	518287	808063	744458	597672	893672	735060
M657T4	0	0	0	0	0	0	0	9909.03	0	10868.9	0	0	1.07389e+06	762552	1.11274e+06	975247	1.06208e+06	1.27111e+06	1.00388e+06	1.00106e+06	997880	966000	939282	773501
M418T7_4	1.0684e+06	1.30257e+06	257479	1.37037e+06	1.648e+06	1.20416e+06	758925	2.25642e+06	515655	579492	525573	3.06932e+06	7.06067e+06	7.18747e+06	7.6004e+06	6.86277e+06	7.50952e+06	9.23282e+06	5.7236e+06	4.0398e+06	6.20319e+06	6.96662e+06	6.64048e+06	7.41864e+06
M493T7_4	56114.3	28567.3	63296.3	75209.6	52601.6	61726	15955.5	116539	143921	31294	101582	120774	330295	230243	268458	297858	303222	365533	308964	198548	327696	290276	258265	256097
M602T5	79540.4	170189	23450.6	90316.6	39509.8	48602.7	30205.4	64433.5	100109	82830	79649.7	46988	381725	426902	377953	340993	333906	438129	277415	307634	332807	246430	439321	344491
M417T4_2	2.82984e+06	2.50889e+06	3.39437e+06	2.11237e+06	1.29178e+06	2.16039e+06	912456	1.27e+06	1.42367e+06	895522	2.19657e+06	622091	1.09973e+07	1.12297e+07	1.18965e+07	1.09737e+07	1.20258e+07	1.36183e+07	7.92141e+06	1.00863e+07	1.05295e+07	1.08044e+07	1.52071e+07	1.36297e+07
M494T6_3	134784	157670	53251.6	111653	86233.3	57086.4	25705.2	160698	105874	29187.2	115763	70304.9	382156	391049	495673	375363	434559	462589	312843	266660	405527	368132	343039	335706
M597T1	0	0	0	0	0	0	0	52204	68661.5	69413.4	89055.1	0	1.41999e+06	984308	1.19441e+06	1.03488e+06	1.01471e+06	1.0785e+06	1.23995e+06	1.425e+06	1.2544e+06	1.01834e+06	1.50029e+06	1.27789e+06
M224T5_5	963489	1.1606e+06	857221	1.02129e+06	1.15627e+06	1.01055e+06	203549	535445	384733	443826	444602	364294	2.03837e+06	2.18932e+06	2.09831e+06	2.18656e+06	2.12255e+06	2.3409e+06	2.07191e+06	2.62197e+06	2.17961e+06	2.30207e+06	2.72226e+06	2.62023e+06
M546T7_1	86979.2	166607	233155	99102.4	181250	71309	381840	137657	137171	204211	149525	543401	6.39322e+06	6.21103e+06	6.71559e+06	7.099e+06	5.88267e+06	7.64488e+06	4.71938e+06	4.91968e+06	5.49107e+06	5.75591e+06	6.899e+06	5.78527e+06
M514T7_1	241350	112184	229774	119574	250939	251189	0	35581.7	19527.8	0	8175.35	17733.4	944316	672407	872615	619598	691804	867708	793520	595973	912815	914166	1.05569e+06	1.06579e+06
M377T2_1	82744	52352.3	34085.7	82475.1	71900.6	68633	28156.9	8160.95	28586.3	23283.1	29159.5	8622.09	3.37943e+06	3.86261e+06	3.93082e+06	3.72351e+06	3.89112e+06	4.00515e+06	2.40518e+06	3.1373e+06	3.12492e+06	4.05398e+06	3.48999e+06	3.27042e+06
M408T2_1	0	65057.6	0	0	0	0	31935.9	46523.4	68721.3	27503.2	10035.4	39850.3	1.08196e+06	926709	1.17857e+06	1.12246e+06	1.1896e+06	949007	1.33913e+06	1.05132e+06	1.16756e+06	910845	803482	925303
M777T1_1	0	0	0	0	0	0	0	27341.2	17381.3	0	0	0	3.12909e+06	2.44033e+06	2.96719e+06	3.48999e+06	3.07494e+06	3.82951e+06	3.43738e+06	3.0472e+06	3.33512e+06	3.73115e+06	3.80146e+06	2.58638e+06
M501T6_2	120785	95402.9	91416.1	116645	231761	124957	26144.4	19155.8	53593.7	89818.3	51082.4	26106	1.04553e+06	845903	1.14422e+06	890642	1.00245e+06	1.43916e+06	1.20381e+06	971107	1.04061e+06	1.35562e+06	1.07296e+06	1.01766e+06
M346T4_4	290197	1.70335e+06	1.79492e+06	1.55393e+06	2.04109e+06	1.44308e+06	116769	130721	301878	120667	131220	165326	6.46676e+06	5.30664e+06	3.81645e+06	5.29362e+06	6.23573e+06	6.25316e+06	5.68602e+06	6.18152e+06	6.25745e+06	5.92535e+06	3.12426e+06	6.02328e+06
M359T1_3	738641	631704	537380	593039	640924	476691	174837	157755	194577	122228	205872	226381	1.59377e+06	1.75109e+06	1.54273e+06	1.33486e+06	1.72256e+06	1.53816e+06	1.50307e+06	1.55991e+06	1.55497e+06	1.51181e+06	1.58761e+06	1.55028e+06
M371T3_3	287984	363049	478359	272618	305283	450174	303969	268924	203496	344538	217372	265061	4.5413e+06	5.21368e+06	5.25906e+06	5.9745e+06	5.08075e+06	5.78579e+06	4.43202e+06	3.66732e+06	4.41098e+06	5.3892e+06	5.0917e+06	4.28975e+06
M477T1_2	153948	169735	153599	142893	42911.1	279837	23423.6	51058.8	16775.1	14789.9	34155.5	30026.9	2.18097e+06	2.85294e+06	1.95923e+06	2.21938e+06	2.32115e+06	2.20947e+06	1.60594e+06	2.82447e+06	2.03516e+06	2.23487e+06	2.47783e+06	2.51106e+06
M120T1_9	4.43211e+08	3.63419e+08	7.46473e+08	3.30297e+08	5.6053e+08	5.61897e+08	3.47296e+08	4.03454e+08	3.37438e+08	5.67143e+08	3.45779e+08	3.60896e+08	1.2795e+09	1.16078e+09	1.13652e+09	1.29503e+09	1.23832e+09	1.39627e+09	8.53425e+08	9.12709e+08	1.08537e+09	1.22719e+09	1.25214e+09	1.10702e+09
M513T7_1	29678.9	0	23267.4	45042.8	49933	37264.5	8179.53	0	9988.38	8183.27	23270.5	0	3.26505e+06	2.7634e+06	3.47039e+06	2.34974e+06	2.63831e+06	3.11311e+06	3.14733e+06	2.91669e+06	3.23956e+06	3.5774e+06	3.68194e+06	3.8217e+06
M388T2_3	987158	1.02229e+06	166096	1.07344e+06	82077.4	314317	7696.29	15106.2	58880.7	19783.6	94210.6	0	2.63205e+06	2.29992e+06	2.44409e+06	2.40653e+06	2.60361e+06	2.85447e+06	1.98231e+06	2.2393e+06	2.14529e+06	2.45293e+06	2.44428e+06	2.17839e+06
M173T4_2	211581	244288	170354	188066	273760	174921	19863.9	37972.7	42565.9	64150	20843	32793.1	1.76195e+06	1.91063e+06	2.36121e+06	2.18897e+06	2.44784e+06	2.62804e+06	1.6617e+06	1.61636e+06	2.2455e+06	2.53262e+06	2.20347e+06	2.19685e+06
M309T5_4	1.24515e+06	1.01486e+06	1.80706e+06	1.75232e+06	2.12078e+06	652699	544800	1.34059e+06	427318	818396	1.10931e+06	803912	3.91092e+06	3.86479e+06	4.45258e+06	3.62329e+06	4.22324e+06	4.85015e+06	2.80685e+06	3.11197e+06	3.38164e+06	3.9501e+06	4.49907e+06	4.30803e+06
M150T4_2	341053	373882	175941	365124	417509	224445	0	0	0	0	0	0	1.04933e+06	904198	884920	1.15888e+06	1.05661e+06	1.15679e+06	899869	943503	876356	943148	757880	852225
M201T4_6	1.33014e+06	1.48249e+06	1.04011e+06	1.17467e+06	1.03654e+06	143482	818426	130912	446175	907583	387930	663824	3.00779e+06	2.79695e+06	2.92537e+06	2.83212e+06	3.05735e+06	3.25067e+06	2.15204e+06	2.4352e+06	2.53872e+06	3.15137e+06	2.75122e+06	2.88785e+06
M792T8	0	0	0	0	0	0	0	0	0	0	0	0	147604	133027	140222	157104	141499	142981	103415	120498	117714	139366	164794	171500
M427T4_3	73715.2	150925	96890	40903.4	91664.8	37429.7	123074	86022.8	154367	151057	147674	168038	454435	437611	388272	488470	556466	566568	304177	445755	448367	382566	522108	480912
M481T7_1	506772	492244	556113	135861	138519	461808	454008	937084	876795	95562.6	1.19881e+06	570199	1.95309e+06	1.98453e+06	1.81047e+06	1.66097e+06	2.21485e+06	2.20365e+06	1.93638e+06	2.14732e+06	2.32092e+06	2.15243e+06	2.16841e+06	2.36872e+06
M304T7_1	304809	384272	470729	289430	378621	284944	160338	164413	93343.6	224355	231538	386159	914365	828918	931236	781679	1.12915e+06	1.01041e+06	916247	1.21946e+06	851767	948462	685088	923064
M399T8_2	185632	77122.4	116064	114437	118510	132219	157315	164648	175575	91732.9	96843.2	121428	899075	587990	977670	696185	782382	865627	759380	807305	805972	977168	967636	884699
M448T1_3	1.17873e+06	1.85738e+06	432300	1.17858e+06	860150	1.07252e+06	879343	979423	1.26469e+06	909120	1.12328e+06	1.21382e+06	8.44444e+06	7.08041e+06	7.61718e+06	5.46219e+06	7.8607e+06	6.5555e+06	6.48657e+06	8.37075e+06	5.3407e+06	8.12774e+06	7.43684e+06	7.98704e+06
M656T4	0	0	0	0	0	0	0	0	0	0	0	0	242006	271165	247611	313927	368326	349839	259666	274850	303859	337607	266712	285893
M182T1_5	3.72459e+06	3.98664e+06	4.97479e+06	4.36954e+06	5.8595e+06	3.65094e+06	1.00488e+06	2.36516e+06	3.31919e+06	2.63444e+06	2.57569e+06	1.44942e+06	9.87061e+06	8.68192e+06	8.34604e+06	1.01393e+07	1.03439e+07	1.10564e+07	9.00185e+06	9.74027e+06	1.05807e+07	8.94684e+06	1.16135e+07	7.76148e+06
M422T2	74331.9	84904.1	22777.4	103184	0	21511.7	0	27055.7	50472.1	9388.12	0	0	2.96469e+06	2.12072e+06	2.01986e+06	1.78519e+06	2.12905e+06	2.32518e+06	2.38431e+06	1.9173e+06	1.81526e+06	2.14924e+06	2.23032e+06	2.20418e+06
M266T4_12	6.46395e+06	6.80769e+06	5.17394e+06	6.8377e+06	7.83686e+06	6.62757e+06	178621	575613	2.02876e+06	266558	596060	827618	1.82272e+07	1.90725e+07	1.89561e+07	2.05102e+07	1.91113e+07	2.17066e+07	1.40218e+07	1.70657e+07	1.63857e+07	1.75202e+07	1.68345e+07	1.59369e+07
M437T4_4	2.01022e+06	2.58298e+06	2.06669e+06	1.82253e+06	2.12229e+06	1.96437e+06	173851	451016	434936	275380	374182	390588	6.95532e+06	4.57698e+06	6.74309e+06	4.75223e+06	4.88907e+06	7.02959e+06	6.73705e+06	6.0175e+06	6.43576e+06	7.76159e+06	5.60451e+06	5.04948e+06
M296T7_4	23534.2	35991.9	9823.25	18420.6	21874.1	19416.1	6963.37	0	34779.7	6715.8	0	0	1.27583e+06	827819	1.02233e+06	706229	910639	955238	902447	977159	1.02001e+06	901245	976633	908969
M265T5_1	44716	75532.9	52986.3	40267.3	44159.1	135365	155570	79901.7	68873.1	45518.3	83878.8	36844.6	304285	334885	326506	344800	387665	436610	333361	278458	296885	359492	243164	245240
M308T7_4	201251	291285	178315	168946	266916	241764	82799.4	83913.9	89192.7	54265.9	195877	47989.9	1.18533e+07	9.66574e+06	1.18299e+07	1.02812e+07	9.68948e+06	1.30604e+07	8.42963e+06	8.0707e+06	1.00484e+07	1.12759e+07	1.11047e+07	9.6961e+06
M228T1_7	2.25352e+06	440471	1.88512e+06	2.61357e+06	2.67791e+06	521789	2.10168e+06	1.71842e+06	1.56194e+06	1.34749e+06	1.93188e+06	1.69884e+06	5.11397e+06	3.7744e+06	4.46108e+06	4.86026e+06	4.85278e+06	4.77695e+06	5.03436e+06	5.08719e+06	5.35764e+06	4.90174e+06	5.72667e+06	4.84484e+06
M537T8_1	0	9806.08	0	0	0	0	0	0	0	0	0	0	254041	224809	249721	148790	182756	204571	246695	232021	186466	228565	217077	222048
M156T3_4	1.95925e+06	1.96763e+06	432429	3.14698e+06	2.24364e+06	1.9817e+06	289133	537637	933458	921376	514628	1.20467e+06	6.37117e+06	6.15878e+06	6.85135e+06	6.10438e+06	6.78345e+06	8.82642e+06	4.1252e+06	5.27822e+06	5.70006e+06	7.01354e+06	6.37788e+06	6.62224e+06
M256T4_4	1.95476e+06	1.73526e+06	1.49771e+06	1.507e+06	3.23833e+06	2.03908e+06	2.95063e+06	3.17527e+06	3.62938e+06	3.39759e+06	2.72559e+06	3.14181e+06	1.09086e+07	8.97457e+06	1.19939e+07	9.5699e+06	1.17206e+07	1.29965e+07	1.16514e+07	1.27725e+07	1.03711e+07	1.2138e+07	1.55344e+07	1.37467e+07
M409T1_3	54794.5	45974	0	0	23268.1	0	368098	168335	202432	75812.2	262858	304757	684112	639125	899254	758598	1.01795e+06	733467	662105	1.02414e+06	812737	1.01547e+06	639976	778669
M157T2_2	130793	67132.6	54790.8	141565	117934	58675.9	95339.8	35601.6	52000.4	48368.8	86321.5	57101	2.00695e+06	2.25046e+06	2.17225e+06	2.53018e+06	2.78498e+06	2.7734e+06	2.00339e+06	1.76863e+06	2.16004e+06	2.52281e+06	2.34859e+06	2.01444e+06
M320T6_1	254629	209334	280658	239073	499508	340794	23394.8	11829.2	0	33955.7	18037.4	0	3.30619e+06	3.55487e+06	3.01122e+06	3.16491e+06	3.06175e+06	3.48225e+06	2.1053e+06	2.05695e+06	2.80832e+06	2.96619e+06	3.61112e+06	2.85321e+06
M347T2_3	2.75113e+06	1.93229e+06	1.04253e+06	2.34957e+06	600545	1.38984e+06	545813	481055	745047	513218	881224	220591	4.8557e+06	4.12783e+06	4.91005e+06	4.14346e+06	4.66623e+06	5.54091e+06	4.47149e+06	4.99675e+06	4.56105e+06	6.66785e+06	4.79509e+06	4.16777e+06
M373T5_3	155096	166267	111137	53404.4	170089	134373	21171.5	20241.1	9408.33	93892.9	22447.4	6974.05	352651	440339	430185	337806	395698	488787	315695	380877	351276	308134	372991	324245
M326T4_7	430519	455501	138496	347546	273220	293822	184899	95613.1	168267	177555	103359	143757	1.20957e+06	1.4203e+06	1.61173e+06	1.40278e+06	1.28004e+06	1.71205e+06	1.0015e+06	1.09328e+06	1.18682e+06	1.51118e+06	1.37604e+06	1.0072e+06
M396T1_3	80338.4	108808	59370.2	69297.5	84769.1	58076.9	296057	994509	286118	241701	388988	138808	2.27411e+06	2.2243e+06	2.45118e+06	2.15251e+06	2.23572e+06	2.65288e+06	1.93369e+06	3.72991e+06	2.15226e+06	2.39527e+06	2.22322e+06	2.13299e+06
M344T1_4	865318	650866	269502	766923	887494	461547	238006	425455	375284	217582	312862	290469	2.62871e+06	3.35241e+06	3.84344e+06	3.62109e+06	3.69387e+06	3.56557e+06	3.03801e+06	2.33672e+06	3.06717e+06	3.79333e+06	2.6082e+06	2.57177e+06
M198T4_2	187058	74241.7	102504	112900	193235	125996	7626.44	0	19128.1	18145.2	10331.9	21597.5	658009	488091	547057	551596	566746	597352	571572	872878	466110	518614	746333	677078
M483T5_2	668394	504036	282159	375568	484465	333351	54970	63949.8	63943.4	80701.9	52619.4	22643.8	1.27778e+06	1.11631e+06	1.28979e+06	1.07083e+06	1.0352e+06	1.5313e+06	1.12528e+06	1.17082e+06	1.23007e+06	1.48798e+06	1.31299e+06	1.28036e+06
M390T6_2	233134	209017	223867	175888	228100	130605	94650.9	236762	221180	196171	206901	93163.3	403686	424619	474181	429606	416990	494866	405003	403328	409171	420726	588165	437498
M417T1_3	2.19843e+06	1.66491e+06	1.43544e+06	2.1858e+06	721846	509763	70885.1	138420	301940	117074	38878.4	144236	5.52823e+06	3.28885e+06	5.56347e+06	5.11323e+06	5.91242e+06	6.25097e+06	4.56498e+06	3.91403e+06	5.72083e+06	4.26422e+06	4.55508e+06	5.98574e+06
M327T2_1	1.99264e+06	544794	326298	734279	828223	418297	0	42164.9	34235.2	67537.4	41182.4	80949.6	8.5711e+06	6.20995e+06	7.40723e+06	8.19279e+06	8.23175e+06	8.92554e+06	1.08342e+07	1.13445e+07	1.09835e+07	1.06582e+07	8.7716e+06	1.01453e+07
M612T6_1	0	0	0	21905.1	0	10055.7	0	0	0	0	0	15298.2	1.11287e+06	1.11254e+06	1.18487e+06	958720	1.15773e+06	1.2424e+06	1.56362e+06	1.47785e+06	1.43896e+06	1.36687e+06	1.44493e+06	1.35653e+06
M497T7_2	0	58541.5	0	25777.3	0	19452.6	8632.76	0	22479.2	0	16318.3	0	1.19556e+06	1.0473e+06	1.38483e+06	1.27815e+06	1.21333e+06	1.41664e+06	856320	953443	1.00269e+06	1.15831e+06	1.18544e+06	1.21972e+06
M263T1_4	8.00421e+06	1.32985e+07	7.79153e+06	9.65385e+06	1.6047e+07	1.45573e+07	4.86135e+06	232278	225511	3.88111e+06	5.15032e+06	5.77459e+06	3.05088e+07	2.67489e+07	3.26697e+07	3.31773e+07	3.4683e+07	3.6035e+07	3.23383e+07	2.69236e+07	3.27282e+07	3.3693e+07	2.89438e+07	2.98266e+07
M290T7_4	692419	664225	635544	185197	202060	219203	30321.4	40337.7	43182.6	17929.2	40026.1	24540	1.35419e+06	1.07799e+06	1.42956e+06	1.28897e+06	1.433e+06	1.77814e+06	1.54377e+06	1.44656e+06	1.40568e+06	1.8119e+06	1.28822e+06	1.34631e+06
M660T6_1	72196	63444.7	24964.7	26160.2	24019.3	40314.4	8039.6	165718	12933.2	0	67094	41144.2	3.0179e+06	2.65524e+06	3.07302e+06	2.40402e+06	2.66855e+06	3.24765e+06	2.25585e+06	2.15892e+06	2.70396e+06	3.44529e+06	2.53803e+06	2.54001e+06
M135T4_2	261417	257346	175402	265480	357339	285175	0	0	0	0	0	0	659259	823742	827006	726276	800424	1.13684e+06	642481	690413	756915	837522	777897	821173
M460T6_2	83665.6	109563	83046.8	83418.2	87683.2	50319.5	0	26256.9	54745.9	30545.5	109400	33325	403548	356012	384687	308350	306427	380505	243849	237023	304723	293935	315832	411326
M196T3_2	98892.1	149582	69894.1	105303	100841	79208.8	29911.2	33886.6	69514.2	67415	72319.3	70141.6	435925	579804	678743	586248	661266	821383	525448	611564	632642	637257	619299	522515
M323T4_3	233820	187120	90880.4	254982	373285	113192	95070.6	201893	90804.9	152065	131602	99705.2	622454	468303	706023	579984	798038	798816	748689	901716	678390	669250	583258	683770
M480T7_2	544418	532783	769944	578723	720334	656280	1.5392e+06	3.20447e+06	3.29483e+06	363726	4.84282e+06	1.92116e+06	8.6231e+06	8.27732e+06	7.90879e+06	7.29546e+06	9.4898e+06	9.40266e+06	7.65728e+06	8.64143e+06	8.65135e+06	9.03484e+06	9.22043e+06	9.29955e+06
M455T3	145621	80970.3	198563	37747.5	66255.1	15159.1	14644	39344.9	37820	22579.9	13498.5	27578.5	1.35705e+06	1.26352e+06	1.49466e+06	1.2564e+06	1.16816e+06	1.61865e+06	977375	1.44769e+06	1.15875e+06	962997	1.51693e+06	1.20217e+06
M236T6_1	326181	524481	394226	512165	527222	423418	233890	190846	204102	231279	149748	319042	976523	749148	930271	894629	862923	967385	949541	1.11066e+06	812352	981592	1.12973e+06	1.07591e+06
M396T5_4	1.05341e+06	1.4374e+06	1.24931e+06	1.4728e+06	1.67228e+06	1.56755e+06	1.2172e+06	2.59951e+06	835817	227350	1.04481e+06	1.13532e+06	4.3458e+06	2.8064e+06	4.22839e+06	3.72386e+06	3.16858e+06	3.98923e+06	4.93576e+06	4.26662e+06	4.18002e+06	4.45217e+06	3.9634e+06	3.78406e+06
M348T4_6	1.82213e+06	215780	1.41767e+06	227106	1.86676e+06	1.45915e+06	893278	726296	712127	607090	679358	547020	3.77163e+06	3.10767e+06	3.7826e+06	3.2468e+06	3.75474e+06	4.04892e+06	3.27724e+06	5.48785e+06	3.47949e+06	3.60503e+06	3.95405e+06	3.61794e+06
M214T2_1	19231.7	66354.8	15060.4	38411.6	19194.6	15467.9	16312.2	24537.1	17926.5	17083.1	23930.8	11781.2	870574	617487	821478	664617	833445	1.04676e+06	831470	664918	750738	847862	834549	884172
M293T3_3	4.72954e+06	4.56335e+06	4.17366e+06	4.69728e+06	4.81867e+06	4.91139e+06	3.61652e+06	4.30465e+06	4.41308e+06	4.37786e+06	4.25326e+06	4.65813e+06	7.49855e+06	7.07753e+06	8.17036e+06	7.43228e+06	7.31526e+06	7.49254e+06	5.73634e+06	7.0296e+06	7.06932e+06	6.68075e+06	6.76275e+06	7.26734e+06
M226T1_6	1.97359e+07	2.06902e+07	1.62365e+07	1.57778e+07	1.91616e+07	1.36049e+07	1.02207e+07	1.17208e+07	1.1496e+07	1.1971e+07	9.95058e+06	1.22409e+07	3.15606e+07	3.27413e+07	3.30208e+07	2.6187e+07	3.2077e+07	3.69014e+07	2.77144e+07	2.89599e+07	3.02488e+07	3.61283e+07	3.3639e+07	2.90095e+07
M460T7_5	623080	530811	229266	207689	1.99711e+06	1.02165e+06	21579.2	19023.4	19339.9	16045.4	66180.2	31393.4	1.52901e+07	1.82808e+07	1.58321e+07	1.30013e+07	1.35053e+07	1.83708e+07	1.14688e+07	1.3755e+07	1.37701e+07	1.53567e+07	1.14145e+07	1.24048e+07
M305T5_6	1.07127e+06	1.32024e+06	663143	1.01679e+06	514955	1.17089e+06	337676	357993	596651	737538	709414	172083	3.45754e+06	2.72411e+06	2.17191e+06	2.09597e+06	2.28511e+06	2.65002e+06	2.63516e+06	3.01033e+06	2.2096e+06	2.34146e+06	3.11945e+06	2.86207e+06
M444T7_2	458289	352786	811201	587899	2.36717e+06	2.70964e+06	20748.8	90894.5	114055	88633.1	121066	103072	1.33054e+07	1.24073e+07	1.35296e+07	1.07477e+07	1.11434e+07	1.43472e+07	9.14835e+06	8.03592e+06	1.04502e+07	1.20493e+07	8.17506e+06	9.91602e+06
M667T6_3	120443	164239	127404	183246	196212	115683	101341	10396.6	0	31260.7	103022	21853.2	2.17325e+06	2.1187e+06	2.51143e+06	2.12408e+06	1.85245e+06	2.87678e+06	2.63923e+06	2.23826e+06	2.52383e+06	2.93599e+06	2.97288e+06	2.76644e+06
M394T4_2	0	24232.9	18115.9	12569.9	11748.3	37547.2	25987.4	11992.1	49292.2	19167.3	21263.1	44126.3	845799	605181	726976	485014	556094	703079	680937	664154	659027	668902	724025	546316
M532T8_1	645448	610721	1.49984e+06	984898	1.63137e+06	1.16669e+06	185004	409161	388978	267504	545028	381403	2.59105e+06	2.24253e+06	3.10154e+06	2.80856e+06	2.84564e+06	3.5451e+06	2.5988e+06	2.52555e+06	3.02821e+06	3.2223e+06	2.95831e+06	2.80313e+06
M901T7_2	477087	768657	974571	1.67058e+06	875246	949537	267731	48736.2	66751	41801.6	11332.9	50762.9	1.03719e+07	1.09477e+07	1.10598e+07	1.14165e+07	7.90572e+06	9.19799e+06	9.44803e+06	5.87287e+06	8.78272e+06	8.43008e+06	9.25115e+06	8.13137e+06
M393T4_2	10703.9	0	12238.3	0	0	25043.8	0	0	0	22785.5	20427	29287.6	247761	215995	154541	266463	214144	222490	195143	195186	194904	271135	171600	187366
M333T4_3	1.93811e+06	1.86653e+06	1.34856e+06	1.60302e+06	1.56243e+06	1.47488e+06	1.16984e+06	1.60926e+06	1.35197e+06	1.15739e+06	1.19319e+06	1.0427e+06	4.92434e+06	4.2894e+06	5.15748e+06	4.49737e+06	5.50556e+06	6.14855e+06	3.74445e+06	4.65263e+06	4.28946e+06	4.93827e+06	5.66439e+06	5.41912e+06
M670T7	0	0	0	0	0	0	19669.7	0	0	6619.42	0	0	2.2448e+06	2.20158e+06	2.71896e+06	1.92737e+06	1.82992e+06	2.79387e+06	2.50199e+06	2.45515e+06	2.08955e+06	2.54102e+06	2.77293e+06	1.98345e+06
M879T4_2	0	0	0	0	0	12439.9	0	0	0	0	0	0	750572	695184	608961	668942	573083	792611	679988	735943	752038	630780	562985	462573
M486T6	0	0	0	0	0	0	8084.5	0	7690.99	0	0	0	976560	1.06401e+06	1.5768e+06	1.27847e+06	1.59528e+06	1.41187e+06	1.29545e+06	1.31155e+06	1.20077e+06	1.14034e+06	1.36194e+06	1.20781e+06
M161T1_3	443912	337069	77649	514363	396263	415530	240499	72578.5	150655	133924	183342	160897	3.24529e+06	1.8579e+06	2.24917e+06	2.80841e+06	2.86355e+06	2.80041e+06	2.44542e+06	2.13431e+06	2.35429e+06	2.47715e+06	3.20456e+06	2.27765e+06
M946T8	0	0	0	0	0	0	0	0	0	0	0	0	189168	200720	174672	193907	244362	250041	156664	172396	179577	219676	225197	207243
M387T7_1	177553	280143	143390	190585	134268	268152	29885.8	11383.3	0	0	0	0	586009	577595	556371	597958	740545	721085	607622	560410	498412	543185	453206	540163
M74T1_5	2.73366e+07	2.47978e+07	4.08358e+07	2.22237e+07	3.23465e+07	3.30758e+07	1.96454e+07	2.57351e+07	2.01043e+07	3.19885e+07	2.06857e+07	2.07623e+07	6.95361e+07	6.61332e+07	6.90968e+07	7.1174e+07	7.01175e+07	7.73584e+07	4.7356e+07	4.99672e+07	5.94357e+07	6.86166e+07	6.89195e+07	6.59077e+07
M449T7_2	156086	252232	232104	251595	201630	298106	8241.59	291993	76422.8	62260	108166	70324.8	1.00921e+06	882344	964710	921220	778471	1.00867e+06	689628	522627	704871	737711	852874	752576
M345T1_8	1.0371e+07	1.49108e+07	1.52763e+07	9.59705e+06	1.00071e+07	8.79083e+06	1.43976e+06	1.76071e+06	2.0608e+06	1.17772e+06	1.85426e+06	91821	3.24501e+07	2.90613e+07	3.68134e+07	2.72556e+07	2.87967e+07	3.57673e+07	3.1138e+07	2.74483e+07	3.1839e+07	3.88617e+07	2.85412e+07	2.60532e+07
M642T7	26445.8	0	52771.7	23513.6	11582.9	34161.3	41951.1	43249.9	70874.3	0	217196	72743.8	1.03522e+06	909009	1.22271e+06	792988	970128	1.27698e+06	1.25896e+06	1.37468e+06	1.03112e+06	1.29474e+06	1.13334e+06	898789
M390T3_1	0	0	11202.7	11421.3	23732.7	0	8127.99	0	0	11170.3	0	8650.53	195069	231115	199884	241192	251644	316542	211608	174417	208263	230895	232162	231400
M360T4_1	53548	14267.8	92451.3	59339.3	64650.5	55524.9	71864.2	168272	117437	175280	67189.1	161163	355351	367657	296329	325140	351218	351801	347168	354936	333508	290717	329136	375291
M347T7_1	42051.5	225078	179539	139461	148002	89684.3	0	24919.7	11300.8	7406.29	25560.5	8262.07	1.2279e+06	1.33108e+06	1.39461e+06	1.60742e+06	1.1141e+06	1.22603e+06	1.05081e+06	808409	1.03878e+06	1.02884e+06	1.22821e+06	1.04475e+06
M226T5_2	262486	296635	230976	152355	223802	103890	777544	661952	591135	649715	523925	844609	1.49446e+06	1.40196e+06	1.68423e+06	1.46153e+06	1.66394e+06	1.52864e+06	1.46454e+06	1.4799e+06	1.63109e+06	1.55158e+06	2.25955e+06	1.60487e+06
M206T2_1	66364.4	9717.17	12677.4	59080.3	0	0	17379.2	25681.2	55179	0	20835.3	24908.7	357417	341679	251569	312364	411968	471717	387533	392751	287331	422099	433866	340178
M251T1_6	4.47917e+06	3.97955e+06	3.11061e+06	4.20641e+06	4.0511e+06	3.95962e+06	3.87331e+06	2.23238e+06	1.38253e+06	1.09633e+06	2.46918e+06	1.41475e+06	9.05264e+06	6.14944e+06	7.98629e+06	8.29862e+06	9.14603e+06	9.12407e+06	8.21764e+06	8.33287e+06	8.89041e+06	8.07403e+06	9.67187e+06	8.80735e+06
M173T2_2	238579	193036	95229.1	220104	250804	193843	96139.1	104501	78917	130736	68517.9	131441	3.61072e+06	3.69803e+06	3.59188e+06	4.54532e+06	4.04331e+06	4.59962e+06	3.31667e+06	3.18361e+06	4.19643e+06	4.70023e+06	4.30993e+06	3.09931e+06
M244T1_12	1.21071e+07	1.51813e+07	1.09656e+07	1.34646e+07	1.10091e+07	1.33974e+07	8.20382e+06	7.21862e+06	1.22168e+07	1.23743e+07	9.09724e+06	9.44228e+06	355554	442789	5.81638e+06	383266	329008	352369	292508	323684	227155	433627	275119	236402
M275T3_1	0	10150.1	0	0	0	0	0	8496.45	0	0	0	0	762373	639226	998310	635168	637542	795343	687110	641831	728946	824664	692323	692196
M126T4_1	116606	198470	127016	132369	134422	143067	0	0	0	0	0	0	574705	468764	500421	466040	665570	724460	392810	554072	501796	554465	484049	365263
M480T1_2	0	0	0	10897.1	0	0	0	10526.8	0	0	12026.2	0	1.1041e+06	1.12787e+06	1.09102e+06	1.10086e+06	1.30736e+06	1.48315e+06	912697	1.06493e+06	1.08429e+06	1.17367e+06	858420	1.23083e+06
M469T6_2	161402	85643	189335	456079	533212	156379	156328	281293	150227	428734	127597	110230	1.06766e+07	1.0855e+07	1.22206e+07	1.37546e+07	9.90159e+06	1.12833e+07	8.14471e+06	9.60827e+06	9.27602e+06	1.05689e+07	1.02891e+07	8.72121e+06
M232T6_2	216576	151337	187301	149258	207450	150930	0	0	0	0	0	0	639116	758320	658905	941642	886813	944219	748585	728935	719643	775963	521826	487838
M340T6_1	1.21442e+06	891087	1.34191e+06	660964	1.49937e+06	1.0006e+06	10142.1	7849.32	0	0	7587.32	7645.12	3.17299e+06	3.67741e+06	3.84492e+06	2.4466e+06	3.42114e+06	3.96047e+06	4.05605e+06	2.73231e+06	3.60082e+06	2.93508e+06	2.92616e+06	2.71246e+06
M475T4_1	189560	215130	77149.4	168231	74530.7	52536.3	19348.3	216347	105364	78860.5	160924	0	2.06415e+06	1.56064e+06	2.20732e+06	1.6402e+06	2.28458e+06	2.29562e+06	1.70909e+06	2.55653e+06	2.14522e+06	2.30028e+06	2.03476e+06	2.54442e+06
M170T5_2	59512.5	230898	187589	80524	114183	32741.3	672558	235577	276925	224100	273485	544863	1.04472e+06	1.04683e+06	1.06138e+06	1.11971e+06	827571	1.23166e+06	1.20747e+06	1.00784e+06	1.30054e+06	1.15875e+06	1.06176e+06	1.02663e+06
M651T1_1	0	0	0	0	0	28204.7	0	24826.1	34023.9	87913	0	40516	2.93689e+06	2.54876e+06	3.0385e+06	2.93104e+06	3.07584e+06	3.84587e+06	2.42983e+06	2.53792e+06	2.73997e+06	2.43821e+06	2.39201e+06	2.63689e+06
M353T1_1	0	0	0	0	0	0	248014	293682	0	355558	0	307235	926107	972189	757021	1.05236e+06	776608	984119	1.26171e+06	869764	1.06931e+06	1.19864e+06	1.48751e+06	910114
M411T6_4	1.01249e+06	1.87486e+06	1.57048e+06	2.6863e+06	954158	1.48591e+06	332173	439624	403913	318309	497215	506891	1.61012e+08	1.65298e+08	1.73464e+08	1.63704e+08	1.23016e+08	1.94647e+08	1.27121e+08	1.21078e+08	1.5019e+08	1.59475e+08	1.77556e+08	1.69936e+08
M617T1	0	16218.6	0	0	0	0	0	0	0	0	0	14054	932490	915732	957249	936481	890267	1.02272e+06	742534	657579	731880	687441	739163	774658
M858T1	0	0	0	0	0	0	0	0	0	0	0	0	1.70339e+06	1.30571e+06	1.39137e+06	1.72513e+06	1.33721e+06	1.63114e+06	1.13139e+06	1.27261e+06	1.8307e+06	1.5155e+06	1.73204e+06	1.4835e+06
M914T8_1	0	18608.7	16102.5	0	9012.18	12571.7	14587	0	0	7846.59	0	0	205223	225379	220142	299957	268505	243033	217431	161471	204758	216098	266512	245762
M777T1_2	0	0	0	0	0	0	0	20198.1	0	0	0	0	1.53669e+06	1.05138e+06	1.14645e+06	1.72668e+06	1.39615e+06	1.57514e+06	1.61772e+06	1.32259e+06	1.63629e+06	1.52376e+06	1.39161e+06	1.22707e+06
M453T5_2	477500	1.96544e+06	230922	512605	568230	1.50445e+06	372929	664836	556399	410283	684019	547918	3.02126e+06	2.31662e+06	3.20333e+06	2.58227e+06	2.76509e+06	3.94133e+06	3.41472e+06	3.0482e+06	3.54462e+06	4.17596e+06	3.27586e+06	2.79341e+06
M233T4_2	122157	98866	23120.6	30590.4	12087.4	39536.2	0	9679.87	0	13827.8	0	0	260774	244618	285785	190883	216201	205939	276408	355104	335172	323680	241925	340921
M468T6_3	274847	397536	461427	540380	393941	576113	331485	394182	426987	200672	165808	332016	4.01152e+07	4.02167e+07	4.02133e+07	4.93203e+07	3.70284e+07	4.17099e+07	3.06482e+07	3.06608e+07	3.30611e+07	3.7734e+07	3.76727e+07	3.14863e+07
M586T8_1	70750.2	54388.3	921880	87813.9	211744	541828	0	17240.7	0	0	0	11130.7	1.46791e+06	1.58887e+06	1.65079e+06	1.38493e+06	1.48892e+06	1.80501e+06	993670	1.15859e+06	1.13201e+06	1.41107e+06	1.48937e+06	1.36985e+06
M306T3_2	541453	1.12405e+06	1.15998e+06	1.4872e+06	1.17807e+06	1.36404e+06	126622	197180	214240	160257	78191.3	157669	3.43001e+06	2.7166e+06	3.35283e+06	2.62986e+06	3.17814e+06	3.72806e+06	2.87568e+06	2.78302e+06	3.20795e+06	3.75773e+06	3.05315e+06	2.44823e+06
M615T7_2	293931	330402	189055	155053	124826	243925	23575.2	234545	117323	26246.1	93677.2	240923	2.80221e+06	2.71228e+06	2.83221e+06	3.21122e+06	2.10695e+06	2.9581e+06	2.17623e+06	1.81212e+06	2.37775e+06	2.48089e+06	2.70149e+06	2.32058e+06
M271T5_2	587416	863886	310967	292495	400939	186093	30796.7	32472.4	72682	27772.3	66924	26560	2.96721e+06	2.99907e+06	3.28246e+06	3.76625e+06	2.32119e+06	3.86064e+06	2.60703e+06	2.53413e+06	2.75733e+06	2.86002e+06	2.96813e+06	1.9107e+06
M346T1_2	1.37187e+06	1.31789e+06	1.01801e+06	1.81802e+06	1.44222e+06	1.21173e+06	774122	737230	837678	788049	854133	814813	1.0067e+07	8.36736e+06	1.08375e+07	9.07788e+06	1.31667e+07	1.23966e+07	9.23367e+06	8.97558e+06	9.59873e+06	1.08272e+07	8.88444e+06	9.10045e+06
M341T1_3	951244	717175	1.09092e+06	1.28007e+06	787754	1.49722e+06	48006	49109.5	139377	386385	132595	266589	7.72308e+06	5.60461e+06	8.46476e+06	7.25174e+06	9.28581e+06	8.777e+06	7.93822e+06	1.01695e+07	8.71359e+06	9.53969e+06	7.62474e+06	1.12731e+07
M574T6_1	740560	639686	399984	451023	733568	492065	116057	268727	135406	87443.1	336945	29949.9	1.71086e+06	1.38323e+06	1.82523e+06	1.37181e+06	1.55227e+06	1.60799e+06	1.17948e+06	1.29073e+06	1.25698e+06	1.73081e+06	1.31447e+06	1.43648e+06
M442T7_2	1.2124e+06	2.21146e+06	2.01091e+06	3.9071e+06	1.42918e+06	2.02079e+06	522430	472632	388038	233428	641734	435557	1.84497e+08	1.79971e+08	1.90054e+08	1.82372e+08	1.4635e+08	2.11233e+08	1.3111e+08	1.29226e+08	1.51903e+08	1.6279e+08	1.68192e+08	1.59764e+08
M517T2	0	0	8238.93	0	0	0	0	7544.86	0	0	0	0	407558	301811	419127	329965	365104	341227	385220	351408	395452	304027	333722	493973
M178T4_1	358550	265872	121642	350107	420357	279345	37323	35055.8	27589.4	28292.3	33278.3	51283.8	2.53539e+06	1.89463e+06	2.61003e+06	2.00923e+06	2.03816e+06	2.6404e+06	2.60167e+06	1.93542e+06	2.51794e+06	3.28667e+06	2.78437e+06	2.04215e+06
M365T7_1	10643.9	0	10618.7	9577.03	0	26886.5	0	0	0	16186.5	0	0	394666	428673	355978	385614	393789	467418	355489	234483	352099	323306	387947	394128
M211T1_3	228706	113087	64054.8	229747	159386	144965	124936	40064.3	149093	97244.9	111011	87214.1	915944	757546	629165	785421	892618	942515	818647	909492	723968	859005	574779	573484
M789T4	0	0	0	0	0	0	0	0	0	0	0	0	743634	625833	693152	712064	624052	795955	806569	830152	729720	840314	653985	475612
M544T8	122966	539099	837154	499872	405564	191984	50269.1	336124	356955	16948	36641.8	32721.9	2.7379e+06	2.07879e+06	2.7854e+06	2.05347e+06	2.22497e+06	2.99383e+06	3.62912e+06	2.40299e+06	2.55359e+06	3.19263e+06	3.2116e+06	2.19013e+06
M599T7_2	88839.8	47195.6	272336	53371.2	137101	244122	0	0	0	0	0	21461	573889	523782	595652	500669	698366	713112	418472	372629	467119	577151	685432	533194
M339T6_1	872707	210626	297846	846709	1.07947e+06	875050	75193.1	22226.8	105776	74760.3	72459.6	11723.3	2.54092e+06	2.34233e+06	2.19856e+06	2.18046e+06	2.16645e+06	2.49096e+06	1.60612e+06	1.85639e+06	1.85214e+06	1.98181e+06	2.47999e+06	2.20299e+06
M377T1_2	6.66613e+06	5.68573e+06	6.80654e+06	6.20478e+06	3.1598e+06	5.61805e+06	6.85766e+06	6.47204e+06	9.09934e+06	1.06134e+06	1.04453e+07	3.02686e+06	2.57395e+07	2.11282e+07	2.93059e+07	2.38986e+07	2.49657e+07	3.00544e+07	2.07632e+07	1.76995e+07	2.63005e+07	2.71284e+07	1.76211e+07	2.28389e+07
M336T3_1	55344.1	11168.4	100015	0	12659.4	12750.5	74228.6	84319.5	32945.2	0	126467	98154	199207	213654	267244	195549	246187	324454	261884	247255	240461	270603	241724	232012
M250T2_1	516198	383557	329549	445860	376998	387581	287831	149456	70778.8	97562	90828	54635.8	2.00415e+06	1.84315e+06	1.90138e+06	2.21095e+06	1.88787e+06	1.80786e+06	1.63231e+06	3.04324e+06	2.05873e+06	1.89303e+06	1.95053e+06	1.78526e+06
M200T4_2	205624	218441	201805	151210	233582	144789	32489.8	103314	36689.3	120151	78802.9	78709.7	469484	462921	578701	597697	641740	585705	379093	400333	441584	607180	477059	553635
M456T8_3	428334	475905	4.74553e+06	603942	3.25512e+06	256553	1.45187e+06	4.68454e+06	446359	143787	4.39049e+06	268904	6.97375e+07	6.90513e+07	9.50836e+07	8.41027e+07	8.75491e+07	1.05422e+08	8.60466e+07	7.26316e+07	7.60409e+07	9.00733e+07	6.76381e+07	6.63166e+07
M342T5_3	1.03804e+06	1.47564e+06	1.1802e+06	1.23739e+06	1.31558e+06	1.23727e+06	338184	386926	294367	430673	358431	367667	2.91958e+06	2.99747e+06	2.96861e+06	3.30722e+06	3.15717e+06	3.88363e+06	2.17507e+06	2.71453e+06	2.63817e+06	2.73141e+06	2.89337e+06	2.56104e+06
M406T6_2	29180.1	22691.2	38380.8	79508.6	195524	91026	16294.1	9771.48	21319.3	0	9300.55	0	611809	497815	815833	593860	662461	911630	528529	758698	640781	808405	834232	798932
M217T3_1	0	0	0	0	16183.7	8652.2	0	16198.9	0	0	0	0	839889	625682	785100	919659	738615	955337	661159	588690	809027	907731	783488	730727
M381T3_2	20758.9	14650.3	33984.9	24254.6	32068.9	48105.7	0	30176.3	19284.9	27515.2	22966.7	50339.8	305767	291213	341669	394034	272165	326454	286828	356619	243946	321269	213196	304868
M477T2	18198.7	0	0	19864.1	0	7370.16	0	7097.8	0	30946.4	27704	8181.11	1.28223e+06	1.17019e+06	1.23202e+06	1.2128e+06	1.215e+06	1.67412e+06	1.24856e+06	1.20848e+06	1.53768e+06	1.69458e+06	1.4456e+06	1.65776e+06
M365T4_4	738091	842839	796066	564323	770223	537667	169842	625263	146678	217092	199604	149768	4.23513e+06	2.36869e+06	2.81191e+06	2.59324e+06	3.26047e+06	3.71025e+06	2.82429e+06	2.65685e+06	2.41664e+06	2.98977e+06	3.30121e+06	2.92273e+06
M196T2_1	42109.8	40327	96087.7	187942	145164	79877.1	9670.02	7241.96	16975.4	39551.9	10157.3	30013.1	1.37429e+06	1.86198e+06	1.86451e+06	1.84669e+06	1.89104e+06	1.92393e+06	1.3071e+06	1.35953e+06	1.75566e+06	2.09756e+06	1.76971e+06	1.36489e+06
M407T1_1	5.1493e+06	8.36771e+06	3.69691e+06	4.57732e+06	1.35092e+06	3.47932e+06	249235	730727	901336	354031	176231	960853	1.61832e+07	1.33141e+07	1.58227e+07	1.56482e+07	1.61853e+07	1.72976e+07	1.55987e+07	1.60398e+07	1.55481e+07	1.58367e+07	1.43215e+07	1.60257e+07
M711T1	0	0	0	0	19702.7	0	0	0	0	0	0	0	953434	656359	747176	921854	959914	1.13739e+06	840158	832787	792019	918971	803637	732532
M371T4_1	290899	336327	241931	327826	445272	326707	597877	279642	12029.8	121233	181737	164173	2.0982e+06	1.7056e+06	2.34882e+06	1.77996e+06	2.02896e+06	2.22733e+06	2.38328e+06	2.6739e+06	2.75962e+06	2.41231e+06	2.29197e+06	3.09233e+06
M484T8_1	17286.6	0	0	0	24785.9	0	0	0	135391	6625.32	223279	181439	497349	383391	462895	368551	359188	479579	377611	400705	372723	382465	454106	358877
M452T1_2	169853	0	0	0	12147.3	10761.7	0	0	10358.1	11953.2	14042	0	1.06707e+06	862063	1.23468e+06	839484	1.11339e+06	1.35758e+06	711250	1.03418e+06	937595	1.07366e+06	1.1253e+06	1.11352e+06
M408T1_1	51484.9	66279.3	104135	63159.9	89632	91165.7	195053	141625	41686.9	41961.4	171435	218032	1.66537e+06	1.34323e+06	1.92448e+06	1.91433e+06	1.66542e+06	2.19679e+06	1.72367e+06	2.12643e+06	1.50508e+06	1.96088e+06	1.44443e+06	1.51615e+06
M538T7_1	0	0	0	0	30544.9	0	0	0	0	7911.02	0	0	3.96104e+06	4.1983e+06	4.40859e+06	4.83703e+06	3.84711e+06	3.69744e+06	3.58578e+06	2.57478e+06	3.70811e+06	3.53484e+06	3.70227e+06	3.30375e+06
M457T1_2	0	47940.6	365623	78502.7	100602	69109	0	15614.2	0	23680.7	24217.7	0	544218	735053	820712	745514	554407	688288	514518	613582	429028	499648	464018	703377
M449T3	294716	206297	339240	223043	206369	230491	123477	98846.4	149501	133388	102629	66046.1	1.6243e+06	2.24058e+06	2.18311e+06	2.2492e+06	2.72437e+06	2.16741e+06	1.47662e+06	2.27036e+06	2.12463e+06	2.31776e+06	1.92848e+06	1.90783e+06
M441T7_3	5.16615e+06	9.79566e+06	8.28239e+06	1.59743e+07	6.9085e+06	8.54667e+06	2.48774e+06	2.56636e+06	2.29526e+06	1.35752e+06	3.03598e+06	2.43421e+06	6.87015e+08	6.8342e+08	7.16545e+08	6.85541e+08	5.51153e+08	7.986e+08	4.93176e+08	4.82462e+08	5.71249e+08	6.11469e+08	6.38198e+08	6.02028e+08
M291T7_1	143606	61575.2	106582	47594.1	128912	91991.3	0	9996.45	0	6988.02	0	9994.11	590795	727642	799506	688689	794526	988510	622683	592963	750647	663275	1.00254e+06	690262
M175T3_2	609018	623066	561849	601969	644875	562839	11303.8	71254.4	44921.4	8594.38	9556.92	75327.4	1.76792e+06	1.72635e+06	1.78707e+06	1.75841e+06	1.95268e+06	1.94153e+06	1.49118e+06	1.7182e+06	1.62046e+06	1.83525e+06	1.83502e+06	1.6376e+06
M483T1_1	0	43069.8	0	89687.2	36309.5	0	13398.6	20824.1	0	0	0	14499.7	574045	326727	506641	399570	506345	558914	389000	431459	553131	403900	374595	477760
M413T5_1	79788.1	66932.2	155292	87175.6	113588	76869	7871.51	19067.7	0	9710.44	10042.4	0	3.22467e+06	3.01112e+06	3.62629e+06	2.92085e+06	2.9595e+06	3.96149e+06	3.62893e+06	3.90808e+06	4.20682e+06	4.69725e+06	4.1092e+06	3.74535e+06
M352T2_1	395046	577849	325507	249013	165129	383454	36711.6	115224	177319	58467.9	197360	59933.3	7.28794e+06	8.08282e+06	8.70855e+06	8.70752e+06	9.32253e+06	9.445e+06	5.63595e+06	6.91524e+06	7.50715e+06	9.72548e+06	8.63005e+06	6.98328e+06
M209T2_1	362258	218229	210281	304218	449371	282647	35296.3	9418.3	36217.6	71579.6	30863.2	56455	870989	585957	791235	747226	892463	1.05396e+06	809028	979925	682417	929585	1.06974e+06	913467
M204T3_2	133990	218326	235116	195441	180681	194260	267357	290948	292612	275358	350843	297816	547393	603599	539336	663223	713063	666744	508833	502179	544094	696195	629938	484277
M345T4_3	267232	260220	398396	308411	628997	208391	540210	485717	963689	431779	968830	358801	1.59291e+06	1.5139e+06	1.63059e+06	1.64369e+06	1.79564e+06	1.9062e+06	1.48567e+06	1.56667e+06	1.67585e+06	1.65907e+06	1.33852e+06	1.32792e+06
M668T6	11825.1	66083.9	22150.2	84247.8	0	47433.6	0	0	12197.2	0	9170.35	0	761237	788990	927069	807695	751765	1.04097e+06	985622	745230	991132	1.08572e+06	1.19031e+06	976464
M857T1	0	0	0	0	0	0	0	0	23687.8	0	0	0	2.38882e+06	1.85966e+06	1.86505e+06	2.49486e+06	2.19856e+06	2.81122e+06	2.09929e+06	1.93603e+06	2.19965e+06	2.76588e+06	2.76712e+06	2.22623e+06
M376T4_1	632411	1.9611e+06	95274.6	105642	672485	1.00791e+06	0	0	0	0	0	0	3.43818e+06	2.83344e+06	3.68653e+06	2.87307e+06	3.23438e+06	3.50012e+06	2.81437e+06	2.945e+06	2.87006e+06	3.1723e+06	3.51897e+06	3.29072e+06
M309T4_4	1.45933e+06	1.61554e+06	1.3966e+06	1.34012e+06	1.69997e+06	974964	317729	182442	128795	281564	309109	151792	3.71216e+06	3.05008e+06	4.20478e+06	3.03255e+06	3.35531e+06	4.05823e+06	3.36675e+06	3.62582e+06	3.81696e+06	4.29589e+06	3.46995e+06	3.57991e+06
M240T1_1	1.7243e+06	1.04403e+06	1.00469e+06	656977	2.19938e+06	2.07118e+06	884637	1.37e+06	1.16657e+06	1.29329e+06	1.11482e+06	1.66634e+06	4.47543e+06	2.85817e+06	4.51264e+06	4.78169e+06	4.35545e+06	4.40526e+06	4.84043e+06	4.07851e+06	4.45658e+06	4.4177e+06	5.94385e+06	5.37461e+06
M312T1_3	2.88333e+07	2.2131e+07	1.38538e+07	1.98711e+07	2.75633e+07	1.60963e+07	1.34315e+06	1.50171e+06	1.6009e+06	1.77827e+06	1.45802e+06	1.57083e+06	3.1783e+08	3.41365e+08	2.88313e+08	3.28669e+08	3.4962e+08	3.88298e+08	2.7068e+08	2.46936e+08	3.0276e+08	3.52271e+08	4.4703e+08	3.4774e+08
M368T2_2	13505.6	0	0	11920.2	13754.6	45132.9	64680.5	57558.2	42119.4	26816.1	9696.15	143616	949339	803779	921424	733081	981845	1.13171e+06	686671	887224	793651	862049	1.20855e+06	984999
M481T8_2	18714.6	42646.8	0	18827.7	41861	55547.4	0	0	0	0	0	0	313535	218495	166447	166529	261910	219538	267708	241420	224085	309654	267397	254804
M609T6_1	0	0	24930.8	0	12459.3	0	0	0	17548.8	0	0	0	486191	548329	449809	491133	472284	651903	483325	379144	414000	437377	431069	405257
M166T4_2	204658	134538	151059	146801	117777	108978	31686.4	77700.9	82914.4	40024.3	13299.6	101137	6.09314e+06	6.82523e+06	6.09494e+06	6.16153e+06	6.25562e+06	7.44908e+06	4.17212e+06	5.15768e+06	6.06206e+06	7.26834e+06	5.66059e+06	5.34921e+06
M243T4_8	1.73828e+06	2.06875e+06	627272	1.98415e+06	807262	840074	192603	519606	546954	203306	507411	342715	3.947e+06	4.14931e+06	3.7642e+06	3.45919e+06	4.15724e+06	4.5727e+06	2.85295e+06	3.82125e+06	3.24298e+06	3.74376e+06	4.04184e+06	3.62377e+06
M229T1_11	1.13729e+07	1.29901e+07	8.44646e+06	1.1375e+07	1.12599e+07	1.13829e+07	596481	743768	428512	314090	215266	810503	1.60022e+08	1.63878e+08	1.55993e+08	1.85039e+08	1.86296e+08	2.13472e+08	1.12522e+08	1.29309e+08	1.64055e+08	1.75998e+08	1.88269e+08	1.64853e+08
M863T4	0	0	0	0	0	28145.2	0	0	0	0	7589.71	0	405536	313824	410280	409848	375202	541782	414955	383148	404678	396680	334469	303935
M430T1_1	167013	53048.6	90612.3	176804	112256	94339.5	11250.3	65769.9	64553	115021	160077	39396.9	4.69885e+06	5.00239e+06	4.24035e+06	4.86714e+06	5.69276e+06	6.2207e+06	4.11002e+06	4.45666e+06	4.55547e+06	4.97539e+06	3.958e+06	3.77205e+06
M438T4	203819	582889	301608	458309	407835	274925	88922.4	82818.8	91654.8	136581	157036	76778.6	1.49146e+06	955139	1.34346e+06	1.05777e+06	944783	1.4791e+06	1.44317e+06	1.21318e+06	1.33076e+06	1.6759e+06	1.19627e+06	1.00288e+06
M525T6_2	1.18377e+06	1.09513e+06	740918	378349	1.17469e+06	899212	33356.9	94804.8	167650	58825.8	104131	147598	2.69889e+06	2.48052e+06	2.92787e+06	2.36551e+06	2.89381e+06	3.00762e+06	2.10933e+06	2.49298e+06	2.28966e+06	2.87112e+06	2.39961e+06	2.50213e+06
M490T6_3	1.01182e+06	1.16018e+06	646800	665301	458876	695158	155463	236915	237815	306084	233703	230558	6.91359e+06	6.05135e+06	7.8456e+06	7.96546e+06	7.7742e+06	9.8009e+06	7.61737e+06	6.88731e+06	7.6195e+06	7.6769e+06	5.27935e+06	5.73012e+06
M284T5_2	19435.9	53082.2	103963	77926.7	62527.9	23243.6	35961.1	8333.66	25457.9	72741.4	37069.1	26272.6	1.40102e+06	1.13503e+06	1.65548e+06	1.38752e+06	1.16934e+06	1.74699e+06	1.28891e+06	1.18512e+06	1.20754e+06	1.415e+06	1.6399e+06	1.61976e+06
M185T1_1	5.53065e+06	4.7013e+06	4.22001e+06	5.76056e+06	6.08436e+06	4.80601e+06	98369.5	70292.7	205881	58519.4	96810.2	75277.5	1.52533e+07	1.41727e+07	1.28831e+07	1.38267e+07	1.58272e+07	1.60172e+07	1.23971e+07	1.6735e+07	1.40088e+07	1.43069e+07	1.70719e+07	1.30059e+07
M176T4_1	323020	1.76098e+06	1.01712e+06	596971	760366	265255	45926.2	49893.2	84302.3	34470.1	45371.1	53888.5	2.84661e+06	2.64143e+06	2.98879e+06	3.08223e+06	2.92776e+06	3.38203e+06	2.81334e+06	2.79789e+06	3.11973e+06	3.27482e+06	3.33362e+06	3.06273e+06
M385T2_1	12957.4	0	0	0	0	0	50144.2	113516	159986	171616	145525	98553.9	290486	318368	415407	427327	364485	461352	368299	412211	346710	458205	354191	261925
M460T1_1	124368	46604	315058	130891	166374	178670	112394	69000.5	180908	39321.2	65787.4	59549.1	1.68809e+06	1.98198e+06	2.23499e+06	2.11453e+06	1.86635e+06	2.51652e+06	1.64473e+06	1.57776e+06	1.60142e+06	1.75784e+06	2.20217e+06	2.35274e+06
M289T7_3	320765	138227	121595	630090	250988	732508	422980	1.54875e+06	385937	195391	404238	308657	6.88124e+06	5.93484e+06	6.92705e+06	6.60432e+06	7.53462e+06	1.00821e+07	8.78675e+06	7.67246e+06	7.83029e+06	1.02475e+07	7.34795e+06	7.19967e+06
M532T6	13808.8	36612.5	11312.1	60672.5	16759.9	23425.9	0	15698.6	11288.7	0	0	15224.8	182536	206025	224652	189827	183260	282691	297712	299876	252491	262817	227734	206004
M458T7_2	41868.7	54629.1	61419.7	71135.1	26007.4	58573.4	102285	198559	230731	202708	181358	209274	6.7235e+06	5.35238e+06	6.41235e+06	5.36169e+06	5.09356e+06	7.03269e+06	4.46527e+06	4.39233e+06	5.09026e+06	5.691e+06	5.90138e+06	4.9615e+06
M393T1_5	1.023e+06	764466	732635	927435	3.51264e+06	838735	367786	86248.8	40166.5	67461.4	322793	64594.1	5.2609e+06	4.09842e+06	5.0716e+06	5.14591e+06	5.01833e+06	5.99108e+06	4.62053e+06	5.0944e+06	5.66133e+06	5.10629e+06	5.39472e+06	5.01268e+06
M533T3	0	36173.9	0	46938.1	0	0	19329	8747.09	0	8453.72	0	8929.38	8.54897e+06	7.0332e+06	7.7414e+06	7.7821e+06	7.91597e+06	9.20212e+06	5.29592e+06	8.95371e+06	6.62494e+06	6.71959e+06	7.14641e+06	6.39942e+06
M358T1_2	0	0	0	0	0	0	0	0	0	0	0	0	1.34982e+06	1.03868e+06	1.03903e+06	1.23389e+06	1.31472e+06	1.26936e+06	1.23373e+06	1.19659e+06	1.42535e+06	1.24199e+06	1.24644e+06	735195
M447T7_1	139375	203555	76763.8	129239	151665	161157	10556.2	38244.5	21047.2	17574.5	30322.8	0	1.13144e+06	1.3635e+06	1.19864e+06	1.32202e+06	1.13661e+06	1.01518e+06	989623	795155	990428	729333	952101	986671
M294T3_8	986139	1.74014e+06	978258	1.56597e+06	1.24923e+06	1.34912e+06	34941.7	210388	243063	293316	146209	66970.1	4.09214e+06	3.3998e+06	4.17808e+06	3.25965e+06	3.77905e+06	5.98744e+06	3.95714e+06	3.72219e+06	4.13488e+06	4.76519e+06	3.68857e+06	3.2214e+06
M372T3_4	116357	283287	102029	239812	167977	240252	115109	201172	112753	44183.1	32146.6	367544	629924	568322	581710	551936	548898	825274	476291	660274	667307	576599	665323	553096
M206T3_1	419171	778468	135238	863207	552747	265984	89893.5	76082.2	386837	423228	537752	279927	1.70028e+06	1.55419e+06	1.47537e+06	1.31842e+06	1.73152e+06	1.86527e+06	1.30595e+06	1.27685e+06	1.31297e+06	1.43659e+06	1.37226e+06	1.41602e+06
M535T6_1	0	0	0	21459.3	0	0	0	0	0	0	0	0	973946	1.02113e+06	786793	904067	958751	1.24682e+06	897517	935075	654465	826879	934044	909932
M666T7_2	110703	36594.8	58336.6	27180.3	39363.3	124850	26177.7	0	10755.6	0	9373.34	0	1.41605e+06	1.54655e+06	1.45059e+06	1.57384e+06	1.27107e+06	1.155e+06	1.51589e+06	908193	1.36084e+06	1.01255e+06	1.26908e+06	1.17891e+06
M279T6_3	0	0	0	0	0	0	0	0	0	0	8321.84	0	449468	351171	388332	469030	407056	550443	387597	334976	395515	390028	353211	346744
M196T1_4	5.84757e+06	4.76636e+06	2.05557e+06	1.57201e+06	2.29809e+06	3.29854e+06	2.2857e+06	3.04425e+06	3.40178e+06	2.01581e+06	1.71173e+06	2.24218e+06	1.00655e+07	1.00516e+07	8.30573e+06	7.85779e+06	8.04242e+06	8.52092e+06	7.01836e+06	8.5418e+06	7.79965e+06	7.42021e+06	8.35417e+06	8.74685e+06
M477T7_1	332663	132487	125769	269077	161665	182582	9643.81	115351	153122	42604.8	59917.1	97542.7	6.00937e+06	6.65029e+06	6.05539e+06	6.28713e+06	5.82429e+06	5.44559e+06	5.39892e+06	3.71748e+06	5.16599e+06	4.45974e+06	4.80642e+06	5.02433e+06
M584T7_1	731745	469049	484726	396680	509442	462188	141381	245381	282667	209022	222713	214846	2.51419e+06	2.33844e+06	2.55264e+06	2.69673e+06	1.97888e+06	2.72597e+06	1.88718e+06	1.40852e+06	2.01501e+06	2.34666e+06	2.68985e+06	2.32013e+06
M492T7_3	271175	422727	156728	357256	247302	250460	258548	94310.3	266477	115547	261190	214963	660003	564313	691982	531966	601747	819643	742514	763840	734924	865299	840345	674735
M299T5_5	544288	374135	422864	677990	442864	669959	852234	884452	632665	585136	912417	544680	2.95463e+06	2.82194e+06	2.7423e+06	2.5496e+06	2.36351e+06	3.24883e+06	2.32352e+06	2.05571e+06	2.46372e+06	3.64256e+06	2.76216e+06	2.66681e+06
M521T8_1	9142.28	0	0	0	0	0	0	0	10543.4	0	0	0	1.1008e+06	775258	953775	721502	866583	1.02946e+06	1.10214e+06	823945	1.00675e+06	1.01634e+06	1.09695e+06	743970
M471T3	0	0	0	0	0	0	0	0	0	0	0	0	376107	320745	319671	350545	479033	383611	444935	478868	422960	384531	368504	306745
M650T1	0	37226.8	0	0	0	0	679667	1.04085e+06	1.22699e+06	1.51851e+06	856217	1.19231e+06	3.19686e+06	2.18102e+06	2.95221e+06	3.29931e+06	3.04079e+06	3.64587e+06	2.68145e+06	2.95417e+06	2.99195e+06	3.21816e+06	4.38096e+06	3.31648e+06
M303T1_8	7.55041e+06	7.53532e+06	5.11955e+06	8.26019e+06	5.23342e+06	7.11913e+06	7.31723e+06	6.47095e+06	8.3057e+06	6.30829e+06	5.99226e+06	9.42031e+06	2.26494e+07	1.66957e+07	2.5257e+07	2.30839e+07	2.60945e+07	2.6753e+07	1.82414e+07	2.19277e+07	2.17356e+07	2.52993e+07	2.71488e+07	2.36631e+07
M272T1_1	98028.1	143770	0	146799	0	78323	187908	126059	154535	149631	146287	201747	4.28651e+06	3.07901e+06	4.37373e+06	3.81874e+06	4.06744e+06	5.03889e+06	3.28886e+06	3.62168e+06	3.87004e+06	4.63477e+06	3.15475e+06	3.70901e+06
M194T5_2	301351	245854	277136	154590	276572	173113	16630.7	9354.97	10247.2	23717.3	0	0	626045	758462	781525	585672	775078	664742	644368	618436	666760	632094	771720	612047
M545T6_3	176195	213857	6.44533e+06	278997	2.04387e+06	4.04071e+06	413298	200332	479568	201398	197472	298131	1.79125e+07	1.581e+07	1.89821e+07	1.31827e+07	1.42665e+07	2.03264e+07	1.64086e+07	1.92109e+07	1.70885e+07	2.53558e+07	2.55552e+07	2.01481e+07
M396T3_2	0	0	0	0	11082.7	0	0	9861.34	0	25507.1	0	18146.3	1.37308e+06	1.41119e+06	1.30551e+06	1.40008e+06	1.55954e+06	1.99846e+06	1.19951e+06	1.23111e+06	1.42328e+06	1.32182e+06	1.28692e+06	1.23713e+06
M277T2_1	0	9686.01	0	0	0	0	0	0	0	0	0	0	289659	162422	293632	285441	285029	283048	312128	330464	299750	313123	243649	265026
M903T7_2	107485	153658	92474.8	158201	219040	98347.7	36530.2	0	8683.05	46862.3	0	0	1.02999e+06	1.24321e+06	1.06405e+06	1.27949e+06	832351	930006	1.31619e+06	646704	1.12865e+06	947134	1.04043e+06	999199
M553T1	0	0	0	0	0	0	21442.9	0	0	0	0	16935	517362	532431	447526	627322	659513	591349	481991	573915	427922	633479	555399	406146
M500T6_2	1.63343e+06	1.34431e+06	737467	1.22697e+06	1.2629e+06	1.09746e+06	527159	633576	1.37718e+06	146152	601628	1.44563e+06	3.41489e+06	3.15999e+06	3.40691e+06	2.93286e+06	3.25245e+06	2.92007e+06	2.95716e+06	3.03358e+06	3.1026e+06	2.68274e+06	2.63908e+06	3.12628e+06
M474T1	87820.4	68104.6	94532.5	137342	217351	151247	621048	488743	1.33115e+06	513328	531483	223767	4.30319e+06	5.12587e+06	3.91263e+06	4.53831e+06	4.34647e+06	5.10044e+06	3.33569e+06	2.9217e+06	3.78245e+06	4.50408e+06	6.01566e+06	4.35847e+06
M383T6_1	0	0	0	0	0	0	0	20448.1	24086.8	0	25264	8996.18	144254	153556	169102	149465	96941.6	139531	128974	131099	163729	174161	208367	180085
M443T5_2	14854.5	0	0	0	20084.8	18059.1	0	0	0	0	0	9931.06	214960	264719	264437	271022	298289	224918	233754	281413	219243	267485	372850	294767
M398T6_1	72452.1	199536	304201	68377.4	106083	200557	49814.4	179366	297735	8902.07	270431	94660	540089	422272	611657	540455	539487	755328	698318	687676	537503	733145	656445	610611
M467T1	0	0	0	0	49822.4	0	34390.5	0	0	0	0	37051.3	2.77919e+06	1.86197e+06	2.26357e+06	1.90126e+06	2.64933e+06	2.99639e+06	1.90623e+06	2.66512e+06	2.40024e+06	2.71646e+06	2.61074e+06	2.47141e+06
M465T1_2	258896	188657	166484	167489	242619	201256	550131	477339	393640	143096	460685	566446	4.07617e+06	4.01127e+06	4.46458e+06	4.0702e+06	4.82688e+06	4.77206e+06	3.19501e+06	3.68652e+06	3.15901e+06	4.38666e+06	5.44103e+06	4.83124e+06
M578T4	0	16991.1	20146.1	0	0	0	23792.9	0	0	13798.7	10644.7	0	684151	501651	559978	584838	621720	667586	666050	905863	597899	708199	623344	596241
M498T6_1	495725	301097	761094	450443	353999	191344	168994	251475	230415	206869	262930	102081	6.48445e+06	6.96186e+06	6.5514e+06	7.43313e+06	6.92157e+06	6.83378e+06	5.41343e+06	5.40967e+06	5.46291e+06	5.41776e+06	8.6018e+06	7.82996e+06
M185T1_7	441861	384879	456523	518269	612708	473633	808743	907495	887139	1.09444e+06	872451	875274	1.94484e+06	1.75799e+06	1.56746e+06	1.99831e+06	2.34648e+06	2.11089e+06	1.62431e+06	2.11431e+06	1.91303e+06	1.8624e+06	2.59053e+06	1.70587e+06
M430T7_5	136354	208198	1.33096e+06	163907	1.00595e+06	340282	816708	2.30871e+06	1.42763e+06	146845	3.69822e+06	1.39459e+06	2.12014e+07	2.32184e+07	3.03142e+07	2.94414e+07	2.95111e+07	3.6835e+07	2.5956e+07	2.28204e+07	2.51493e+07	3.14308e+07	2.48733e+07	2.33389e+07
M185T1_5	1.75157e+07	1.33965e+07	1.4695e+07	1.20269e+07	1.16366e+07	1.66499e+07	1.86221e+07	1.72464e+07	1.92351e+07	1.70551e+07	1.79225e+07	1.56665e+07	1.70909e+06	630988	1.36682e+06	2.04479e+06	1.82409e+06	1.94583e+06	1.55404e+06	1.53457e+06	1.47238e+06	1.71513e+06	3.32657e+06	2.11367e+06
M282T7_4	490200	325798	289042	241967	140694	279692	108601	318125	321864	319735	449767	367689	1.08452e+06	888175	1.01454e+06	970372	1.148e+06	1.55995e+06	1.39892e+06	1.19251e+06	1.25414e+06	1.37218e+06	1.01601e+06	1.20845e+06
M581T5	0	0	0	0	0	0	0	0	0	0	0	0	422121	533995	542822	664779	637801	608352	536262	439478	501773	448353	622270	647625
M691T1_2	0	0	0	0	0	0	0	0	0	0	0	0	2.10558e+06	1.80214e+06	2.19361e+06	2.39343e+06	2.36007e+06	2.63676e+06	2.00599e+06	2.11489e+06	2.09991e+06	2.20066e+06	1.46688e+06	1.64676e+06
M351T1_5	321628	348946	263995	879284	1.3514e+06	1.35267e+06	248265	209160	238769	845046	233082	185537	3.49172e+06	3.94094e+06	3.08826e+06	4.96701e+06	4.90931e+06	4.27648e+06	3.08344e+06	3.48883e+06	3.48373e+06	3.39567e+06	2.83473e+06	2.9064e+06
M261T6_5	482119	155440	370049	319131	544845	116607	163182	178068	230858	122686	219996	274088	833809	785235	961748	825031	963642	1.05511e+06	682545	716073	779915	969794	1.05515e+06	837100
M342T6_6	1.27894e+06	1.1168e+06	1.93834e+06	1.34057e+06	1.54315e+06	1.28734e+06	232117	1.22111e+06	1.3278e+06	1.04046e+06	1.37621e+06	1.17823e+06	3.23157e+06	2.8387e+06	3.00406e+06	2.68209e+06	2.97808e+06	3.41298e+06	2.56323e+06	2.63087e+06	2.70399e+06	2.96612e+06	3.08311e+06	2.82503e+06
M461T1	171034	102983	46953	134010	12204.1	33197.5	0	18772.2	0	0	0	0	418664	664050	378539	365898	454673	452206	406790	325453	505722	497032	604897	463314
M143T1_1	19535.7	51360.8	18681.8	81750.6	54865.6	18744.5	69278.7	15628.1	14011.8	0	20646.2	41161.4	648150	733260	693281	755089	522191	708972	662905	795717	910365	814767	945985	618368
M610T6_1	0	0	0	0	0	0	115473	32794.7	19751.7	0	44892	18451.5	174123	144685	182694	184000	200968	245238	149280	192555	166851	182917	289331	179353
M328T3_1	154322	344436	107146	255662	228409	275129	7739.37	58003.7	74167.9	34731.1	54726	46000	677334	616975	672895	687516	713069	917542	538164	506173	660850	747954	638894	484762
M511T6_2	7.94931e+06	5.7731e+06	3.55851e+06	5.77024e+06	7.18534e+06	5.61077e+06	144149	228327	165347	161568	165653	118696	1.80332e+07	1.49681e+07	1.91715e+07	1.56651e+07	1.83633e+07	1.99691e+07	1.378e+07	1.51107e+07	1.53695e+07	1.88614e+07	1.45018e+07	1.60267e+07
M548T7_1	27541	11869.2	54547.7	24291.5	32130.7	37140.2	8699.22	76428.3	112441	99499.3	101340	73368.5	350403	265649	345383	360702	275927	390723	224611	214160	319120	290009	287474	238460
M262T7_1	0	23248.5	20288	0	17830.8	9333.51	14455.7	14770.8	0	0	8711.7	16104.3	1.10184e+06	711053	819082	755902	920843	909053	1.10711e+06	829600	1.16791e+06	874112	986615	1.02032e+06
M303T6_1	8857.69	21215.1	28624.5	9095.76	27511.3	0	232083	168390	111933	59826.5	258103	74299.4	869942	921684	1.22005e+06	846088	954832	889231	529891	733198	787711	924428	970155	1.15496e+06
M285T5_3	1.72633e+06	1.75792e+06	1.43162e+06	1.42834e+06	1.77179e+06	1.37892e+06	1.36743e+06	1.84567e+06	2.22595e+06	1.98912e+06	1.80856e+06	1.97451e+06	392973	442983	391171	377592	494869	538336	397262	306195	373213	362116	779998	545563
M362T5_3	11179.8	25506.1	26054.7	48458	58680.9	15324.6	34903.9	21038.2	45995.8	24766.7	31261.1	19937.2	246441	206864	294114	223815	256585	157491	185645	245125	211086	210141	185181	262151
M483T6_3	458766	508407	183569	420770	316379	108757	27544.5	183918	196479	119386	181009	141363	866549	862106	1.02621e+06	891903	913751	1.08593e+06	661176	869104	811697	873526	856842	849222
M493T4_1	139277	320146	76884.5	500544	25380.3	199770	8017.82	45711.8	53150.3	92991	31822.1	20278.4	768841	733196	669684	736259	855433	948044	694444	813977	743586	862326	659637	669500
M278T1_3	503518	531994	215538	418776	489963	309139	42374.9	441471	647179	99060.9	558825	326461	1.77319e+06	1.17566e+06	1.27267e+06	1.50982e+06	1.77505e+06	1.90556e+06	1.40537e+06	1.13845e+06	1.35939e+06	1.6679e+06	1.44848e+06	1.20271e+06
M300T6_3	353428	281214	304918	481308	269887	195962	17354.4	45318.1	67798.9	18431.1	24340.6	53119.9	629136	851269	831985	775893	881947	1.1329e+06	792653	830900	1.03507e+06	1.19805e+06	1.06329e+06	1.06624e+06
M570T7_3	49707.1	14943.4	24689.6	14666.6	0	38595.9	17834.5	19461.9	9800.03	20778.6	0	0	707451	712834	808189	707751	739274	925630	472220	629095	632529	747072	620068	653779
M174T2_9	1.9509e+07	2.66817e+07	1.20067e+07	5.77972e+06	206262	4.47771e+06	4.86738e+06	7.92924e+06	8.57275e+06	6.40546e+06	8.23438e+06	9.34709e+06	3.98524e+07	4.68046e+07	4.71328e+07	4.66829e+07	4.55174e+07	5.30876e+07	2.73319e+07	4.27825e+07	3.86025e+07	5.01374e+07	3.41299e+07	3.61494e+07
M375T5_4	413042	444233	1.21583e+06	396227	793822	587368	118984	1.10764e+06	930716	1.89144e+06	990910	133080	2.88412e+06	2.94575e+06	3.06133e+06	3.05426e+06	3.05614e+06	3.7637e+06	2.42334e+06	2.65254e+06	2.72385e+06	2.87972e+06	2.89997e+06	2.7341e+06
M234T6_2	30720.3	109329	34148.8	40772.6	107514	103083	0	0	0	0	0	0	299447	209188	269657	162953	261577	289668	200877	213920	225907	258231	195020	299725
M363T1_8	495545	771125	245066	444533	688343	700493	608859	898713	248529	559110	735611	442434	1.69555e+06	2.06787e+06	1.73328e+06	1.8595e+06	1.94492e+06	2.3735e+06	1.27509e+06	1.33757e+06	1.80179e+06	1.85769e+06	1.91451e+06	1.76906e+06
M392T3_3	240162	336968	243249	360052	120557	372761	13334	86376.6	25417.1	44368.4	19787.6	14864.7	1.86426e+06	1.55301e+06	1.8564e+06	1.42083e+06	1.64248e+06	2.14077e+06	1.61699e+06	861513	1.55582e+06	1.82935e+06	1.74932e+06	1.43706e+06
M875T3	0	0	0	0	0	10114.4	0	0	0	0	0	0	468827	404827	503598	563336	440731	620938	498314	482740	411068	607967	411052	415782
M531T7_2	805568	895150	638364	568230	1.18688e+06	1.25754e+06	313113	692315	752742	383570	782498	681684	1.93162e+06	1.9958e+06	2.38698e+06	1.94446e+06	1.69559e+06	2.35561e+06	1.42812e+06	1.93897e+06	1.77805e+06	2.18942e+06	2.09321e+06	2.05531e+06
M195T1_11	1.00026e+06	1.39458e+06	1.63273e+06	1.41285e+06	2.10233e+06	1.2817e+06	1.94417e+06	2.08939e+06	2.17437e+06	1.57585e+06	1.969e+06	2.61557e+06	1.49976e+07	8.54348e+06	1.26924e+07	1.47463e+07	1.6875e+07	1.63533e+07	1.3028e+07	1.42458e+07	1.38334e+07	1.45953e+07	1.54569e+07	1.34042e+07
M370T1_4	3.16546e+06	2.4855e+06	3.24719e+06	1.66139e+06	1.67484e+06	2.54074e+06	1.87085e+06	1.73341e+06	1.84678e+06	4.67435e+06	1.68939e+06	1.96384e+06	5.2899e+06	5.6557e+06	7.11832e+06	6.90125e+06	7.10622e+06	7.79787e+06	5.32128e+06	5.54128e+06	6.54672e+06	7.23484e+06	6.2867e+06	5.81104e+06
M193T4_8	211950	188388	160447	147797	265678	157782	351444	479105	320359	94096.2	159777	401692	652343	726608	835980	636467	757569	845539	574688	717064	709142	912500	831947	756545
M690T1	0	120870	0	45509.1	36024	34301.3	589001	579289	543191	201483	595217	186137	6.30715e+06	5.98659e+06	7.41514e+06	6.48775e+06	7.45588e+06	8.13291e+06	9.12956e+06	8.67854e+06	7.8235e+06	8.00161e+06	4.76632e+06	7.62734e+06
M442T5_1	0	12128	15563.8	0	0	30117.8	0	0	0	0	0	0	269184	272506	190726	269492	253119	347223	204480	192821	240830	260744	265192	228257
M274T3_5	0	0	0	0	45981.4	40772.1	0	0	0	0	0	8458	8.24876e+06	6.78149e+06	8.27055e+06	1.00031e+07	8.04719e+06	9.30264e+06	9.51581e+06	7.3765e+06	1.0742e+07	1.14334e+07	1.05558e+07	8.42273e+06
M434T2	93038.1	32321.1	0	46646.5	43409.7	0	9734.15	130128	35457.7	0	0	85800.8	839556	893771	974518	997945	783936	973410	668176	823175	699647	879972	1.22463e+06	1.08779e+06
M464T7_1	131881	111314	155994	247767	174657	135962	9823.01	44548.9	51158	28710.1	39148.4	18994.9	1.06711e+07	1.14405e+07	1.0001e+07	8.73433e+06	1.27856e+07	9.81715e+06	1.19847e+07	7.98435e+06	1.28735e+07	9.31577e+06	1.01532e+07	1.30655e+07
M448T7_3	169006	430423	442530	114458	438490	336648	58983.3	106812	106969	27860.7	101927	51443.4	898400	735437	1.04346e+06	671719	915139	959966	836457	895752	910727	1.02176e+06	829899	913160
M437T6_1	0	13418.1	102856	67927.5	82433.4	410914	0	0	0	0	0	0	1.42697e+06	1.27234e+06	1.77923e+06	1.6949e+06	1.29867e+06	2.11676e+06	1.18818e+06	1.37715e+06	1.18324e+06	1.33297e+06	1.18586e+06	1.32515e+06
M446T6_6	341057	352250	180534	266309	226608	306795	132035	47254.5	59499.8	57809.5	61592.2	74367.2	1.46101e+06	1.40762e+06	1.98667e+06	1.80204e+06	1.65132e+06	2.2967e+06	1.44574e+06	1.40798e+06	1.62966e+06	1.82295e+06	1.34578e+06	1.29718e+06
M589T3_3	0	0	0	11523.8	0	0	10207.4	8642.02	0	0	0	0	538691	568788	506433	592582	525178	730423	523263	585417	545038	577672	415383	393683
M633T3	0	0	0	0	0	0	9074.42	0	8256.79	0	0	8149.49	372920	235970	275773	301436	262009	341044	246931	320082	334118	347545	277601	386091
M254T1_1	1.61417e+06	1.54405e+06	1.22545e+06	1.56284e+06	1.9215e+06	2.1304e+06	595197	1.02723e+06	857363	668222	746835	531376	3.67985e+06	2.37822e+06	3.81967e+06	3.71038e+06	4.15257e+06	3.92358e+06	4.55556e+06	4.11857e+06	3.49071e+06	3.37849e+06	3.11912e+06	3.71149e+06
M151T7_2	1.37683e+06	1.63592e+06	1.62346e+06	1.29974e+06	1.61183e+06	1.45598e+06	1.03927e+06	1.34663e+06	1.21508e+06	1.04424e+06	1.22327e+06	1.14308e+06	6.5831e+06	5.53819e+06	6.41311e+06	5.87812e+06	6.84014e+06	8.55663e+06	7.72682e+06	7.03221e+06	7.09447e+06	8.90035e+06	6.54814e+06	6.60568e+06
M328T2_3	446410	581577	318308	448518	359259	332871	98317.5	170204	227188	294839	189197	232883	899104	905079	964715	913999	1.05372e+06	1.03023e+06	815602	869524	891788	905940	885768	833232
M341T1_2	321575	292597	295016	392313	577770	242457	839993	705363	230329	602188	211101	920587	1.49464e+06	1.23467e+06	1.68902e+06	1.29496e+06	1.45271e+06	1.44291e+06	1.73351e+06	1.62665e+06	1.53561e+06	1.73072e+06	1.40162e+06	1.60117e+06
M717T7_1	24027.2	13233.7	16187	12919.4	13395.8	0	0	9947	8963.54	0	31545.6	0	1.49967e+06	1.23685e+06	1.13565e+06	1.00918e+06	1.40351e+06	1.16098e+06	1.24107e+06	1.1631e+06	1.34177e+06	989695	823443	1.11477e+06
M261T1_6	4.21874e+06	5.10004e+06	5.17369e+06	4.6457e+06	3.15192e+06	5.02429e+06	2.71373e+06	1.73867e+06	3.21736e+06	2.19618e+06	3.32346e+06	1.45599e+06	1.06031e+07	8.2869e+06	8.57744e+06	1.04133e+07	9.72961e+06	1.11586e+07	7.47804e+06	7.74978e+06	8.8608e+06	9.70453e+06	1.09613e+07	8.37133e+06
M296T7_1	602999	441675	531271	552976	563107	424538	661616	655015	791479	637283	702045	506881	1.38843e+06	1.33834e+06	1.32969e+06	1.06771e+06	1.25901e+06	1.26636e+06	923358	1.08289e+06	1.08506e+06	1.21066e+06	1.03649e+06	1.19117e+06
M615T8_3	563305	574299	1.37039e+06	623517	1.24034e+06	976950	55969.8	302632	332030	46757.7	484893	154507	2.52433e+06	2.40645e+06	2.69948e+06	1.96206e+06	2.46047e+06	3.07842e+06	1.87302e+06	2.11261e+06	2.16078e+06	2.46131e+06	2.27643e+06	2.5405e+06
M447T1_2	520928	292224	240726	427201	571265	1.46693e+06	58111.1	82329	74644.7	38673.6	65849.8	13931.2	3.34119e+06	2.13895e+06	3.56531e+06	3.73209e+06	3.2738e+06	3.5244e+06	4.33816e+06	3.05344e+06	4.36327e+06	3.675e+06	2.05506e+06	3.39732e+06
M323T1_5	600935	795394	242850	758586	480961	736409	168992	378367	435789	399742	323838	440406	1.7063e+06	1.55947e+06	1.6737e+06	1.16348e+06	1.3792e+06	1.65724e+06	1.21357e+06	1.14416e+06	1.40564e+06	1.82147e+06	1.77111e+06	1.40404e+06
M601T5_2	89139.4	259715	117817	166148	119345	99429.2	9065.23	47340.1	11151	22993.9	12302	55153.2	435647	348118	348873	435015	431579	515346	358201	370348	334336	398921	408960	383864
M342T3_2	81217.3	8383.68	7833.88	51814.1	11457.2	31574.4	9604.48	34865.6	8325.07	17834.5	27769	139041	363018	357942	432511	346461	405180	531948	237442	441399	403479	378190	268031	376838
M267T6_2	31018.2	12686	72221.3	34005.6	552689	218802	9058.39	25543.3	22157.9	17478.8	8474.13	117011	858131	743520	811399	695910	983416	848097	822544	809510	752843	752598	743745	724485
M327T6_1	108154	54896.9	72340.4	106614	92438.2	59710.1	8911.7	0	25677.9	7805.06	19988.9	23619.2	315977	221319	278228	248885	362377	301088	262368	165486	248036	253094	222467	236611
M187T3_2	182160	217291	73328.3	163202	59177.4	64674.4	122798	86794.1	77526.2	137076	88475.7	139520	1.42234e+06	1.51124e+06	1.5159e+06	1.55093e+06	1.69477e+06	1.99225e+06	1.23201e+06	1.04926e+06	1.35828e+06	1.64857e+06	1.46763e+06	1.3214e+06
M479T1_2	26183.1	0	16367.2	0	42157.7	18074.7	267613	296666	381321	241217	290226	358849	3.44398e+06	2.84092e+06	4.04798e+06	3.73174e+06	4.21261e+06	4.62965e+06	2.87063e+06	3.42158e+06	3.47447e+06	3.12915e+06	2.52655e+06	3.70948e+06
M469T6_1	462063	251355	280472	280667	215043	316219	97367	123499	86226.8	126707	206551	113466	736446	632960	793631	546285	692684	665989	718212	679458	823800	486538	721776	732025
M221T1_12	3.83144e+06	3.89377e+06	3.37582e+06	3.00389e+06	3.64088e+06	3.96595e+06	1.95182e+06	3.14307e+06	2.33662e+06	3.27972e+06	2.19349e+06	1.85096e+06	8.8088e+06	9.58084e+06	8.91432e+06	8.63871e+06	9.25727e+06	1.07926e+07	7.21193e+06	6.66762e+06	6.60178e+06	8.77299e+06	8.39337e+06	7.13991e+06
M217T4_1	292988	366036	366141	717194	536056	697488	595850	796162	783786	1.04073e+06	577812	1.03607e+06	1.84783e+06	1.67091e+06	1.75123e+06	1.56965e+06	1.97838e+06	2.12017e+06	1.31649e+06	1.52472e+06	1.40269e+06	1.78222e+06	1.82218e+06	1.79821e+06
M682T7_1	0	0	0	0	0	0	25032.2	0	13608.3	0	0	0	373584	464615	302021	360990	418866	367277	424370	381870	387250	295914	258150	315731
M533T1	86983.8	0	0	0	0	0	258915	53657.4	207501	92723.4	160147	341212	1.85857e+06	941884	1.85133e+06	1.72451e+06	2.39793e+06	2.04477e+06	1.97483e+06	1.85991e+06	2.08504e+06	2.19733e+06	1.79494e+06	2.01348e+06
M384T2_3	639606	178526	291385	251549	422168	211701	226160	65900.2	87416.7	374303	76873	20884.4	1.04373e+06	1.19851e+06	1.20076e+06	1.34404e+06	1.36492e+06	1.60597e+06	749487	959493	981784	1.27921e+06	1.16938e+06	1.09428e+06
M344T4_2	489098	870209	378933	645366	483709	429763	620277	647542	441564	821650	295371	503800	6.16596e+06	4.42054e+06	6.5868e+06	5.04383e+06	5.76049e+06	6.4037e+06	5.31485e+06	5.83606e+06	7.82937e+06	6.11937e+06	5.0208e+06	5.07473e+06
M328T3_4	410976	618899	362953	521926	705828	378836	376003	965882	643465	355367	361113	476806	1.46439e+06	1.48031e+06	1.46533e+06	1.21911e+06	1.54342e+06	2.03225e+06	1.21758e+06	1.28779e+06	1.32235e+06	1.61664e+06	1.62415e+06	1.32025e+06
M244T1_1	0	0	0	21247.8	225638	0	16749.5	0	0	0	0	0	654602	492949	472469	404385	608511	712749	645032	695948	639457	498545	568142	316305
M406T1_1	0	0	0	0	0	0	0	0	0	0	0	0	1.34165e+06	834160	949236	1.00437e+06	1.20733e+06	1.34344e+06	1.11934e+06	1.08677e+06	897002	1.2289e+06	1.24134e+06	916014
M879T7_3	104044	171865	172926	482822	177581	198693	20799.1	0	19510.1	8565.24	0	0	3.27515e+06	3.31362e+06	3.45344e+06	3.37908e+06	2.36916e+06	3.83845e+06	2.57891e+06	1.93555e+06	2.79063e+06	2.94046e+06	3.32206e+06	2.73446e+06
M197T5_5	2.03724e+06	2.21742e+06	1.98498e+06	1.99887e+06	2.00282e+06	2.2094e+06	941976	1.08448e+06	982712	1.03961e+06	878216	1.00996e+06	3.47994e+06	4.15665e+06	4.84074e+06	3.53035e+06	3.88176e+06	4.47491e+06	3.47565e+06	3.43976e+06	3.64395e+06	4.10494e+06	3.83125e+06	3.98945e+06
M348T6_2	215570	389147	168234	131198	283494	173740	85260.5	135277	98239	200735	146249	161088	2.00562e+06	1.93155e+06	2.22721e+06	2.02382e+06	2.29127e+06	2.65837e+06	2.41801e+06	2.31766e+06	2.80345e+06	2.99206e+06	3.16749e+06	2.73949e+06
M389T1_3	0	0	56718.9	40603.6	52421.3	0	146162	0	79730.5	166527	113422	98637.4	2.89366e+06	2.91176e+06	3.1777e+06	2.9849e+06	2.43839e+06	3.21337e+06	1.91662e+06	2.13216e+06	2.27995e+06	2.63464e+06	2.3664e+06	2.27683e+06
M423T8_7	0	11669	0	0	0	11427.4	0	0	0	0	0	0	416197	354219	396671	407886	430570	564070	592022	395853	389559	486967	493689	462915
M288T1_1	90743.2	0	56573.1	28123.6	71715	148388	16678.1	35243.7	30609.7	32506.6	15905.2	34564.9	392979	215436	422239	235705	299174	337673	403137	382126	288401	334662	390099	411161
M182T5_1	4.29019e+06	4.3263e+06	4.0393e+06	3.67306e+06	3.50258e+06	3.37256e+06	3.51146e+06	5.02759e+06	4.1702e+06	3.54827e+06	4.11753e+06	3.8527e+06	1.9706e+07	3.03803e+07	3.5401e+07	3.36635e+07	3.5472e+07	3.55111e+07	2.80844e+07	3.10262e+07	3.30973e+07	3.62505e+07	3.57448e+07	3.33282e+07
M221T4_1	13443.7	45359	0	46325	8582.76	0	0	0	6946.39	0	9597.05	0	117880	160257	223820	199672	256916	154990	249409	233272	194581	215193	215346	221765
M470T7_2	416175	186267	598983	385585	415781	335772	58397.4	191726	215227	41129	227166	114981	1.75792e+06	1.23665e+06	1.71e+06	1.18865e+06	1.38681e+06	1.96634e+06	1.53524e+06	1.36834e+06	1.80148e+06	2.20692e+06	1.63404e+06	1.35518e+06
M282T6_5	43058.7	213588	99229.8	133591	142267	159517	30139.2	41973.8	47019.6	141951	47016.5	64669.2	833793	1.012e+06	1.02074e+06	1.03773e+06	1.13781e+06	1.31888e+06	751077	906360	916043	1.02028e+06	763776	740279
M164T1_9	5.21475e+07	6.11971e+07	4.47034e+07	4.9933e+07	5.10367e+07	4.25737e+07	4.79765e+07	4.69534e+07	4.90611e+07	4.15205e+07	6.00328e+07	5.16001e+07	2.78659e+07	1.94882e+07	2.03163e+07	2.90864e+07	2.66731e+07	3.15949e+07	2.03981e+07	1.84819e+07	2.52391e+07	2.3449e+07	3.29493e+07	2.24388e+07
M600T5	84433.7	177969	73036.9	292918	146266	107018	144488	298104	207703	151303	195206	327314	6.00682e+06	6.51479e+06	5.70284e+06	5.88279e+06	5.69853e+06	6.47169e+06	4.87556e+06	4.69661e+06	5.00049e+06	4.75981e+06	7.88632e+06	6.46299e+06
M333T6_3	133979	471141	650262	773232	661258	479615	121906	80059	63488.1	92134.7	209171	104985	3.31439e+06	2.67398e+06	2.36702e+06	2.11751e+06	3.10228e+06	2.46584e+06	1.83599e+06	2.63614e+06	2.97668e+06	2.30519e+06	1.80413e+06	1.95104e+06
M537T1_2	0	0	0	0	40511.7	0	0	0	0	0	0	0	1.22499e+06	1.06781e+06	1.10681e+06	1.12926e+06	1.47262e+06	1.45947e+06	869576	1.13568e+06	1.0539e+06	937838	972318	1.1129e+06
M185T1_2	1.87881e+06	2.22716e+06	1.10755e+06	2.02669e+06	2.85159e+06	1.69177e+06	1.35309e+06	1.13589e+06	791723	844094	639577	644037	8.42995e+06	7.95011e+06	1.10563e+07	7.1036e+06	1.04268e+07	9.28627e+06	8.11376e+06	1.10151e+07	7.39531e+06	8.49944e+06	5.86454e+06	9.00729e+06
M585T8_1	548845	492173	2.78941e+06	498495	1.17606e+06	1.90432e+06	0	80442.2	22595.3	25845.3	137737	32685.7	4.54688e+06	4.61388e+06	5.06491e+06	4.04809e+06	4.41706e+06	5.24582e+06	3.04515e+06	3.43369e+06	3.51677e+06	4.45213e+06	4.51188e+06	4.51781e+06
M457T8_3	1.23628e+06	860219	218319	367864	855138	531548	117548	475321	374489	945452	183226	394683	1.67727e+07	1.70732e+07	2.4473e+07	2.08863e+07	2.13446e+07	2.61383e+07	2.16764e+07	1.77354e+07	1.95114e+07	2.30655e+07	1.68884e+07	1.65163e+07
M295T5_4	2.99882e+06	4.2565e+06	3.23546e+06	2.75918e+06	3.40797e+06	3.26675e+06	2.41407e+06	2.53694e+06	2.27488e+06	6.95808e+06	2.20876e+06	1.15232e+06	1.47386e+07	1.24027e+07	1.31589e+07	9.54792e+06	1.13733e+07	1.24516e+07	1.29989e+07	1.74124e+07	1.14973e+07	9.59402e+06	1.05116e+07	1.14398e+07
M266T7_4	110364	171216	144572	120996	134502	152143	7957.23	19993.7	19655.5	0	43705	17115.5	850883	870832	918234	704484	652435	1.02348e+06	562816	488980	790268	733941	823230	796213
M323T5_5	284836	222156	182951	230977	279396	192689	69353.8	118558	52708	83030.9	85550.2	45367.7	1.11026e+06	831774	1.30672e+06	695612	765910	969160	861868	993982	994263	1.14995e+06	1.22987e+06	1.12964e+06
M717T7_2	13661.8	0	0	8720.74	34318.9	97361.5	0	0	10085	0	0	19176	1.85629e+06	2.15021e+06	1.77616e+06	1.58859e+06	2.20111e+06	2.27925e+06	1.18859e+06	1.79575e+06	2.1243e+06	1.87883e+06	1.74559e+06	2.17218e+06
M307T6_1	10246.7	0	0	0	0	0	0	0	0	0	0	0	262465	238442	226468	193216	186836	220591	219633	210884	270148	308897	303241	229524
M361T3_2	2.51563e+06	2.26331e+06	1.06021e+06	1.69901e+06	359653	2.01846e+06	556959	349256	548281	795615	756321	450899	4.70519e+06	5.09394e+06	4.2484e+06	4.66954e+06	5.41499e+06	4.73e+06	4.09271e+06	4.58171e+06	4.60351e+06	5.01018e+06	4.77452e+06	4.44841e+06
M267T3_2	0	42965.2	38503.4	0	0	37623.1	23522.6	0	25835.7	0	0	25927	2.75817e+06	2.24194e+06	2.66199e+06	2.3888e+06	2.99158e+06	3.59789e+06	2.00452e+06	2.67114e+06	2.37517e+06	2.77617e+06	2.18388e+06	2.52156e+06
M461T7_2	73710.5	61535.6	62272	89959.3	86652.2	65786.8	17453.9	0	29608	111387	25859.7	42333.8	476989	358638	465980	325342	310746	274031	364329	473145	502285	358073	383957	423684
M353T1_7	948213	1.39012e+06	1.49227e+06	1.71851e+06	1.2844e+06	1.43749e+06	88597.7	91618.5	67761.8	92853.8	34957	58122.4	3.76475e+06	3.54822e+06	4.12965e+06	3.41771e+06	3.47985e+06	4.55356e+06	2.95031e+06	3.08355e+06	3.19991e+06	4.40528e+06	3.62516e+06	3.10095e+06
M444T7_1	1.21402e+06	1.09616e+06	1.01915e+06	1.59237e+06	1.48283e+06	779929	17943	59435.2	105243	30742.4	21839.5	54118.2	3.56386e+06	3.50298e+06	3.41512e+06	3.78563e+06	2.88489e+06	4.05145e+06	2.84063e+06	2.33291e+06	2.79453e+06	2.98396e+06	3.33017e+06	3.14251e+06
M379T2	133444	149032	96478.6	143264	0	222156	78246.9	118694	109609	62000	113649	26985	3.38573e+06	2.74014e+06	3.09755e+06	2.85702e+06	3.00902e+06	3.43344e+06	1.91274e+06	2.32494e+06	2.52836e+06	3.23159e+06	2.7904e+06	2.39324e+06
M626T6_1	25339.8	16912.5	0	0	0	10727.3	12634.4	0	9621.07	9387.28	0	0	364483	350315	347672	278888	426375	216469	324637	260867	359897	307670	335309	308933
M415T1_3	177922	160450	249132	141437	58471.3	83859.4	73971.8	53537.9	0	0	160099	0	2.03465e+06	1.39009e+06	1.4037e+06	1.58086e+06	1.57426e+06	2.21398e+06	1.24458e+06	1.743e+06	1.35979e+06	1.88872e+06	1.5666e+06	1.52254e+06
M368T2_3	237517	247912	40652.8	83533.2	129874	103880	0	18599.8	23066	0	22418.8	19175.6	1.08265e+06	814008	1.17998e+06	867280	906626	1.374e+06	1.19792e+06	965220	1.03727e+06	1.39929e+06	908394	777725
M875T7	39014.5	0	12968.5	28730	0	61582.2	7417.8	8775.32	0	7179.05	42914.8	44764	1.43574e+06	1.28253e+06	1.24842e+06	1.23339e+06	1.03943e+06	1.58382e+06	1.03628e+06	830041	1.14678e+06	1.20033e+06	1.24746e+06	1.0536e+06
M536T1	39942	0	0	0	0	0	23371.5	0	72210.8	79952.8	81987.3	82405.7	6.65536e+06	5.15928e+06	6.34483e+06	6.19681e+06	7.50058e+06	8.06728e+06	4.784e+06	5.50004e+06	5.26346e+06	5.91189e+06	5.52796e+06	7.08783e+06
M701T7	366191	255936	375679	237358	257982	24455.9	58897.6	10465.8	182776	12805.6	0	18399.9	1.09766e+06	791312	758328	655080	881206	844051	573496	757671	817223	705008	748868	630670
M248T3_3	886551	511202	202841	374409	319106	181486	1.85949e+06	402527	274143	963058	296991	492027	2.5659e+06	2.57341e+06	2.69914e+06	2.05993e+06	2.28004e+06	3.07374e+06	2.41783e+06	2.83042e+06	2.60565e+06	2.46347e+06	2.86026e+06	2.30403e+06
M213T2_3	3.70823e+06	8.66671e+06	4.03955e+06	6.92635e+06	4.7249e+06	5.0783e+06	1.50648e+06	1.51749e+06	1.52705e+06	2.43889e+06	1.46426e+06	1.52481e+06	1.24687e+07	1.20171e+07	1.37263e+07	1.14726e+07	1.31301e+07	1.52072e+07	1.28058e+07	1.55369e+07	1.48963e+07	1.4833e+07	1.52002e+07	1.29907e+07
M249T7_1	16613.7	7891.82	54087.9	27653.4	24538.9	121849	0	0	15840.6	0	0	6883.36	922414	894779	1.05132e+06	1.04774e+06	1.27344e+06	1.33e+06	1.46353e+06	1.14127e+06	1.51231e+06	1.33557e+06	1.3726e+06	1.40396e+06
M545T8_1	11922.2	26903.1	22687.5	10541.3	12354.6	19184.6	0	0	0	0	0	0	330970	251486	390403	222678	277729	377583	259643	343737	372672	316395	285218	330834
M633T6	11540.2	12330.6	0	25490.1	29669.4	0	9061.77	0	0	0	0	0	480463	456763	360609	391970	370310	333015	431841	372173	456141	258975	308614	369806
M390T7_1	408048	408318	424408	389132	564487	344254	157876	427169	432414	273796	393985	382842	1.3927e+06	1.01106e+06	1.29531e+06	1.12863e+06	1.33335e+06	1.58373e+06	1.236e+06	1.84342e+06	1.28091e+06	1.32606e+06	1.26888e+06	1.45884e+06
M234T1_11	70820.3	126699	0	67550.2	32905.6	256059	71848.1	245844	47843.2	149750	373200	939373	9.15805e+06	1.04393e+07	8.34491e+06	8.53005e+06	9.05564e+06	9.7857e+06	6.07123e+06	8.0437e+06	8.80737e+06	9.23389e+06	1.20121e+07	7.09581e+06
M659T7_2	145011	140975	132997	174574	318711	139962	129134	61611.4	43656.5	82317.8	80855.4	98116	743819	649831	870589	776323	461983	840721	763920	447334	777633	762848	646281	771396
M284T4_8	3.70487e+06	3.53916e+06	3.08765e+06	4.32548e+06	4.3695e+06	4.57672e+06	224094	238277	191213	300142	229095	264386	1.0721e+07	1.11275e+07	1.04814e+07	1.11144e+07	1.12944e+07	1.28499e+07	8.79102e+06	1.04009e+07	1.02537e+07	9.95286e+06	9.735e+06	9.30647e+06
M302T7_2	228947	355108	202283	240876	288522	286920	108530	85829.2	60482.2	32451.8	60164	48079.8	1.4541e+06	1.49496e+06	921903	983252	1.26092e+06	1.27112e+06	811324	1.11774e+06	1.08364e+06	926497	1.17561e+06	1.43532e+06
M396T7_4	320605	726089	584119	488745	1.09139e+06	629007	263268	391734	466083	199541	430929	446594	2.56289e+06	2.80916e+06	2.34569e+06	2.45685e+06	2.90746e+06	2.59895e+06	1.81544e+06	1.55781e+06	2.13881e+06	1.96875e+06	2.97594e+06	2.42008e+06
M282T5_2	729588	736890	671787	661629	883083	585360	784426	358635	599672	642126	572184	957633	1.98102e+06	1.27589e+06	1.55842e+06	1.30631e+06	1.37531e+06	1.74458e+06	1.54845e+06	1.47085e+06	1.55541e+06	1.50143e+06	1.8683e+06	1.75961e+06
M455T4	0	0	0	0	0	11492.9	0	0	0	9693.51	0	0	1.02546e+06	1.22859e+06	848666	1.02249e+06	937487	822150	724234	716905	903513	762275	1.03412e+06	945027
M406T5_2	10723.7	13133	37616.4	35814.2	71438.9	24299.4	0	0	0	0	0	7209.02	1.4375e+06	1.71959e+06	1.5583e+06	1.61481e+06	1.82411e+06	2.06078e+06	1.14542e+06	1.2454e+06	1.27035e+06	1.55847e+06	1.59659e+06	1.6933e+06
M263T8_1	181958	174096	411465	364150	397165	314974	39031.3	69745.4	19379.9	54814.8	9188.82	32149.2	590396	685131	780833	811386	958382	931528	841707	768322	886595	1.01963e+06	730530	817690
M219T6_8	1.31384e+06	1.31115e+06	1.02631e+06	1.27553e+06	2.19411e+06	1.28976e+06	258142	265806	223076	172755	232201	216504	3.82337e+06	3.6713e+06	3.56028e+06	3.94591e+06	3.55134e+06	4.65412e+06	2.65359e+06	3.27918e+06	3.28914e+06	3.3933e+06	3.51236e+06	3.20786e+06
M405T3_2	442262	461328	257625	375486	100484	267668	82613	971842	103592	1.52166e+06	106576	483599	2.39155e+06	2.38223e+06	2.08634e+06	1.73475e+06	2.5576e+06	2.71711e+06	1.93731e+06	2.17141e+06	1.94494e+06	2.10752e+06	1.9273e+06	2.0293e+06
M270T6_1	20211.7	0	8355.55	9962.35	10845.7	55840.9	21552.4	52599.8	68175.4	30449.4	45700.6	34350.9	292866	327876	210886	204044	207880	259750	221062	166622	241744	237241	299991	292089
M560T7_2	13054.4	11462.4	16213.5	11056.6	15356.9	0	10987.7	19822.2	0	17673.2	0	0	212702	215288	174660	118442	185809	208890	165889	137243	171330	191401	140712	184276
M140T1_8	775759	915744	1.05821e+06	724552	1.576e+06	489941	3.44364e+06	364766	749729	450690	1.06441e+06	924677	4.33762e+06	2.87341e+06	4.14589e+06	4.15211e+06	4.31506e+06	3.69463e+06	4.86302e+06	4.96655e+06	5.41489e+06	4.75637e+06	4.6029e+06	5.08967e+06
M546T6_2	142021	169569	1.93827e+06	27615.7	524631	1.20152e+06	149091	234488	155181	278223	162043	170474	5.52821e+06	5.18305e+06	6.02554e+06	4.25012e+06	4.53803e+06	6.60588e+06	5.13932e+06	5.95478e+06	5.20123e+06	8.18237e+06	8.00866e+06	6.26819e+06
M396T4_1	91003.7	248355	93236.6	125334	49500.7	51155.5	45856.2	39107.8	77391	42160.5	21902.7	74883.9	496243	330168	515355	415978	487216	549733	484975	540023	448271	415589	235574	469179
M132T1_2	3.18945e+06	3.60921e+06	1.86035e+06	3.65727e+06	4.26167e+06	4.19124e+06	495837	120331	71566.8	146885	151028	271285	8.50048e+07	5.57468e+07	7.77657e+07	9.49287e+07	9.35914e+07	8.96095e+07	7.76075e+07	7.01886e+07	8.85386e+07	9.34071e+07	1.12121e+08	7.85565e+07
M192T3_4	3.28025e+06	952990	1.75066e+06	982242	1.07011e+06	1.04467e+06	965511	759132	753136	831321	772882	682059	4.0949e+06	4.05207e+06	4.11514e+06	4.18499e+06	5.31317e+06	4.73972e+06	2.88378e+06	4.56197e+06	3.50117e+06	4.05219e+06	4.18685e+06	3.9053e+06
M324T4_2	1.77187e+06	1.56117e+06	596470	737122	845782	414202	40227.1	67344.8	78660.8	99692.5	38968.6	43090.8	2.72907e+06	3.11399e+06	2.69477e+06	3.02754e+06	2.88651e+06	3.43848e+06	2.59544e+06	4.11602e+06	3.04175e+06	3.19953e+06	2.63779e+06	2.48554e+06
M440T7_1	763543	1.14618e+06	1.44538e+06	1.5234e+06	1.5382e+06	936055	268248	100848	91624.5	132536	121542	163713	7.69565e+06	7.50133e+06	8.08398e+06	7.80775e+06	4.71562e+06	7.67646e+06	6.01413e+06	3.73929e+06	6.42107e+06	6.37034e+06	7.04414e+06	6.19663e+06
M282T7_1	0	0	25718.9	15818.2	0	0	0	0	6979.85	12372.2	0	8873.16	3.8131e+06	3.42056e+06	3.83723e+06	3.66712e+06	4.4158e+06	5.2365e+06	5.27938e+06	4.68277e+06	4.70414e+06	5.64156e+06	3.87656e+06	3.96614e+06
M562T5_1	106872	103988	0	57009.4	38378.7	39031	88562.5	39536.6	78150.3	286051	71795.6	19220.6	2.77443e+06	2.85308e+06	2.59482e+06	2.60014e+06	2.53727e+06	3.30875e+06	1.76512e+06	1.88168e+06	2.24551e+06	2.54885e+06	2.95351e+06	2.89027e+06
M227T2_1	836205	721356	818622	771364	970797	727759	642231	646406	663416	723967	677147	686984	1.5414e+06	1.45533e+06	1.53496e+06	1.18764e+06	1.83582e+06	1.51858e+06	1.18715e+06	1.38041e+06	1.45804e+06	1.54894e+06	1.4128e+06	1.44645e+06
M403T2	893429	1.0616e+06	461463	2.39982e+06	525813	558899	105678	92160.8	229535	72485.1	172753	78688	3.70742e+06	3.18655e+06	3.86778e+06	3.643e+06	3.6604e+06	3.70757e+06	2.96969e+06	3.22906e+06	2.80032e+06	3.39081e+06	2.68207e+06	3.11903e+06
M332T5_6	4.10314e+06	3.24729e+06	2.34412e+06	3.46986e+06	5.10791e+06	2.17788e+06	107850	320905	7.11539e+06	4.72158e+06	150655	2.38283e+06	1.29767e+07	1.07007e+07	1.30908e+07	1.176e+07	1.17233e+07	1.47556e+07	1.0982e+07	1.09278e+07	1.0939e+07	1.26179e+07	1.11185e+07	1.03037e+07
M902T7_2	292091	216370	446484	828095	486504	334241	125963	0	0	65619.6	9683.18	46637.8	5.6379e+06	6.29022e+06	5.78921e+06	6.47868e+06	4.13612e+06	4.96248e+06	5.13003e+06	3.05797e+06	4.90529e+06	4.78491e+06	5.1259e+06	4.63366e+06
M387T1_1	171152	147464	206151	366096	175767	173359	138816	171453	93767.7	19208.3	194943	346258	1.64567e+06	1.02937e+06	1.24291e+06	1.27793e+06	1.56422e+06	1.34934e+06	1.74502e+06	1.71715e+06	1.18132e+06	994187	1.38372e+06	1.49241e+06
M191T1_2	189724	173254	116398	159113	154021	43942.3	43876.1	30522.3	64528.8	39742.1	62523.1	69150.1	4.26162e+06	2.34578e+06	2.35223e+06	2.99775e+06	2.75063e+06	2.99678e+06	2.89739e+06	2.70007e+06	2.91533e+06	2.89414e+06	2.85982e+06	3.18987e+06
M324T3_1	0	11953.2	15254	0	0	23975.9	0	28101.6	0	0	0	0	447531	493085	403649	336641	449441	562221	431395	343399	458343	433149	358794	313336
M334T6_1	386197	134328	239334	356733	391417	271255	32830.9	21422.1	20274.6	8289.35	26408.9	15297.2	906557	1.06871e+06	842471	1.12086e+06	1.14666e+06	1.41684e+06	930894	853803	1.30021e+06	783114	981497	733061
M728T8	116147	97717.1	98408.3	109572	121807	120692	0	0	0	0	13947.5	0	932778	720703	1.10404e+06	810485	878874	968131	1.20823e+06	868061	1.02401e+06	959752	576987	767894
M181T2_1	24010.1	7471.4	8120.24	0	0	9592.58	8863.71	7886.75	15939.4	15767.4	0	23369.3	594185	655657	652439	722885	703380	820587	569050	536544	640670	830942	895906	591102
M643T7_1	22409.2	14337.1	11899.8	34830.6	12138.6	36624.3	0	0	21816.9	9559.71	33745	0	684035	763386	716285	613567	680847	872548	499880	470316	610251	598002	641691	616294
M178T1_8	1.08957e+06	914001	9.51715e+06	788543	5.19094e+06	2.00597e+06	7.30845e+06	5.2929e+06	5.95501e+06	6.97641e+06	4.77039e+06	4.89748e+06	3.40877e+07	2.72792e+07	3.36852e+07	3.63534e+07	3.29837e+07	3.29225e+07	2.05803e+07	2.51733e+07	2.44018e+07	2.54492e+07	1.96419e+07	2.95089e+07
M362T4_5	1.23386e+06	1.06509e+06	1.31914e+06	931111	964378	1.35155e+06	246094	404380	252753	296047	204145	2.09537e+06	6.87108e+06	1.04682e+07	6.0145e+06	6.2719e+06	7.26967e+06	6.93484e+06	5.46407e+06	6.34762e+06	6.7062e+06	5.79389e+06	5.87896e+06	6.0826e+06
M366T1_2	174316	226912	65253.1	95091.3	119960	146877	336686	172219	291337	306394	281271	152907	1.21089e+06	723892	1.11378e+06	1.30126e+06	1.11639e+06	1.17395e+06	1.40932e+06	1.2688e+06	1.16247e+06	1.30421e+06	762961	1.05561e+06
M408T5_3	10406.3	11434.7	0	12307.2	9827.6	35466.8	0	12756.5	0	0	9050.49	0	445796	510558	524068	726280	662636	685901	435262	495096	558547	524469	590221	658025
M271T8_1	0	12395	35706.5	14073.5	25552.4	8603.88	0	0	0	0	10112.4	0	483332	374268	465146	284984	371165	338481	333975	357977	260102	352827	337537	392441
M109T1_1	2.64553e+06	3.33681e+06	1.63418e+06	3.15111e+06	3.83535e+06	4.18888e+06	241752	0	127831	41645.8	22214.8	66291.8	5.45524e+07	3.5887e+07	6.13218e+07	6.19639e+07	6.06515e+07	6.08382e+07	4.98072e+07	4.42272e+07	5.70807e+07	5.89985e+07	7.08962e+07	6.93672e+07
M595T1_1	0	0	0	0	0	0	12326.7	0	0	0	11060.8	10201.2	629764	616929	538723	682340	693576	900153	715591	573893	627692	504257	526107	610803
M396T1_4	458421	447868	492763	705790	645401	681431	483872	93832.6	390064	566281	40386.4	413777	1.63708e+06	985378	1.34552e+06	1.23689e+06	1.68223e+06	1.41172e+06	1.33754e+06	1.14956e+06	1.18903e+06	1.43809e+06	1.63345e+06	1.60103e+06
M320T1_5	8.10167e+06	8.51122e+06	5.705e+06	9.58851e+06	1.02773e+07	9.72843e+06	279740	1.04392e+06	631569	908888	1.26605e+06	879090	2.14171e+07	1.89042e+07	2.2843e+07	2.1305e+07	2.24351e+07	2.35183e+07	1.64452e+07	1.84721e+07	1.96809e+07	2.42655e+07	2.86964e+07	2.37677e+07
M188T1_1	34848.8	47253.9	0	58624.3	49127.3	28107.6	2.58491e+06	2.10623e+06	2.37052e+06	1.60127e+06	2.34796e+06	2.62995e+06	7.11833e+06	5.39134e+06	4.9851e+06	5.95536e+06	6.40553e+06	6.24298e+06	6.46049e+06	6.19748e+06	6.69441e+06	6.22569e+06	6.09358e+06	4.34554e+06
M605T6_3	248983	261060	178054	169560	362736	207378	69489.2	225352	196651	146340	145289	116824	3.7566e+06	3.06933e+06	3.03744e+06	2.3652e+06	2.4606e+06	2.80301e+06	2.09054e+06	3.0789e+06	2.60517e+06	2.96708e+06	3.55205e+06	3.23733e+06
M388T4_3	1.07506e+06	1.17584e+06	862474	889253	1.3129e+06	622885	287852	471294	408681	496362	435034	278754	2.27886e+06	1.80271e+06	2.20172e+06	1.94882e+06	2.26971e+06	2.45972e+06	2.1561e+06	2.31547e+06	2.34424e+06	2.35967e+06	1.98888e+06	1.93532e+06
M172T3_1	66087.7	43993.7	51549.8	58789.1	31960.1	10615.6	52937.8	62192.1	82888.9	66025.1	57965.4	63317.7	291793	304629	335720	242204	243245	299840	239102	195454	257639	335017	349355	334676
M198T5_1	0	91184.1	32293.5	34067.8	26419.5	31735.7	6688.76	6438.09	7901.72	7200.36	22920.8	19008.9	235221	309892	136694	218300	247065	224534	221549	209358	245879	179049	154486	203537
M207T1_2	942569	961302	1.39445e+06	1.61137e+06	1.55038e+06	1.41762e+06	1.08327e+06	1.46645e+06	1.48111e+06	1.11405e+06	1.29623e+06	1.06995e+06	8.99934e+06	7.11864e+06	5.80759e+06	6.91961e+06	8.51221e+06	7.34407e+06	6.77611e+06	8.66414e+06	6.94132e+06	6.4302e+06	6.21858e+06	5.74024e+06
M191T4_10	114774	196872	80360.2	196722	169028	178093	28094.7	40704.9	7645.13	30784.8	24907.1	0	506349	520057	563720	682623	674247	710632	285574	572178	454931	614856	530838	522949
M539T5_2	333540	402910	162654	259285	272315	140805	104274	407566	411902	326498	588993	385219	1.10406e+07	1.13605e+07	1.1837e+07	1.35581e+07	8.85462e+06	1.35424e+07	1.04389e+07	9.48485e+06	1.03949e+07	1.04176e+07	1.094e+07	7.23933e+06
M518T7_1	29128.2	29572.7	50929.8	0	43008.1	47876.5	0	0	0	0	0	0	190572	111255	197464	161233	130280	180296	103573	122832	201006	172697	187803	189648
M306T2_2	4.72044e+06	3.39876e+06	7.20457e+06	2.52868e+06	4.63368e+06	7.16189e+06	457736	982734	902317	730739	855505	877564	1.24671e+07	1.30121e+07	1.35794e+07	1.54711e+07	1.43535e+07	1.44781e+07	9.51349e+06	8.92029e+06	1.22912e+07	1.55252e+07	1.5892e+07	1.35506e+07
M286T3_1	581500	793197	409104	619489	458736	533033	67114	492455	194018	76087	303218	77417.3	2.29037e+06	1.42025e+06	1.78406e+06	1.57269e+06	1.33685e+06	1.7524e+06	1.32799e+06	1.32032e+06	1.4368e+06	1.62138e+06	1.24055e+06	1.66806e+06
M473T1_1	682231	676186	552940	621923	558941	525939	726036	748950	951141	968171	897805	654179	121859	377971	158373	104611	50645	104139	33894.7	144880	37526.2	0	23075.9	43724.5
M929T7	0	21106.5	0	0	0	38306.4	32004.2	0	41708.3	10432	10075.3	15138.5	3.34627e+06	2.72611e+06	2.71932e+06	2.38534e+06	2.8137e+06	3.14085e+06	1.93182e+06	1.94257e+06	2.58679e+06	2.21912e+06	2.36871e+06	2.82996e+06
M473T5_2	340362	298480	225824	290023	249567	258377	349590	380532	222501	486832	298860	428181	804312	751142	1.00723e+06	874501	988541	1.14507e+06	796476	840561	864144	893121	636763	772009
M248T6_5	335422	488777	221392	117650	289767	245020	200366	178060	542239	601448	110349	203799	875211	930406	868635	961399	1.02412e+06	1.19264e+06	922437	1.00761e+06	960350	1.12262e+06	772184	812384
M463T8_1	213183	95827.7	91557	158263	162582	117383	37286.5	71483.3	131025	90285.7	83354.9	153043	652017	543165	755027	447013	696978	742501	822006	470149	692033	765006	636828	610863
M319T1_9	6.77811e+07	7.32936e+07	5.08516e+07	8.02434e+07	8.23074e+07	7.9001e+07	5.07395e+06	4.51477e+06	4.50087e+06	3.72979e+06	4.32218e+06	5.03808e+06	1.76836e+08	1.56266e+08	1.8892e+08	1.83151e+08	1.9083e+08	2.02736e+08	1.40671e+08	1.59081e+08	1.6585e+08	2.02769e+08	2.39576e+08	1.93465e+08
M295T2_1	1.15315e+06	701631	614819	701855	1.05524e+06	667088	813000	470148	764946	340080	973872	561792	1.67757e+06	1.66683e+06	1.69331e+06	1.40479e+06	1.85988e+06	2.21752e+06	1.55176e+06	1.62406e+06	1.62619e+06	1.87398e+06	1.69146e+06	1.56759e+06
M310T8_2	300364	60203	55306.7	250867	217150	194837	372680	151341	313291	317529	296666	301019	967578	752494	865130	496670	704307	655971	716229	858308	725440	606917	788928	733167
M207T2_2	503355	632551	415719	379967	481572	395808	410951	532646	459150	577092	693180	399323	1.21455e+06	1.18004e+06	1.28235e+06	1.16181e+06	1.3727e+06	1.5454e+06	869760	1.17257e+06	1.0354e+06	1.13846e+06	1.36229e+06	1.10997e+06
M445T3	231733	252991	48413.7	138476	82986.8	76116.4	33316.9	29074.6	10577.3	0	13727.8	0	1.07408e+06	964456	1.07602e+06	911353	1.29113e+06	1.4362e+06	818013	1.02219e+06	864723	868257	884301	711333
M287T1_8	416261	344162	75740.6	298990	271069	195787	0	0	14935.6	0	0	0	868410	830565	694922	880419	834931	788413	577470	887970	853679	775439	709949	803549
M447T2	49498.1	46423.3	30245	33004.9	57851	17957.7	37834.4	78094.7	91402	45843	123362	39193.3	878344	825358	567909	832935	917894	1.10495e+06	744092	730788	931235	942784	658679	775354
M197T4_6	1.43317e+06	1.07967e+06	1.29624e+06	1.46127e+06	1.34796e+06	1.46677e+06	664802	541226	776000	795356	729830	681086	3.55188e+06	3.81637e+06	3.64872e+06	3.6297e+06	3.58535e+06	4.40348e+06	2.18712e+06	2.79008e+06	3.14376e+06	3.63904e+06	2.90489e+06	3.03727e+06
M341T2_3	995014	958668	785449	787440	1.01735e+06	828220	35760.4	60967.1	42163.7	69874.5	32674.7	25742.2	2.75987e+06	1.77248e+06	2.80894e+06	2.36997e+06	2.80206e+06	3.46269e+06	1.92272e+06	2.76635e+06	2.24652e+06	2.40026e+06	1.92682e+06	2.50418e+06
M376T2_2	229035	149519	159377	218787	172141	132645	101902	16512	53561.2	106134	55534.1	35278.8	1.73475e+06	1.64177e+06	1.40301e+06	1.32237e+06	1.405e+06	1.421e+06	984997	1.14705e+06	1.08195e+06	1.37467e+06	1.81777e+06	1.32842e+06
M125T4_3	417628	414643	506575	418190	460738	486823	580905	547205	514909	530205	557077	543795	132540	163206	147635	136170	136875	160576	88970.3	420396	118081	166108	123233	143169
M705T3	0	0	0	22836.8	0	0	0	0	0	0	0	8443.41	232581	252009	241634	236276	272443	240546	209833	226203	253593	237464	145930	143202
M628T6_2	380476	564346	504216	329371	217937	266915	141929	628797	389335	83411.2	457730	292040	1.09434e+06	667898	1.10485e+06	1.08739e+06	1.2665e+06	1.24247e+06	1.03711e+06	1.07847e+06	1.30851e+06	1.0279e+06	918695	1.0834e+06
M849T7_2	240149	188365	264643	59557.1	163731	22449.7	21249.9	0	17598.9	0	10941.6	8872.11	852157	774810	910767	829738	534905	945155	555243	426897	677604	714602	871480	768918
M320T5_5	133531	4.05328e+06	1.90875e+06	4.34007e+06	2.54255e+06	3.36269e+06	82090.5	423103	273674	295421	701150	85071.5	8.94332e+06	7.68031e+06	9.38029e+06	8.22216e+06	8.64084e+06	1.03304e+07	7.43427e+06	9.05683e+06	8.30771e+06	8.69465e+06	8.07089e+06	7.70073e+06
M254T4_5	325135	1.22118e+06	553219	503630	387360	347712	403497	242238	166584	679078	173545	125942	1.88653e+06	1.8927e+06	1.73084e+06	2.21518e+06	1.86392e+06	2.32071e+06	1.42282e+06	1.52841e+06	1.61374e+06	2.30769e+06	2.75788e+06	2.02674e+06
M673T6_3	1.66938e+06	254029	215523	648598	544342	677589	131400	177031	170108	46022.9	58862	54106	3.61082e+06	3.43311e+06	2.7932e+06	2.92468e+06	2.88133e+06	2.84675e+06	2.55633e+06	2.34086e+06	2.33825e+06	1.69025e+06	1.88238e+06	2.48859e+06
M289T1_6	6.27559e+07	5.94418e+07	4.4718e+07	6.01616e+07	6.39887e+07	5.00717e+07	1.53233e+06	1.76792e+06	1.9145e+06	3.15515e+06	1.58049e+06	2.71924e+06	1.50814e+08	1.36999e+08	1.59207e+08	1.361e+08	1.58593e+08	1.86252e+08	1.07269e+08	1.39324e+08	1.33761e+08	1.50771e+08	1.50084e+08	1.43675e+08
M428T4_1	144840	125572	56877.7	112465	34994.5	63276.8	292146	8289.28	0	8361.81	36664.8	9533.42	691665	560805	347752	520192	619775	797086	863201	745296	752753	735486	814695	792691
M472T7_6	287718	172895	283487	197786	169942	153093	282676	407507	527159	361141	71283.1	381220	2.38557e+06	2.2103e+06	2.75888e+06	2.9699e+06	2.88378e+06	3.86692e+06	2.35909e+06	2.08552e+06	2.7436e+06	2.99844e+06	2.52097e+06	2.45423e+06
M337T4_6	1.0703e+06	955127	868794	693828	530354	826448	467491	434299	454741	313297	546330	36331.3	2.04177e+06	2.0768e+06	2.04232e+06	1.94463e+06	2.39082e+06	2.67371e+06	1.30529e+06	1.74274e+06	1.69233e+06	2.10557e+06	2.05681e+06	1.85879e+06
M440T7_2	392967	574620	615872	987055	578353	469995	570448	326035	390439	12234.4	270087	628752	6.40152e+06	6.43274e+06	6.62739e+06	6.26519e+06	4.64414e+06	6.6846e+06	5.06271e+06	3.31407e+06	5.39173e+06	5.58052e+06	6.13331e+06	5.27842e+06
M133T3	898101	1.63137e+06	727653	782375	755009	804030	479346	430706	476626	536209	461101	451167	2.3346e+06	2.13651e+06	2.20558e+06	2.03752e+06	2.45717e+06	2.43536e+06	1.99019e+06	2.16338e+06	2.18368e+06	2.21498e+06	2.19089e+06	2.11255e+06
M342T1_2	2.84085e+06	3.1325e+06	3.56618e+06	2.76509e+06	2.43322e+06	2.71445e+06	4.36848e+06	5.81559e+06	6.77634e+06	6.54494e+06	6.54593e+06	4.64583e+06	2.21178e+07	1.91898e+07	2.15063e+07	2.12022e+07	2.27909e+07	2.38201e+07	1.79838e+07	1.95311e+07	1.95509e+07	2.21868e+07	3.34643e+07	2.43117e+07
M326T4_5	207287	204216	283471	193642	302074	207208	124613	104105	190487	181677	201797	171869	638014	512070	753722	655572	680793	803552	633231	745260	678872	971913	614592	637434
M768T3	0	0	0	0	0	0	0	0	0	0	0	0	311197	279054	202465	258751	286074	351196	292378	241490	274267	310540	210249	210394
M500T7_3	49728.7	24972.8	118544	106745	38832.1	31328.8	507777	1.44625e+06	919580	29289	1.01813e+06	912040	2.79059e+06	3.16259e+06	3.47646e+06	2.90448e+06	2.1246e+06	3.02677e+06	1.98813e+06	2.27882e+06	2.95197e+06	2.66831e+06	4.00588e+06	2.33454e+06
M539T7_1	30686.9	14170.7	0	31355.1	38765.2	15507.2	0	7909.72	0	0	0	0	1.15034e+06	1.32269e+06	1.37053e+06	1.52586e+06	1.1085e+06	1.10764e+06	1.06468e+06	755158	1.10071e+06	1.09422e+06	1.08676e+06	983392
M307T2_2	520592	396443	541257	387694	388228	461970	167173	195247	260659	299782	137168	199822	1.336e+06	1.41708e+06	1.20596e+06	1.71253e+06	1.40029e+06	1.51024e+06	923990	874426	1.14303e+06	1.45259e+06	1.4286e+06	1.41976e+06
M372T3_1	174972	367306	182165	310775	198133	218987	139572	256647	148024	113715	171308	320151	1.12271e+06	839639	1.25458e+06	673828	868985	1.14902e+06	881534	1.11533e+06	1.06233e+06	1.2541e+06	921773	938889
M244T6_1	0	0	0	0	0	0	0	0	0	0	0	0	255373	306584	231600	308743	360745	354522	283418	243863	311345	406033	338736	367696
M929T1	0	0	0	24341.8	0	19751.2	17248.1	15331.9	0	0	14960.7	0	1.40432e+06	1.38113e+06	1.80943e+06	1.29854e+06	1.61839e+06	1.80549e+06	1.33318e+06	1.14663e+06	1.23281e+06	1.2509e+06	1.06286e+06	1.53155e+06
M446T6_3	113788	117500	93078.4	160601	107914	93386.9	8220.62	32955.3	26986.4	27324.3	101904	38142.5	263654	249018	374421	357421	329792	495481	309422	418897	354924	376862	332171	291213
M515T7_3	118856	116394	396954	119657	157996	385892	97113	265398	270694	178231	210534	207438	1.11945e+06	782947	889634	848821	897589	1.19554e+06	1.29124e+06	1.0697e+06	1.06288e+06	1.49498e+06	1.02386e+06	1.01034e+06
M637T7_4	155830	146318	141624	26267	120489	187189	39237	54536.7	9912.91	12042.9	0	45243.8	2.30335e+06	2.523e+06	2.3898e+06	2.59575e+06	1.87287e+06	1.66204e+06	2.53813e+06	1.71065e+06	2.07461e+06	1.67199e+06	1.87425e+06	1.73285e+06
M389T1_6	1.92677e+07	1.35379e+07	9.48573e+06	1.21304e+07	1.0947e+07	1.35864e+07	4.72587e+06	6.45254e+06	7.86344e+06	9.19695e+06	8.09309e+06	4.78316e+06	2.82352e+07	2.60189e+07	2.87883e+07	2.47804e+07	2.81356e+07	3.30611e+07	2.01275e+07	2.42905e+07	2.40284e+07	2.7871e+07	2.78124e+07	2.67116e+07
M296T4_1	370283	253441	256096	212936	733394	433645	2.2864e+06	3.12323e+06	2.55932e+06	1.49313e+06	2.54229e+06	1.83991e+06	5.25051e+06	4.13104e+06	5.70005e+06	4.23653e+06	5.85826e+06	6.07051e+06	5.6731e+06	6.71822e+06	5.50258e+06	5.59406e+06	6.66688e+06	7.02486e+06
M549T1	0	0	0	0	0	0	0	0	0	0	0	0	2.41305e+06	1.4518e+06	1.97947e+06	2.24415e+06	2.17236e+06	2.33583e+06	1.59044e+06	1.70362e+06	1.83058e+06	2.02666e+06	1.6745e+06	2.48071e+06
M350T6_3	280187	1.05345e+06	135470	854698	234408	702307	213255	413629	253891	256046	336909	255394	1.8385e+06	1.13761e+06	2.12349e+06	1.46277e+06	1.28165e+06	1.75848e+06	1.69686e+06	2.03889e+06	1.84859e+06	1.98775e+06	1.51458e+06	1.60182e+06
M285T4_10	2.68425e+06	2.83184e+06	2.24902e+06	2.8985e+06	3.40845e+06	2.97451e+06	136267	110635	75704.7	111776	92589.9	72696.1	7.71343e+06	7.74648e+06	7.25696e+06	7.77678e+06	8.11275e+06	9.05974e+06	5.73652e+06	7.58243e+06	7.04941e+06	7.47665e+06	6.70293e+06	6.84272e+06
M313T1_3	1.91457e+06	2.74555e+06	2.29412e+06	1.96589e+06	1.95216e+06	2.5932e+06	938211	1.28661e+06	1.18307e+06	2.05562e+06	1.25017e+06	1.27381e+06	3.63737e+07	3.85497e+07	3.34158e+07	3.79191e+07	4.01049e+07	4.44039e+07	3.10216e+07	2.81384e+07	3.38997e+07	4.05496e+07	5.21991e+07	4.09277e+07
M505T7_1	42642.2	43629.9	35013.9	45240.5	31733.7	21671.9	19126.3	17345.9	12573.5	19463.6	0	16105.6	3.04446e+06	2.42623e+06	3.06739e+06	2.73849e+06	3.2196e+06	4.35259e+06	3.80042e+06	3.54158e+06	3.26667e+06	4.17094e+06	3.18377e+06	2.91384e+06
M330T4_3	133424	184207	128996	91548.7	217296	146850	53277.9	85676.9	61571.3	72415.5	165163	29801	5.44158e+06	5.51819e+06	5.73953e+06	5.45093e+06	5.78508e+06	7.20613e+06	3.87029e+06	4.66466e+06	5.54554e+06	7.21255e+06	4.89836e+06	5.1442e+06
M475T1_2	71363.4	0	0	0	0	99631.3	74045.6	50389.4	0	0	0	157002	4.51446e+06	3.91467e+06	4.08071e+06	4.42662e+06	4.56023e+06	4.85883e+06	2.87851e+06	3.03712e+06	3.39254e+06	3.72246e+06	3.00793e+06	3.77674e+06
M559T6_3	589021	842079	579495	649164	364214	512186	405865	604863	713477	378969	572169	682228	1.21521e+06	1.14679e+06	1.3593e+06	1.10818e+06	1.14929e+06	1.34025e+06	902370	984890	1.14592e+06	1.17286e+06	1.1429e+06	1.21738e+06
M400T8_2	11393	0	9317.3	7434.51	12271.6	16727.8	13505.7	33595	68132.8	17520.3	26360.2	20952.6	122390	113844	143551	97928.6	122104	186748	129988	158020	124014	201563	145832	155723
M271T3_1	235235	140237	18908.5	285052	65596.6	55096.4	26519.4	52593.5	108263	58639	62213.6	46827	822487	584841	662315	749549	603799	1.1311e+06	822436	807591	873837	910628	854499	551335
M366T1_6	81678.2	234289	139090	265162	176665	102673	35875.9	122916	156830	19304.6	41868	65823.3	680396	530910	735850	705998	841326	435284	718614	436487	556564	541645	611601	594575
M212T2_2	87671.5	123636	226848	95086.8	23956.7	86538.3	639147	665090	676971	3.51862e+06	798801	773873	5.17368e+06	4.67049e+06	5.38334e+06	3.48514e+06	3.27758e+06	5.81672e+06	5.4415e+06	5.32732e+06	3.54896e+06	5.92693e+06	3.80038e+06	5.52984e+06
M368T8_2	176255	102317	4.02403e+06	75424.6	949295	35608.7	0	43950	0	25925.8	18528.5	20038.3	6.20909e+07	7.16566e+07	6.60735e+07	8.11467e+07	6.29827e+07	9.27774e+07	4.8626e+07	5.16818e+07	6.81259e+07	6.29552e+07	6.89117e+07	6.549e+07
M372T3_3	217606	141331	142900	327825	194334	288184	7874.49	0	0	0	0	0	843859	646235	693716	606654	674774	1.01162e+06	475710	723537	710187	854556	1.03043e+06	707859
M303T1_5	4.01087e+07	3.56981e+07	2.75242e+07	3.62058e+07	3.97388e+07	3.0466e+07	6.81011e+06	6.99568e+06	4.501e+06	1.62591e+06	5.18773e+06	8.11574e+06	2.58983e+08	2.37724e+08	3.90531e+08	2.42032e+08	2.71537e+08	2.91534e+08	3.21278e+08	2.41059e+08	2.30701e+08	2.62885e+08	2.43484e+08	3.66988e+08
M223T1_9	4.53e+06	5.07932e+06	4.23904e+06	6.16173e+06	5.22062e+06	3.71817e+06	535819	4.5141e+06	546856	159717	4.66161e+06	556828	1.67851e+07	1.80606e+07	1.58804e+07	1.60498e+07	1.55174e+07	1.80831e+07	8.63728e+06	1.10934e+07	1.30015e+07	1.40567e+07	1.3026e+07	1.36874e+07
M325T5_1	665316	565319	363525	261542	525358	317805	176603	373784	286594	166265	258691	133247	1.58044e+06	1.85637e+06	1.20843e+06	1.37098e+06	1.60263e+06	829428	1.25002e+06	1.26426e+06	1.40019e+06	1.71551e+06	1.5468e+06	1.54082e+06
M190T1_1	318547	208911	150624	363651	334620	338138	604413	622189	513024	700767	449774	404558	1.88912e+07	1.44721e+07	1.12076e+07	1.32572e+07	1.61098e+07	1.44571e+07	1.23494e+07	1.88011e+07	1.38058e+07	1.32573e+07	1.33761e+07	1.21955e+07
M488T4	386621	319764	274794	538100	442245	461319	102035	867352	888005	182975	934641	296704	1.81898e+06	1.4913e+06	1.4408e+06	1.55804e+06	1.44874e+06	1.63898e+06	1.15941e+06	1.54734e+06	1.5073e+06	1.72624e+06	1.8951e+06	1.74741e+06
M398T1_2	284701	275469	160022	920213	601103	693288	331157	277398	497739	1.11742e+06	205699	284412	1.96913e+06	1.55757e+06	1.7419e+06	1.79875e+06	1.76632e+06	1.96394e+06	1.11367e+06	1.65242e+06	1.60846e+06	1.64433e+06	2.02436e+06	2.3584e+06
M654T8	18779.1	0	15621.9	0	49200.6	10416.8	8413.75	11478.4	0	6632.9	0	8235.95	640163	628790	701378	906673	855927	981102	783264	559830	820537	783716	910238	625678
M904T1	0	0	0	0	0	0	0	0	0	0	0	0	752049	723993	738877	832118	745017	641366	446076	629872	667211	676788	643832	952598
M441T7_2	75635.8	253633	334550	525850	236671	151553	10543.2	8353.36	10012.4	8599.49	17663.2	8339.62	3.47053e+06	3.62766e+06	3.62724e+06	3.3692e+06	2.66586e+06	3.62503e+06	2.44185e+06	1.8239e+06	2.56105e+06	2.8509e+06	3.35891e+06	2.71905e+06
M880T7_1	152714	229719	210134	433558	338980	123674	49321.2	9544.6	0	0	0	18234.1	2.02303e+06	1.93108e+06	2.15688e+06	2.07018e+06	1.21818e+06	2.12044e+06	1.6175e+06	1.01103e+06	1.66848e+06	1.67966e+06	2.04191e+06	1.6346e+06
M454T7_4	313130	451712	300916	591262	590151	352949	107259	165654	236202	75198.1	320721	208401	3.97382e+06	4.12197e+06	5.25055e+06	5.00318e+06	5.47264e+06	6.6572e+06	4.37147e+06	4.34879e+06	4.56857e+06	5.69219e+06	3.9406e+06	4.00755e+06
M523T8_1	122641	84943.7	119763	73691.6	67733.6	51700.3	0	0	0	0	0	0	265524	205280	319442	222580	273033	261612	200899	198464	248597	333404	195773	237965
M74T4_1	250826	235771	447958	203880	147606	456196	156498	118195	99922.4	112583	171408	128796	700111	622377	748898	705191	782635	766823	529309	628603	695740	784107	786054	546893
M358T1_8	28809.9	38094.3	0	62074.2	140158	108111	0	0	0	0	0	0	549780	718837	573913	644691	725827	610809	370317	443593	532726	652627	803744	501475
M342T6_1	0	0	0	10527.2	0	10821.3	0	7521.53	0	7736.05	7561.41	15521.6	639069	667476	570552	409882	527209	544151	368340	422180	559653	484973	505155	472405
M558T1	0	0	13887.9	0	0	0	49245.5	19882.9	60852.3	33614.8	33056.4	69961.7	2.04923e+06	1.38154e+06	1.40544e+06	1.49901e+06	1.45148e+06	1.16507e+06	1.22226e+06	1.68496e+06	1.5809e+06	1.13568e+06	1.26484e+06	1.4247e+06
M295T1_4	636199	1.03798e+06	674830	366143	456376	594364	2.51129e+06	229810	2.39806e+06	2.43908e+06	2.27409e+06	245691	8.13627e+06	5.039e+06	6.72298e+06	6.24497e+06	7.46253e+06	7.45546e+06	9.00594e+06	1.09449e+07	6.94826e+06	6.56894e+06	9.57678e+06	8.94364e+06
M417T4_3	1.10254e+06	1.09857e+06	1.11496e+06	1.06703e+06	651906	1.05211e+06	487182	447889	606514	631079	560526	254337	1.50197e+07	1.67719e+07	1.63799e+07	1.6571e+07	1.92293e+07	2.02022e+07	9.98746e+06	1.35163e+07	1.35518e+07	1.72746e+07	1.66279e+07	1.78336e+07
M584T6_3	223538	186640	271293	163836	285928	262560	19610.9	187874	142552	193568	207789	353797	627371	522196	537681	509556	545595	590447	405418	566366	583428	562742	438853	557599
M200T4_3	1.28081e+07	1.45312e+07	2.26026e+07	1.27753e+07	1.35559e+07	1.45085e+07	1.53941e+07	1.70412e+07	1.72803e+07	1.51669e+07	1.75039e+07	1.70027e+07	795703	482475	724449	832891	770560	859839	360507	392062	376942	364319	440503	366770
M385T8_3	1.69787e+06	730871	2.25346e+06	1.63805e+06	1.90909e+06	2.09921e+06	173471	588307	1.07325e+06	369709	911284	618099	4.1567e+06	3.88361e+06	5.02881e+06	5.59805e+06	4.55335e+06	5.86796e+06	4.55418e+06	3.20924e+06	4.51391e+06	5.30949e+06	4.59319e+06	3.20013e+06
M560T7_3	217504	218072	128911	218597	101946	149979	58453.4	133198	143822	31476.9	166568	83365.8	440342	381363	517081	382274	530774	582086	385740	476330	433724	642088	477746	390221
M217T5_4	989025	1.07642e+06	808189	822296	1.30851e+06	935421	296120	421824	883129	839204	902366	924310	2.0072e+06	2.19256e+06	2.19934e+06	2.37569e+06	2.30087e+06	2.80866e+06	1.52775e+06	1.89903e+06	1.86974e+06	1.94903e+06	2.10334e+06	2.04107e+06
M241T2_3	29684	22688.5	70893.6	68761.7	70627.7	22367	76257.9	41625.7	51917.2	78296.3	83546	36255.7	2.33833e+06	2.01503e+06	1.78929e+06	2.24906e+06	2.49517e+06	2.59571e+06	2.90673e+06	2.79853e+06	2.66092e+06	2.77076e+06	3.32719e+06	3.17267e+06
M270T4_3	508792	1.31413e+06	198335	438625	409423	388452	49011.3	121770	65622.8	146988	89561.7	56534.5	1.93304e+06	1.58052e+06	1.90852e+06	1.50249e+06	1.58833e+06	1.82496e+06	1.40726e+06	2.00112e+06	1.56474e+06	1.71425e+06	1.72135e+06	2.06135e+06
M294T4_1	133526	175696	59967.3	140199	190580	80642.9	43993.1	91445.1	71648	0	93492.8	17221	352343	315502	332869	363906	347307	471296	350719	354741	408068	283602	240136	290989
M527T1	1.09912e+06	1.19731e+06	3.15588e+06	1.06646e+06	911883	2.99141e+06	1.2958e+07	9.29299e+06	1.12284e+07	9.07666e+06	1.03485e+07	8.08467e+06	1.3177e+08	1.13061e+08	1.49397e+08	1.34415e+08	1.5577e+08	1.62412e+08	1.92047e+08	1.82433e+08	1.62289e+08	1.64165e+08	9.79614e+07	1.49083e+08
M356T6	156270	238629	323247	151076	126320	151358	226829	144879	482948	517574	52692.8	352183	884793	785794	910076	712517	774285	922814	677397	670488	693775	985876	1.04429e+06	867123
M505T1	115822	82400.9	427761	283015	353678	409504	382378	339394	489409	411118	346084	494975	2.54702e+06	2.23303e+06	1.63865e+06	2.66684e+06	2.84958e+06	2.99617e+06	2.52755e+06	2.41314e+06	2.45711e+06	1.67511e+06	2.58813e+06	2.00376e+06
M614T3	11200	0	14196.6	0	0	0	0	0	0	0	0	0	250737	370445	327592	347427	296953	335483	262033	200684	313917	258550	389911	305158
M435T1_3	53982.4	42725.4	0	62026.7	83195.5	0	75600.8	0	0	44087.5	0	97038	887112	873169	686123	693097	799471	794865	1.00906e+06	527279	788610	757541	1.11507e+06	772018
M383T3_2	484548	477195	153542	282810	168298	82017.6	40427.9	0	49927.6	27167.5	12242	89213.8	3.07028e+06	3.20063e+06	2.75857e+06	2.82855e+06	2.92406e+06	2.71327e+06	2.60412e+06	3.15762e+06	3.06634e+06	1.17264e+06	2.70641e+06	3.25541e+06
M567T7_3	3.96966e+06	3.20778e+06	4.56621e+06	3.94267e+06	4.13073e+06	4.11945e+06	771863	2.65116e+06	3.72322e+06	3.90308e+06	3.16303e+06	3.45051e+06	7.62583e+06	7.28363e+06	8.73896e+06	7.26903e+06	7.66202e+06	9.30114e+06	6.07859e+06	6.39758e+06	7.02453e+06	8.05764e+06	7.31711e+06	7.07934e+06
M243T5_2	134591	72189.3	111285	109230	96810.4	94684.8	35122.8	39450.1	30030.4	53436.7	14192.3	7053.59	297715	215732	236957	198826	307791	332535	185916	275539	243619	267077	339473	278624
M309T4_1	0	29002.6	30585.1	18846.5	22031.5	45144.9	19450.1	0	0	0	0	0	488034	342005	494722	406802	454398	603777	449057	434465	348303	408512	383112	314636
M625T1_1	0	0	0	0	14923.1	0	21767.1	0	15467.2	0	0	11422.1	439950	438708	394295	461612	426660	556737	255401	517080	422353	429363	431240	340520
M304T4_7	2.34552e+07	2.65146e+07	8.45426e+06	1.83282e+06	1.30599e+06	1.06951e+07	896383	1.60328e+06	1.48005e+06	1.53997e+06	1.55604e+06	1.121e+06	5.51188e+07	3.49164e+07	3.73078e+07	5.38257e+07	6.3119e+07	4.41876e+07	4.87343e+07	5.24267e+07	3.50274e+07	6.13859e+07	3.59768e+07	5.50579e+07
M576T6	79231	101956	31266.3	74760.5	46405.3	93582.3	144312	217926	167884	19922.9	217498	133673	3.42035e+06	3.33986e+06	2.98225e+06	2.92318e+06	3.09799e+06	2.26781e+06	2.30382e+06	2.23699e+06	2.79822e+06	2.19633e+06	3.55306e+06	3.37707e+06
M644T7	77750.1	23957.9	109086	47399	87753.8	118421	0	0	0	17542.8	8389.28	10038	1.23309e+06	1.42924e+06	1.53698e+06	1.25633e+06	1.01276e+06	1.47881e+06	985216	816667	1.07364e+06	1.25005e+06	1.35508e+06	1.0172e+06
M335T6_4	132196	151046	230940	238797	194390	188169	41479.9	128981	90688.3	181695	110273	64704.3	400793	579681	361429	487311	400001	608485	460588	399626	448461	604449	550871	538760
M302T7_1	0	102024	23818	40451.8	59438.7	42951.5	0	36959.3	41306.4	31538.9	62236.3	8141	4.44586e+06	4.0487e+06	3.39881e+06	2.9178e+06	3.72786e+06	3.57665e+06	2.44989e+06	3.54389e+06	3.52831e+06	2.76385e+06	3.33482e+06	4.49112e+06
M193T3_2	128187	596275	304690	183781	172735	48374	76686.5	21819	28921	0	60733.7	197276	3.14772e+06	3.14238e+06	3.37227e+06	3.25441e+06	4.36036e+06	4.15894e+06	2.17733e+06	2.82803e+06	2.61461e+06	3.12915e+06	2.73194e+06	2.884e+06
M198T4_6	1.11479e+06	1.06518e+06	1.34737e+06	1.17975e+06	1.17166e+06	1.23286e+06	1.62344e+06	1.57452e+06	1.57609e+06	1.48864e+06	1.67049e+06	1.63927e+06	237784	322395	439861	344534	491984	330835	525955	578842	480914	380348	342615	449510
M793T3	0	0	0	11455	0	0	0	0	0	0	0	0	262663	313904	237352	286552	187127	348242	251644	267999	251839	241843	195348	222282
M431T4_1	153729	2.61241e+06	137368	598706	2.02962e+06	611210	597991	908784	1.51197e+06	911365	1.33757e+06	131756	3.42548e+06	3.62761e+06	4.4681e+06	3.89263e+06	4.13726e+06	5.11711e+06	3.58115e+06	3.78103e+06	3.79408e+06	4.6462e+06	3.17398e+06	4.3196e+06
M264T1_9	5.11281e+07	5.03325e+07	4.51793e+07	3.80681e+07	5.99955e+07	4.07607e+07	1.79777e+07	1.09215e+07	1.81203e+07	1.26124e+07	1.61212e+07	1.96582e+07	1.07068e+08	9.10706e+07	1.05381e+08	9.53245e+07	7.15936e+07	1.10511e+08	8.95529e+07	9.72892e+07	1.02627e+08	9.75847e+07	1.17881e+08	1.12381e+08
M671T7_2	0	0	0	27383.2	0	0	0	0	10172.2	0	0	0	770673	638132	959131	681788	601485	905671	889767	901681	663236	867603	969462	618997
M190T1_15	6.72413e+06	8.41835e+06	2.74645e+06	7.83231e+06	5.85226e+06	6.49058e+06	829981	709907	866532	1.33355e+06	914621	917097	1.60577e+07	2.21787e+07	1.62913e+07	1.93786e+07	1.95623e+07	1.82419e+07	1.15497e+07	1.15151e+07	1.50621e+07	1.71602e+07	1.72462e+07	1.62247e+07
M187T1_9	1.52009e+07	2.66696e+07	1.56631e+07	2.1238e+07	1.42153e+07	1.69095e+07	7.74717e+06	6.94856e+06	7.79349e+06	7.8842e+06	6.54715e+06	7.59166e+06	3.80684e+07	3.03195e+07	4.64706e+07	3.49365e+07	3.8313e+07	4.89893e+07	3.82559e+07	3.52709e+07	4.1304e+07	4.45947e+07	3.62224e+07	3.28194e+07
M253T1_8	2.48942e+06	2.02567e+06	760177	2.15691e+06	2.32165e+06	1.73819e+06	291028	718230	737604	838135	650798	188124	4.92147e+06	4.35547e+06	4.4292e+06	4.17378e+06	5.37014e+06	5.15941e+06	4.52007e+06	4.80048e+06	4.73693e+06	5.11719e+06	5.12144e+06	4.29067e+06
M220T4_3	1.22913e+06	982781	1.02257e+06	1.1183e+06	1.13856e+06	854527	259698	387264	337857	140724	654669	194405	2.60185e+06	2.47525e+06	2.50129e+06	2.27309e+06	2.23259e+06	2.5202e+06	1.87267e+06	2.37991e+06	2.14105e+06	2.38483e+06	2.62997e+06	2.34015e+06
M148T1_5	113131	28613.4	104955	500848	470175	411553	33062.2	0	59598.8	0	11531.2	73592.7	3.58683e+06	1.69806e+06	2.87526e+06	3.05348e+06	2.9668e+06	3.1223e+06	2.47422e+06	2.57668e+06	3.06198e+06	3.37218e+06	3.12383e+06	1.83447e+06
M426T5_1	1.08851e+06	411661	381780	876699	829165	325084	125773	436764	123606	176795	229911	166960	2.62734e+06	2.11541e+06	3.24781e+06	2.40392e+06	3.17025e+06	3.64542e+06	3.98417e+06	4.35342e+06	3.78699e+06	3.46634e+06	2.65979e+06	3.37198e+06
M275T4_5	1.74929e+06	1.28042e+06	1.26168e+06	966713	1.50959e+06	1.1462e+06	252325	356373	278112	328488	315635	333880	6.53103e+06	4.68135e+06	6.35871e+06	4.4476e+06	4.60305e+06	7.40774e+06	5.6103e+06	4.95069e+06	6.01231e+06	8.33558e+06	6.35356e+06	5.11373e+06
M141T2_1	95811.8	139871	17222.6	44940	70927.8	37804.4	40418	12135.6	23717.7	13891	12313.1	26197.3	949518	1.14776e+06	1.11686e+06	1.43569e+06	1.43085e+06	1.29062e+06	1.33702e+06	1.37896e+06	1.62531e+06	1.74997e+06	1.8059e+06	1.39019e+06
M127T1_4	0	0	0	0	67078.6	314694	0	0	0	0	139179	0	2.33193e+06	1.93236e+06	3.22058e+06	2.69293e+06	2.41131e+06	2.16863e+06	1.79572e+06	2.03461e+06	2.03621e+06	2.66269e+06	1.67349e+06	2.53128e+06
M501T5	2.67201e+06	2.06468e+06	2.71626e+06	2.63189e+06	2.29431e+06	2.54895e+06	1.77218e+06	3.18705e+06	2.7659e+06	1.8033e+06	2.25642e+06	2.29724e+06	197246	133058	108370	60029.9	114893	138692	133766	76631.1	138734	154811	135430	121419
M854T1	0	0	0	0	0	0	14254.1	14956.1	0	0	0	0	1.11947e+06	676010	1.15908e+06	1.0713e+06	1.14322e+06	1.12163e+06	685357	1.00213e+06	1.08938e+06	1.06633e+06	774098	1.03135e+06
M293T3_2	577016	812909	361361	287267	561710	318108	38025.3	99491.6	94403.7	52586.4	39185.1	38973.3	1.51792e+06	1.39751e+06	1.46095e+06	1.37997e+06	1.48466e+06	1.55013e+06	1.20774e+06	1.26189e+06	1.25632e+06	1.4e+06	1.25512e+06	1.20505e+06
M352T2_2	2.48991e+06	2.23166e+06	1.42344e+06	2.77935e+06	2.05381e+06	1.48759e+06	176019	115028	133010	148612	44456.2	196811	5.38676e+06	5.5776e+06	5.32103e+06	5.63611e+06	5.97359e+06	6.17822e+06	4.63372e+06	5.5008e+06	5.55667e+06	6.56923e+06	6.02506e+06	5.64617e+06
M528T1	58405.4	106777	240136	51218.6	0	310379	2.32342e+06	1.50863e+06	1.96406e+06	1.42646e+06	1.79125e+06	1.27312e+06	2.51252e+07	2.16038e+07	2.8682e+07	2.61088e+07	3.02379e+07	3.16282e+07	3.66691e+07	3.59609e+07	3.09251e+07	3.19171e+07	1.88821e+07	2.84856e+07
M199T1_5	1.22505e+06	1.26984e+06	718441	1.3678e+06	821257	1.80227e+06	1.89448e+06	392506	765429	1.12252e+06	899660	852059	3.30794e+06	4.11277e+06	4.11368e+06	2.62224e+06	2.79811e+06	3.62376e+06	2.95382e+06	3.38028e+06	4.09324e+06	4.40509e+06	4.2176e+06	2.89357e+06
M871T7_1	120011	207818	148416	285522	166934	183380	87959.9	0	0	0	0	0	1.27143e+06	1.60496e+06	1.41807e+06	1.70431e+06	1.09717e+06	1.25476e+06	2.00904e+06	941367	1.64153e+06	1.26358e+06	1.54077e+06	1.45575e+06
M260T2_3	824995	1.4354e+06	595195	765779	1.11347e+06	714941	481941	181513	222283	470167	183328	129528	2.41076e+06	2.93378e+06	2.40158e+06	2.51487e+06	2.33799e+06	3.00056e+06	1.43906e+06	1.91654e+06	2.17296e+06	2.72209e+06	2.72421e+06	2.05198e+06
M740T1	0	0	0	0	0	0	0	0	0	0	0	0	730980	651014	699496	585063	862723	828997	510484	816511	617696	490471	608304	666784
M609T7_1	263853	273446	213770	262519	304833	233135	92870	103861	101911	66732	55667.2	48269.7	488006	573692	717123	668078	675621	869267	554209	864974	646684	931446	615321	716536
M704T6	38193.2	17242.2	0	29780.6	0	13496.4	20769.1	0	13828.3	35366.6	0	0	339984	360379	374190	312320	464287	357118	288779	302714	237614	284229	436878	312617
M369T8_2	389791	353643	909946	463673	124930	457742	95600.5	268930	385350	189794	261449	319791	1.37711e+07	1.6057e+07	1.45107e+07	1.82532e+07	1.38629e+07	2.06262e+07	1.07808e+07	1.15672e+07	1.50462e+07	1.39254e+07	1.53476e+07	1.47116e+07
M459T6_3	171925	44343.7	60702.7	102096	93238.9	73627	35461.3	34965.4	41558.2	53709.5	59634.3	53079.1	783353	745381	882637	568938	649148	975805	591023	563313	791925	805985	673738	573202
M394T6_4	751352	724421	685646	776534	126962	674432	106504	159155	162944	223892	122538	186261	1.39448e+06	1.8128e+06	1.6104e+06	1.72387e+06	1.5884e+06	1.67546e+06	1.29718e+06	1.61365e+06	1.54204e+06	1.71202e+06	1.65648e+06	1.66696e+06
M771T6	0	0	0	0	0	0	16564.4	12330.2	0	27108.4	0	12208.2	1.11947e+06	1.09011e+06	1.18096e+06	817640	1.08144e+06	1.18243e+06	730608	663106	910122	914049	1.09204e+06	1.1172e+06
M528T8_2	41203.3	56512.9	43242.6	116014	67048.6	48906.9	19823.9	12857	35621.7	20804.2	72404.7	24718.3	399506	304696	323137	222598	277366	326176	420849	336615	259832	371526	394666	238013
M514T7_3	99678.2	60879.1	56089.5	65990.9	122413	150228	37630.3	206499	216205	8194.06	260588	179278	4.13839e+06	3.13244e+06	3.52224e+06	3.19973e+06	3.61936e+06	4.28155e+06	4.67734e+06	3.55223e+06	4.33805e+06	5.67739e+06	3.82129e+06	3.6513e+06
[truncated: 15,724 more rows]

## Sheet: Fig2c
Summary: Significant ion features from feces ESI+ data (fc ≥ 1.5 & p<0.01, Welch's t-test); for metabolomic TIC cloudplot
[truncated: 8,468 more rows]

## Sheet: Fig2d
Summary: Input fecal data for ChemRICH analysis (https://chemrich.fiehnlab.ucdavis.edu/), accessed in July, 2020.
[truncated: 534 more rows]

[truncated: 13 more sheets: Fig2e, Fig3a, Fig3c-d;4a-d, Fig4g, Fig5a-b, Fig5c, Fig5d, Fig5e, Fig6a, Fig6c, Fig6d, Fig7a, Fig7b]
